# Supplementary material for: What’s on a prophage: analysis of Salmonella spp. prophages identifies a diverse range of cargo with multiple virulence- and metabolism-associated functions
Source: mSphere. 2024 May 22;9(6):e00031-24. doi: 10.1128/msphere.00031-24 (PMC11332146; doi:10.1128/msphere.00031-24)
Supplement: Data Set S1 — Isolate and prophage metadata. [file msphere.00031-24-s0001.xlsx]

## Sheet: read_me
Sheet	Notes
Isolate_Information	Metadata for 242 Salmonella enterica subsp. enterica isolates used in this analysis
Additional_Genomes	Asssembly Information for 61 Salmonella bongori and Salmonella enterica non-subsp. enterica isolates
Phaster_analysis_key	Column header key for the Prophage_Counts and Prophage_Intact_ID sheets in this file
Prophage_Counts	Phaster analysis of counts of all prophage region types
Prophage_Intact_ID	Phaster analysis of intact prophage regions
Prophage_Clade_pvalues	p-values for analysis of intact prophages within clades

## Sheet: Isolate_Information
Reason for inclusion	Strain	Run	Serovar_reported	sistr_serovar	Phylogenetic Clade	Assembly	Create date	N50	Length	Contigs	Location	Collection Date	Isolation Source	Platform	Isolate	SNP cluster 26JAN21	SNP cluster 14JAN21	SNP cluster 24OCT23	No. isolates in SNP cluster	No. isolates in serovar	Min-same	Min-diff	BioSample	Assembler	Annotation Pipeline	Annotation Date
Human 2006-2016	FDA782495-2A	SRR3046416	Abaetetuba	Abaetetuba	B	GCA_007549235.1	2015-12-22T17:23:15Z	127130	4948590	110	USA	2013-07-25	papaya	ILLUMINA	PDT000098792.2	PDS000031752.1	PDS000031752.1	PDS000031752.1	4	179	0		SAMN02847559	SKESA v. 2.2	PGAP v. 4.5	2018-09-03
Human 2006-2016	FDA953378-2-1	SRR3497910	Aberdeen	Aberdeen	A2	GCA_003871475.1	2016-05-11T16:15:24Z	514418	4725342	32	Dominican Republic	2016-03-30	Fresh Tindora	ILLUMINA	PDT000129666.2	PDS000027066.10	PDS000027066.10	PDS000027066.19	32	205	4	11	SAMN04902333	SKESA v. 2.2	PGAP v. 4.5	2018-09-01
Human 2006-2016	CFSAN065080	SRR5884073		Abony	A2	GCA_007036735.1	2017-07-31T19:02:38Z	327005	4686446	36	USA:TX	2017	Almond powder	ILLUMINA	PDT000224728.3	PDS000001617.22	PDS000001617.22	PDS000001617.27	33	251	0	0	SAMN07255457	SKESA v. 2.2	PGAP v. 4.8	2019-07-13
Human 2006-2016	CVM N18S1537	SRR9984362	Adelaide	Adelaide	Typhi	GCA_011190035.1	2019-08-16T15:33:51Z	484746	4602758	33	USA:MO	2018	Pork Chop	ILLUMINA	PDT000565686.1	PDS000001382.315	PDS000001382.315	PDS000001382.374	547	1386	1	1	SAMN12587027	SKESA v. 2.2	PGAP v. 4.8	2019-08-17
Human 2006-2016		ERR3245551	Agama	Agama	B	GCA_010264855.1	2019-04-08T17:05:01Z	230317	4553115	36	Germany	2015	environment	ILLUMINA	PDT000486973.1	PDS000027093.12	PDS000027093.12	PDS000113861.10	81	430		13	SAMEA5533804	SKESA v. 2.2	PGAP v. 4.8	2019-04-08
Human 2006-2016		SRR5440623	Agbeni	Agbeni	B	GCA_010575465.1	2017-04-13T17:55:29Z	476677	4529466	29	USA	2017-03	stool	ILLUMINA	PDT000201543.2	PDS000001865.382	PDS000001865.378	PDS000001865.678	1639	2012	2	27	SAMN06704730	SKESA v. 2.2	PGAP 2019-11-08.build4137	2019-11-21
Human 2006-2016	669747	SRR8467768	Ago	Ago	A1	GCA_007400925.1	2019-01-22T06:00:58Z	224345	4949671	50	United Kingdom: United Kingdom	2019-01	human	ILLUMINA	PDT000447373.1	PDS000002886.7	PDS000002886.7	PDS000002886.7	5	8167	13		SAMN10785357	SKESA v. 2.2	PGAP v. 4.5	2019-01-22
Human 2006-2016	PNUSAS005211	SRR5016903	Agona	Agona	A1	GCA_008993595.1	2016-11-14T17:19:00Z	370417	4726369	31	USA	2016-08	stool	ILLUMINA	PDT000158454.2	PDS000050976.212	PDS000050976.207	PDS000106143.210	2754	8042	0	10	SAMN05978623	SKESA v. 2.2	PGAP v. 4.9	2019-10-11
Human 2006-2016	FSW0056	SRR1041519	Agoueve	Agoueve	A1	GCA_007748495.1	2015-02-11T17:09:55Z	270593	4973156	46	India	2011-02-09	madras curry powder	ILLUMINA	PDT000001660.4	PDS000027183.1	PDS000027183.1	PDS000027183.1	2	74	2		SAMN02345099	SKESA v. 2.2	PGAP v. 4.5	2018-09-06
Human 2006-2016	MOD1-7992-RedHawk	SRR6833848	Alabama	Alabama	B	GCA_010777455.1	2018-03-14T21:43:36Z	642200	4826053	30	USA:GA	1998	red tailed hawk necropsy	ILLUMINA	PDT000294515.2				NA	29			SAMN04296389	SKESA v. 2.2	PGAP 2019-11-08.build4137	2019-11-23
Human 2006-2016	444506	SRR7274967	Alachua	Alachua	A2	GCA_006933515.1	2018-06-07T05:00:17Z	274679	4624118	48	United Kingdom: United Kingdom	2017-11	human	ILLUMINA	PDT000324733.1	PDS000001439.25	PDS000001439.25	PDS000001439.38	53	670	1		SAMN09377445	SKESA v. 2.2	PGAP v. 4.5	2018-06-07
Human 2006-2016	FSIS1501921	SRR3532909	Albany	Albany	A1	GCA_008521105.1	2016-05-17T18:14:24Z	584771	4809148	25	USA:IA	2015	NRTE (Not-Ready-to-Eat) Comminuted Poultry Exploratory Sampling - Turkeys	ILLUMINA	PDT000130515.2	PDS000032516.64	PDS000032516.64	PDS000032516.109	354	773	1	13	SAMN05001748	SKESA v. 2.2	PGAP v. 2.1	2018-09-01
Human 2006-2016	PNUSAS011839	SRR5501002	Albert	Albert	A2	GCA_008528755.1	2017-05-03T15:05:08Z	162377	5076974	102	USA	2012-02	stool	ILLUMINA	PDT000206702.2	PDS000042380.2	PDS000042380.2	PDS000042380.2	9	10	2	6	SAMN06830425	SKESA v. 2.2	PGAP v. 4.5	2019-02-07
Human 2006-2016	VA-WGS-00249	SRR1302808	Altona	Altona	A1	GCA_010634425.1	2015-02-10T23:10:01Z	562203	4922579	35	USA:NC	2011-05-04	bird	ILLUMINA	PDT000031743.4	PDS000030758.71	PDS000030758.71	PDS000030758.153	386	546	9	10	SAMN02767968	SKESA v. 2.2	PGAP 2019-11-08.build4137	2019-11-21
Human 2006-2016	FSIS1703193	SRR5902682	Amager	Amager	A2	GCA_010529555.1	2017-08-07T18:40:46Z	259611	4751063	34	USA:TX	2017	animal-cattle-steer	ILLUMINA	PDT000231536.2	PDS000001755.24	PDS000001755.24	PDS000001755.31	54	155	1	13	SAMN07452772	SKESA v. 2.2	PGAP 2019-11-08.build4137	2019-11-22
Human 2006-2016	MOD1_Sal_835	SRR1481657	Amoutive	Amoutive	A2	GCA_011437155.1	2014-06-28T03:05:29Z	498617	4655787	31	USA: Philadelphia PA	2010-04-30	stool	ILLUMINA	PDT000034013.2	PDS000037014.1	PDS000037014.1	PDS000037014.3	7	12	14		SAMN02645721	SKESA v. 2.2	PGAP 2019-11-08.build4137	2019-11-21
Poly/paraphyletic	FDA779078 1-1	SRR1562646	Amsterdam	Amsterdam	Typhi	GCA_007747155.1	2015-02-10T20:10:39Z	421251	4534092	26	India	2012-10-20	toovar dal (split pigeon peas)	ILLUMINA	PDT000037954.3	PDS000031755.1	PDS000031755.1	PDS000031755.7	10	190	11		SAMN02847542	SKESA v. 2.2	PGAP v. 4.5	2018-09-04
Poly/paraphyletic	FDA592570 37 1-1	SRR2124334	Amsterdam	Amsterdam	A1	GCA_014755485.1	2015-07-23T00:14:13Z	239608	4876152	45	USA:CA	2010-01-12	environmental swab	ILLUMINA	PDT000072515.2	PDS000031850.4	PDS000031850.4	PDS000031850.7	35	190	10	27	SAMN02846714	SKESA v. 2.2	PGAP 2019-11-08.build4137	2019-11-21
Human 2006-2016	FSIS11705505	SRR6374056	Anatum	Anatum	A2	GCA_010132895.1	2017-12-14T00:49:06Z	727446	4790542	32	USA:CA	2017	animal-swine-market swine	ILLUMINA	PDT000271719.2	PDS000028281.197	PDS000028281.194	PDS000028281.463	1159	7936	1	5	SAMN08172051	SKESA v. 2.2	PGAP v. 4.5	2018-09-01
Human 2006-2016	578035	SRR7850584	Anecho	Anecho	A1	GCA_006981285.1	2018-09-17T08:15:18Z	214490	4993278	82	United Kingdom: United Kingdom	2018-07	human	ILLUMINA	PDT000379117.1	PDS000001457.10	PDS000001457.10	PDS000001457.11	12	31	16		SAMN10076094	SKESA v. 2.2	PGAP v. 4.5	2018-09-19
Human 2006-2016	FDA323238 2-7	SRR2107131	Anfo	Anfo	A2	GCA_007477505.1	2015-07-20T16:12:38Z	397692	4700106	25	China	2005-03-16	frz frog legs	ILLUMINA	PDT000071644.2	PDS000031961.1	PDS000031961.1	PDS000096380.8	20	21	0		SAMN02845639	SKESA v. 2.2	PGAP v. 4.5	2018-09-07
Human 2006-2016	FSF0065	SRR1170896	Apeyeme	Apeyeme	A1	GCA_007472975.1	2015-02-11T14:09:21Z	508981	4728669	23	Viet Nam	2010-04-01	frozen cooked apple snail meat	ILLUMINA	PDT000003501.3	PDS000001435.21	PDS000001435.21	PDS000001435.35	38	87	31	8	SAMN02344785	SKESA v. 2.2	PGAP v. 4.5	2018-09-01
Human 2006-2016	650060	SRR8325562	Aqua	Aqua	A2	GCA_007378915.1	2018-12-16T18:43:16Z	134242	5696451	236	United Kingdom: United Kingdom	2018-11	human	ILLUMINA	PDT000418536.1	PDS000048263.2	PDS000048263.2	PDS000048263.2	3	25	17	32	SAMN10599952	SKESA v. 2.2	PGAP v. 4.5	2018-12-16
Human 2006-2016	PNUSAS010404	SRR5459664	Arechavaleta	Arechavaleta	B	GCA_008528455.1	2017-04-19T22:42:15Z	260976	4549836	47	USA	2017-02	stool	ILLUMINA	PDT000203609.2	PDS000001937.16	PDS000001937.16	PDS000001937.21	28	173	9	21	SAMN06732539	SKESA v. 2.2	PGAP v. 2.1	2018-09-02
Human 2006-2016	FDA167005-1	SRR3173783	Bahrenfeld	Bahrenfeld	B	GCA_010972135.1	2016-02-17T03:26:01Z	245514	4707880	50	Australia	2002-03-13	boneless camel meat	ILLUMINA	PDT000107397.2				NA	10			SAMN02845143	SKESA v. 2.2	PGAP 2019-11-08.build4137	2019-11-21
Human 2006-2016		SRR6412799		Baildon	A2	GCA_010133595.1	2017-12-22T20:37:35Z	396531	4731560	23	USA	2017-10	stool	ILLUMINA	PDT000274118.2	PDS000001722.250	PDS000001722.249	PDS000001722.401	804	814	19	23	SAMN07830261	SKESA v. 2.2	PGAP v. 4.5	2018-09-01
Poly/paraphyletic	CFSAN000189	SRR3048921	Bareilly	Bareilly	A2	GCA_006518715.1	2015-12-23T04:23:43Z	202516	4752294	57	United Kingdom: None		human	ILLUMINA	PDT000099093.7				NA	4660			SAMN04363167	SKESA v. 2.2	PGAP v. 4.5	2018-09-01
Poly/paraphyletic	FDA717549-5	SRR3379318	Bareilly	Bareilly	A2	GCA_010554025.1	2016-04-13T21:12:02Z	505176	4763746	36	India	2012-04-11	ground frozen yellowfin tuna	ILLUMINA	PDT000125224.2	PDS000032405.13	PDS000032405.13	PDS000032405.19	129	4660	0	0	SAMN02847362	SKESA v. 2.2	PGAP 2019-11-08.build4137	2019-11-21
Human 2006-2016	PNUSAS014897	SRR5655544		Barranquilla	B	GCA_007020985.1	2017-06-08T15:20:49Z	359599	4685123	38	USA			ILLUMINA	PDT000216521.2	PDS000006964.39	PDS000006964.39	PDS000006964.64	71	143	16	7	SAMN07189929	SKESA v. 2.2	PGAP v. 4.8	2019-07-12
Human 2006-2016	MOD1_Sal_841	SRR1509593	Beaudesert	Beaudesert	B	GCA_004192575.1	2014-07-09T15:05:23Z	192770	5049920	86	USA: Allegheny PA	2010-02-17	stool	ILLUMINA	PDT000034664.2	PDS000001331.9	PDS000001331.9	PDS000001331.10	11	12	17	19	SAMN02645727	SKESA v. 2.2	PGAP v. 4.5	2018-09-02
Human 2006-2016	416173	SRR7310354	Benin	Benin	A1	GCA_007171595.1	2018-06-14T07:00:54Z	144749	5237483	138	United Kingdom: United Kingdom	2017-08	human	ILLUMINA	PDT000329401.1	PDS000027325.2	PDS000027325.2	PDS000027325.2	3	27	0		SAMN09423128	SKESA v. 2.2	PGAP v. 4.5	2018-06-17
Human 2006-2016	FSIS31901760	SRR8863430	Bere	Bere	A1	GCA_005505735.1	2019-04-08T03:01:19Z	148525	5015533	73	USA:TX	2019	Product-Raw-Ground, Comminuted or Otherwise Nonintact-Pork	ILLUMINA	PDT000486905.1				NA	5			SAMN11356675	SKESA v. 2.2	PGAP v. 4.8	2019-04-08
Human 2006-2016	PNUSAS002339	SRR3642964	Berta	Berta	A2	GCA_010673025.1	2016-06-07T17:14:13Z	640752	4766652	34	USA	2016-04	stool	ILLUMINA	PDT000133804.2	PDS000026549.308	PDS000026549.302	PDS000026549.653	1828	2774	2	14	SAMN05179982	SKESA v. 2.2	PGAP 2019-11-08.build4137	2019-11-21
Human 2006-2016	PNUSAS007756	SRR5217685	Birkenhead	Birkenhead	A2	GCA_008429885.1	2017-01-30T17:29:34Z	243679	4911089	66	USA	2016-12	stool	ILLUMINA	PDT000183105.2	PDS000011201.10	PDS000011201.10	PDS000011201.10	11	44	13		SAMN06272705	SKESA v. 2.2	PGAP v. 2.1	2018-09-03
Human 2006-2016	2015AM-2750	SRR6489772		Blockley	A2	GCA_010175875.1	2018-01-22T18:41:03Z	754856	4735566	14	USA			ILLUMINA	PDT000280495.2	PDS000072791.5	PDS000072791.5	PDS000157219.9	136	1014	7	6	SAMN08383626	SKESA v. 2.2	PGAP v. 4.5	2018-09-01
Human 2006-2016	313300	SRR7285881	Bonariensis	Bonariensis	B	GCA_007159765.1	2018-06-10T05:00:35Z	178725	4743849	61	United Kingdom: United Kingdom	2016-10	human	ILLUMINA	PDT000326474.1	PDS000037135.2	PDS000037135.2	PDS000037135.3	4	95	30		SAMN09388017	SKESA v. 2.2	PGAP v. 4.5	2018-06-12
Human 2006-2016	25344	SRR1965243	Bournemouth	Bournemouth	A2	GCA_011411375.1	2015-04-12T05:15:22Z	107762	5071134	106	United Kingdom: North of England	2014-07	human	ILLUMINA	PDT000054934.2				NA	2			SAMN03475368	SKESA v. 2.2	PGAP 2019-11-08.build4137	2019-11-21
Poly/paraphyletic	PNUSAS019603	SRR5907269		Bovismorbificans	B	GCA_006697905.1	2017-08-07T21:41:36Z	277410	4563274	35				ILLUMINA	PDT000231826.2	PDS000001510.11	PDS000001510.11	PDS000030552.22	37	2250	29		SAMN07423437	SKESA v. 2.2	PGAP v. 4.5	2018-09-03
Poly/paraphyletic	FDA828064-2	SRR3137277	Bovismorbificans	Bovismorbificans	A2	GCA_010554085.1	2016-02-03T06:25:25Z	101168	4897667	88	Australia	2013-08-29	dog treat lamb crumble	ILLUMINA	PDT000104814.2	PDS000004885.19	PDS000004885.19	PDS000084287.7	174	2250	1	5	SAMN02919019	SKESA v. 2.2	PGAP 2019-11-08.build4137	2019-11-21
Human 2006-2016	PNUSAS008229	SRR5237989	Braenderup	Braenderup	A2	GCA_010756195.1	2017-02-14T17:38:51Z	944713	4643563	20	USA	2016-12	stool	ILLUMINA	PDT000186950.2	PDS000076604.32	PDS000076604.27	PDS000076604.485	4205	9771	0	28	SAMN06290892	SKESA v. 2.2	PGAP 2019-11-08.build4137	2019-11-21
Human 2006-2016	FSIS11808916	SRR7030830	Brandenburg	Brandenburg	B	GCA_011154515.1	2018-04-18T22:43:38Z	806407	4631132	20	USA:MN	2018	animal-swine-market swine	ILLUMINA	PDT000307229.2	PDS000026782.57	PDS000026782.57	PDS000026782.157	382	1796	10	19	SAMN08950992	SKESA v. 2.2	PGAP v. 4.1	2019-11-18
Human 2006-2016	MOD1-Stmin-300	SRR6807534	Brazil	Brazil	B	GCA_010647965.1	2018-03-06T00:41:59Z	198309	5105867	85	USA:GA	2013-06	feces stripe neck loggerhead musk turtle	ILLUMINA	PDT000292520.2				NA	30			SAMN04296548	SKESA v. 2.2	PGAP 2019-11-08.build4137	2019-11-23
subsp. enterica clade D	FDA409297 1-1	SRR5105539	Kotte	Brazzaville	D	GCA_007644865.1	2018-06-26T23:05:09Z	155273	4796622	76	China	2007-02-14	frz channel catfish	ILLUMINA	PDT000064919.4	PDS000023934.2	PDS000023934.2	PDS000023934.2	3	11	1		SAMN02845882	SKESA v. 2.2	PGAP v. 4.5	2018-06-28
Poly/paraphyletic	FDA397766-2	SRR3183970	Bredeney	Bredeney	B	GCA_009999525.1	2016-02-23T19:23:42Z	441042	4546163	20	Mexico	2006-11-09	cantaloupe	ILLUMINA	PDT000108217.2				NA	790			SAMN02845842	SKESA v. 2.2	PGAP 2019-11-08.build4137	2019-11-21
Poly/paraphyletic	FDA722153 61-155	SRR3379327	Bredeney	Bredeney	B	GCA_011419335.1	2016-04-13T21:12:03Z	258180	4639470	46	USA:NM	2012-09-24	environmental sample	ILLUMINA	PDT000125233.2	PDS000026671.2	PDS000026671.2	PDS000026671.8	48	790	1	1	SAMN02847370	SKESA v. 2.2	PGAP 2019-11-08.build4137	2019-11-21
Human 2006-2016	225078	SRR7251560	Brunei	Brunei	A2	GCA_006934895.1	2018-06-04T06:00:10Z	182795	4731881	62	United Kingdom: United Kingdom	2016-02	human	ILLUMINA	PDT000323403.1	PDS000025834.6	PDS000025834.6	PDS000025834.6	15	170		0	SAMN09302535	SKESA v. 2.2	PGAP v. 4.5	2018-06-04
Human 2006-2016	CFSAN008300	SRR1206168	Buzu	Buzu	B	GCA_014434405.1	2016-11-23T20:29:46Z	225426	4481086	38	USA:GA	2014-01-07	cilantro	ILLUMINA	PDT000162845.3	PDS000030489.2	PDS000030489.2	PDS000030489.8	9	18	3	19	SAMN02709440	SKESA v. 2.2	PGAP 2019-11-08.build4137	2019-11-21
Human 2006-2016	279944	SRR7237480	Carmel	Carmel	B	GCA_006933235.1	2018-05-31T05:06:10Z	178553	4928562	108	United Kingdom: United Kingdom	2016-07	human	ILLUMINA	PDT000321741.1	PDS000017537.6	PDS000017537.6	PDS000017537.7	7	40	32	15	SAMN09286636	SKESA v. 2.2	PGAP v. 4.5	2018-06-02
Human 2006-2016	PNCS001102	SRR10244775	Carrau	Carrau	B	GCA_010293465.1	2019-10-08T17:31:09Z	338468	4564602	39	Canada	2009-02-20	stool	ILLUMINA	PDT000602477.1	PDS000031549.3	PDS000031549.3	PDS000031549.10	30	580	1		SAMN12910020	SKESA v. 2.2	PGAP v. 4.9	2019-10-08
Poly/paraphyletic	NY-FSL-R8-2026	SRR1448879	Cerro	Cerro	Typhi	GCA_007747355.1	2015-02-10T21:10:11Z	256697	4652084	46	USA:NY	2008-09-03	drag swab	ILLUMINA	PDT000033842.3	PDS000076460.2	PDS000076460.1	PDS000076460.31	146	2701	0		SAMN02664924	SKESA v. 2.2	PGAP v. 4.5	2018-09-01
Poly/paraphyletic	FDA936584-3	SRR3133017	Cerro	Cerro	A1	GCA_010428765.1	2016-01-28T23:22:03Z	357638	4705036	55	Mexico	2015-12-03	cucumbers	ILLUMINA	PDT000103615.2	PDS000004872.10	PDS000004872.10	PDS000004872.12	12	2701	0		SAMN04443377	SKESA v. 2.2	PGAP 2019-11-08.build4137	2019-11-21
Human 2006-2016	FSIS1606688	SRR3618596	Chailey	Chailey	A2	GCA_008520375.1	2016-06-01T20:13:54Z	495262	4782778	41	USA:MD	2016	animal-swine-market swine	ILLUMINA	PDT000133517.2	PDS000002473.76	PDS000002473.76	PDS000002473.128	142	287	3	7	SAMN05195091	SKESA v. 2.2	PGAP v. 4.5	2018-12-23
Human 2006-2016	FDA580275	SRR3747672	Chandans	Chandans	B	GCA_004220425.1	2016-07-07T14:15:55Z	192890	4612559	53	Kenya	2009-10-15	beef masala (spice)	ILLUMINA	PDT000137168.3	PDS000036033.1	PDS000036033.1	PDS000036033.1	2	32	0		SAMN02844775	SKESA v. 2.2	PGAP v. 4.5	2018-08-23
Human 2006-2016	PNUSAS071268	SRR8793577		Chester	B	GCA_005593835.1	2019-03-27T17:57:21Z	737598	4626088	20	USA			ILLUMINA	PDT000483325.1	PDS000001953.138	PDS000001953.134	PDS000001953.252	482	1373	0	17	SAMN11267085	SKESA v. 2.2	PGAP v. 4.8	2019-03-27
Human 2006-2016	MDH-2014-00353	SRR1501469	Typhisuis	Choleraesuis	A2	GCA_007748275.1	2015-02-10T21:10:12Z	185973	4980310	67	USA:MN	2002-11-26	porcine lung	ILLUMINA	PDT000034302.3	PDS000032205.9	PDS000032205.9	PDS000032205.17	53	1005	4		SAMN02699519	SKESA v. 2.2	PGAP v. 4.5	2018-09-02
Human 2006-2016	2016AM-3674	SRR10855731		Clackamas	B	GCA_010483935.1	2020-01-09T13:26:21Z	363325	4650013	26	USA			ILLUMINA	PDT000656781.1	PDS000051601.5	PDS000051601.5	PDS000051601.6	7	25	16		SAMN13783741	SKESA v. 2.2	PGAP 2019-11-08.build4137	2020-01-16
Human 2006-2016		ERR3581621	Coeln	Coeln	A2	GCA_009623155.1	2019-10-13T20:33:44Z	736456	4796701	28	Germany	2018	animal	ILLUMINA	PDT000607115.1	PDS000002233.47	PDS000002233.47	PDS000002233.82	131	393	21	11	SAMEA6058287	SKESA v. 2.2	PGAP v. 4.9	2019-10-14
Human 2006-2016	CFSAN064144	SRR6951315	Colindale	Colindale	A2	GCA_007203415.1	2018-04-06T07:48:28Z	279279	4721029	50	Nigeria	2011	pig stool	ILLUMINA	PDT000303716.2	PDS000042101.2	PDS000042101.2	PDS000042101.6	30	95	2	17	SAMN07135227	SKESA v. 2.2	PGAP v. 4.5	2018-09-03
Human 2006-2016	PNILSO0001	SRR8358256	Concord	Concord	A2	GCA_010185425.1	2018-12-26T16:51:49Z	391729	4623397	28	Israel	2018-04-15	environmental	ILLUMINA	PDT000422960.1	PDS000025876.12	PDS000025876.12	PDS000025876.15	23	358	1	1	SAMN10618188	SKESA v. 2.2	PGAP v. 4.5	2018-12-26
Human 2006-2016	PNUSAS187063	SRR13357461		Corvallis	A1	GCA_016518495.1	2021-01-05T14:16:40Z	799140	4829924	24	USA			ILLUMINA	PDT000928226.1	PDS000056420.32	PDS000056420.29	PDS000102183.100	607	963	6	16	SAMN17215134	SKESA v. 2.2	PGAP 2020-02-06.build4373	2021-01-05
Human 2006-2016	2015AM-0411	SRR5740071	Cotham	Cotham	B	GCA_010623405.1	2017-06-22T13:43:39Z	613320	4886827	27	USA	2015-03	stool	ILLUMINA	PDT000220087.2	PDS000032468.53	PDS000032468.52	PDS000032468.115	167	381	16	21	SAMN07268467	SKESA v. 2.2	PGAP 2019-11-08.build4137	2019-11-22
Human 2006-2016	CDPHFDLB-F10M00612-36-1A	SRR9029435	Cubana	Cubana	A1	GCA_006528515.1	2019-05-08T17:51:42Z	403701	4930022	45	USA:CA	2010-10-26	Alfalfa seeds	ILLUMINA	PDT000499451.1	PDS000001539.16	PDS000001539.16	PDS000001539.18	27	502	1		SAMN11604719	SKESA v. 2.2	PGAP v. 4.8	2019-05-08
Human 2006-2016	FDA547503-2-9	SRR7825951	Denver	Denver	C	GCA_003891855.1	2018-09-13T18:16:35Z	156475	4531078	70	Mexico	2009-06-05	DRIED ALOE VERA CRUSHED TEA	ILLUMINA	PDT000376034.1	PDS000031865.2	PDS000031865.2	PDS000031865.2	3	62	1		SAMN09927954	SKESA v. 2.2	PGAP v. 4.5	2018-09-13
Human 2006-2016	SAL-19-VL-WA-IL-0008	SRR10512549	Derby	Derby	A1	GCA_010895875.1	2019-11-23T23:35:19Z	414441	4980423	49	USA:IN	2019-03-21	Sus scrofa domesticus Lung	ILLUMINA	PDT000634325.1	PDS000032555.125	PDS000032555.123	PDS000032555.255	611	4360	8	25	SAMN13352617	SKESA v. 2.2	PGAP v. 4.1	2019-11-25
Human 2006-2016	2014AM-1538	SRR5209744	Dublin	Dublin	A2	GCA_008431285.1	2017-01-27T18:32:37Z	494168	5005409	36	USA	2014-09	urine	ILLUMINA	PDT000181601.2	PDS000028192.409	PDS000028192.399	PDS000028192.840	3769	6923	6	6	SAMN06277015	SKESA v. 2.2	PGAP v. 2.1	2018-09-01
Human 2006-2016	470219	SRR7285909	Duisburg	Duisburg	B	GCA_004174705.1	2018-06-10T05:00:40Z	202728	4596818	46	United Kingdom: United Kingdom	2018-01	human	ILLUMINA	PDT000326502.1	PDS000022972.4	PDS000022972.4	PDS000022972.4	4	86	1		SAMN09388031	SKESA v. 2.2	PGAP v. 4.5	2018-06-12
Human 2006-2016	PNCS011331	SRR13202871	Durban	Durban	B	GCA_015850475.1	2020-12-06T01:20:39Z	679978	4564485	25	Canada	2017-10-10	blood	ILLUMINA	PDT000904733.1	PDS000011226.30	PDS000011226.29	PDS000011226.65	73	328	7		SAMN16940841	SKESA v. 2.2	PGAP 2020-02-06.build4373	2020-12-06
Human 2006-2016		ERR2752908	Durham	Durham	B	GCA_010283445.1	2019-01-24T23:55:31Z	272139	4565565	34	Ireland	2018		ILLUMINA	PDT000452342.1	PDS000027348.18	PDS000027348.18	PDS000027348.24	66	82	8	29	SAMEA4852950	SKESA v. 2.2	PGAP v. 4.5	2019-01-27
Human 2006-2016	2015AM-2752	SRR6489771		Ealing	A1	GCA_010176655.1	2018-01-22T18:41:03Z	734407	4692050	18	USA			ILLUMINA	PDT000280494.2	PDS000001526.55	PDS000001526.55	PDS000001526.77	80	199	8	8	SAMN08383632	SKESA v. 2.2	PGAP v. 4.5	2018-09-01
Poly/paraphyletic	FNE0017	SRR1097810	Eastbourne	Eastbourne	B	GCA_007750175.1	2015-02-11T17:10:04Z	394913	4877258	54	Thailand	2011-07-28	ground hot chili	ILLUMINA	PDT000002425.3	PDS000036079.1	PDS000036079.1	PDS000036079.1	2	390	7		SAMN02345268	SKESA v. 2.2	PGAP v. 4.5	2018-09-07
Poly/paraphyletic	FDA399471	SRR1917482	Eastbourne	Eastbourne	B	GCA_014759065.1	2015-03-19T00:10:14Z	41767	4508760	218	India	2006-11-27	turmeric powder	ILLUMINA	PDT000051842.2				NA	390			SAMN02844449	SKESA v. 2.2	PGAP 2019-11-08.build4137	2019-11-21
Human 2006-2016	MOD1_Sal_854	SRR1481655	Edinburg	Edinburg	B	GCA_004192535.1	2014-06-28T03:05:34Z	316199	4516604	41	USA: Allegheny PA	2011-08-01	peritoneal fluid ascitic	ILLUMINA	PDT000034028.2	PDS000001583.3	PDS000001583.3	PDS000001583.4	5	74	11	12	SAMN02645740	SKESA v. 2.2	PGAP v. 4.5	2018-09-03
Human 2006-2016	103733	SRR6324283	Emek	Emek	A2	GCA_004255205.1	2017-11-28T11:41:08Z	253765	4722203	61	United Kingdom: United Kingdom	2015-04	human	ILLUMINA	PDT000267373.4	PDS000028178.3	PDS000028178.3	PDS000028178.4	5	66	6	38	SAMN08100382	SKESA v. 2.2	PGAP v. 4.5	2018-09-03
Human 2006-2016		ERR2861374	Enteritidis	Enteritidis	A2	GCA_010261455.1	2019-01-24T23:55:35Z	729707	4693420	19	Ireland	2018		ILLUMINA	PDT000452363.1	PDS000065758.172	PDS000065758.159	PDS000065758.793	23928	98873	0	13	SAMEA5048192	SKESA v. 2.2	PGAP v. 4.5	2019-01-27
Human 2006-2016	565397	SRR8499124	Essen	Essen	B	GCA_007412765.1	2019-01-29T06:59:20Z	182488	4598160	66	United Kingdom: United Kingdom	2018-06	human	ILLUMINA	PDT000454619.1	PDS000042648.1	PDS000042648.1	PDS000042648.1	2	23	3		SAMN10835827	SKESA v. 2.2	PGAP v. 4.5	2019-01-29
Human 2006-2016	717151	SRR8861904	Florida	Florida	B	GCA_007534835.1	2019-04-06T05:00:33Z	110226	5644917	194	United Kingdom: United Kingdom	2019-03	human	ILLUMINA	PDT000486478.1	PDS000032321.3	PDS000032321.3	PDS000032321.6	7	147	0		SAMN11352923	SKESA v. 2.2	PGAP v. 4.8	2019-04-06
Human 2006-2016	PNUSAS027845	SRR6300275	Fluntern	Fluntern	B	GCA_010775075.1	2017-11-16T20:37:03Z	207746	4769565	43	USA:WY	2017-10		ILLUMINA	PDT000265096.2	PDS000001431.28	PDS000001431.27	PDS000001431.46	51	106	1	16	SAMN08015688	SKESA v. 2.2	PGAP 2019-11-08.build4137	2019-11-23
Human 2006-2016	FDA462601	SRR7349314	Freetown	Freetown	B	GCA_007820375.1	2018-06-16T00:03:20Z	374865	4567678	41	Thailand	2008-03-20	shrimp: frozen, peeled, deveined, cooked	ILLUMINA	PDT000330435.1	PDS000023263.3	PDS000023263.3	PDS000023263.12	10	36	1	10	SAMN02844598	SKESA v. 2.2	PGAP v. 4.5	2018-06-16
Human 2006-2016	373266	SRR7451146	Fresno	Fresno	A1	GCA_006993245.1	2018-06-29T05:08:05Z	272854	4688053	52	United Kingdom: United Kingdom	2017-05	human	ILLUMINA	PDT000338648.1	PDS000019941.11	PDS000019941.11	PDS000019941.13	20	154	0		SAMN09516412	SKESA v. 2.2	PGAP v. 4.5	2018-07-01
Human 2006-2016	FDA896171-43	SRR2047355		Gaminara	B	GCA_005531695.1	2015-06-02T15:14:58Z	537712	4985241	35	USA:CA	2015-05-05	environmental swab	ILLUMINA	PDT000065933.2	PDS000026615.12	PDS000026615.12	PDS000026615.24	46	1015	8	26	SAMN03656765	SKESA v. 2.2	PGAP v. 4.5	2018-09-03
Human 2006-2016	392870	SRR8554036	Gatuni	Gatuni	B	GCA_007425425.1	2019-02-15T23:24:04Z	202962	4558108	42	United Kingdom: United Kingdom	2017-07	human	ILLUMINA	PDT000464959.1	PDS000023177.7	PDS000023177.7	PDS000023177.9	11	85	0		SAMN10907628	SKESA v. 2.2	PGAP v. 4.7	2019-02-22
Human 2006-2016	376101	SRR7351622	Give	Give	B	GCA_007209875.1	2018-06-18T07:05:59Z	321177	4597411	39	United Kingdom: United Kingdom	2017-05	human	ILLUMINA	PDT000331823.1	PDS000001862.20	PDS000001862.20	PDS000001862.26	60	2359	0	4	SAMN09435090	SKESA v. 2.2	PGAP v. 4.5	2018-06-22
Human 2006-2016	681312	SRR8553945	Glostrup	Glostrup	B	GCA_007425725.1	2019-02-15T23:23:50Z	298468	4795372	55	United Kingdom: United Kingdom	2019-01	human	ILLUMINA	PDT000464877.1	PDS000043137.11	PDS000043137.11	PDS000043137.12	14	248	0		SAMN10907549	SKESA v. 2.2	PGAP v. 4.7	2019-02-22
Human 2006-2016	R18.1740	SRR8994052	Goldcoast	Goldcoast	A1	GCA_009256205.1	2019-05-01T09:50:52Z	756409	4920577	48	Taiwan	2018	stool	ILLUMINA	PDT000496809.2	PDS000027384.17	PDS000027384.17	PDS000027384.58	375	638	5	9	SAMN11546984	SKESA v. 2.2	PGAP v. 4.9	2019-10-20
Human 2006-2016	PNUSAS002734	SRR3996846	Grumpensis	Grumpensis	B	GCA_007763535.1	2016-08-03T19:18:51Z	214701	4925739	59	USA	2011-07	blood	ILLUMINA	PDT000143221.4	PDS000077479.1	PDS000077479.1	PDS000077479.2	10	57	29	4	SAMN05464603	SKESA v. 2.2	PGAP v. 4.8	2019-07-04
Human 2006-2016	PNUSAS007982	SRR5221471	Guinea	Guinea	B	GCA_010752535.1	2017-02-01T15:33:29Z	247817	5204931	53	USA	2017-01	stool	ILLUMINA	PDT000184212.2	PDS000011216.49	PDS000011216.49	PDS000011216.84	91	93	6		SAMN06279738	SKESA v. 2.2	PGAP 2019-11-08.build4137	2019-11-21
Human 2006-2016	PNUSAS165081	SRR12583029		Hadar	A2	GCA_014474675.1	2020-09-03T23:14:50Z	791972	4871012	44	USA			ILLUMINA	PDT000829680.1	PDS000028359.408	PDS000028359.399	PDS000158107.23	3536	4979	0	0	SAMN16054162	SKESA v. 2.2	PGAP 2020-02-06.build4373	2020-09-04
Human 2006-2016	373268	SRR8585177	Haifa	Haifa	A2	GCA_007596555.1	2019-02-17T05:54:45Z	222693	4696383	51	United Kingdom: United Kingdom	2017-05	human	ILLUMINA	PDT000466397.1	PDS000010246.34	PDS000010246.34	PDS000010246.53	68	354	0		SAMN10959470	SKESA v. 2.2	PGAP v. 4.7	2019-02-22
Human 2006-2016	FSE0055	SRR1212297	Hartford	Hartford	A2	GCA_011082525.1	2015-02-11T00:08:07Z	261210	4836351	42	USA:GA	2011-08-08	cucumbers	ILLUMINA	PDT000025190.3	PDS000006541.33	PDS000006541.33	PDS000006541.70	104	1973		18	SAMN02345279	SKESA v. 2.2	PGAP 2019-11-08.build4137	2019-11-21
Human 2006-2016	PNUSAS019356	SRR5935620	Hato	Hato	A1	GCA_010461405.1	2017-08-15T21:39:28Z	149538	4819825	60	USA	2017-07	stool	ILLUMINA	PDT000233760.2	PDS000029328.2	PDS000029328.2	PDS000029328.2	4	72	2	3	SAMN07490575	SKESA v. 2.2	PGAP 2019-11-08.build4137	2019-11-22
Poly/paraphyletic	FDA661424 3-2	SRR3489818	Havana	Havana	A1	GCA_007838535.1	2016-05-10T00:15:26Z	413625	4698652	34	India	2010-11-23	sesame seeds	ILLUMINA	PDT000129264.2	PDS000046625.1	PDS000046625.1	PDS000046625.1	2	855		22	SAMN02847153	SKESA v. 2.2	PGAP v. 4.8	2019-06-20
Poly/paraphyletic	FDA724420 1-2	SRR3223735	Havana	Havana	A1	GCA_010541145.1	2016-03-15T00:13:05Z	222719	4857193	56	USA: PA	2011-11-22	animal feed chicken meal	ILLUMINA	PDT000114412.2				NA	855			SAMN02918839	SKESA v. 2.2	PGAP 2019-11-08.build4137	2019-11-21
Human 2006-2016	WAPHL-SAL-A00407	SRR1363345	Heidelberg	Heidelberg	A2	GCA_007742375.1	2015-02-10T17:09:41Z	723075	4885335	30	USA:TN	2003	Chicken breasts	ILLUMINA	PDT000032082.4	PDS000029703.339	PDS000029703.331	PDS000150684.2	853	7973	15	24	SAMN02640970	SKESA v. 2.2	PGAP v. 4.8	2019-07-03
Human 2006-2016	192873	SRR7884518	Herston	Herston	A2	GCA_007303935.1	2018-09-21T04:53:03Z	169155	4583823	66	United Kingdom: United Kingdom	2015-11	human	ILLUMINA	PDT000382383.1	PDS000037124.3	PDS000037124.3	PDS000037124.4	6	43	26	37	SAMN10097536	SKESA v. 2.2	PGAP v. 4.5	2018-09-21
Human 2006-2016		SRR6155197	Holcomb	Holcomb	A2	GCA_010002305.1	2017-10-10T20:40:10Z	177693	4892767	58	USA	2017-07	stool	ILLUMINA	PDT000249281.2	PDS000028355.8	PDS000028355.8	PDS000028355.21	39	125	20	29	SAMN07731329	SKESA v. 2.2	PGAP 2019-11-08.build4137	2019-11-22
Human 2006-2016	PNUSAS001873	SRR3392811	Horsham	Horsham	B	GCA_010441095.1	2016-04-15T18:11:01Z	743854	4543859	16	USA	2015-10	blood	ILLUMINA	PDT000125436.2				NA	21			SAMN04621319	SKESA v. 2.2	PGAP 2019-11-08.build4137	2019-11-21
Human 2006-2016	741676	SRR9088942	Hull	Hull	A2	GCA_007911325.1	2019-05-19T04:49:21Z	150117	4668355	60	United Kingdom: United Kingdom	2019-05	human	ILLUMINA	PDT000503208.1	PDS000020526.8	PDS000020526.8	PDS000020526.12	12	59	21		SAMN11773546	SKESA v. 2.2	PGAP v. 4.8	2019-05-19
Poly/paraphyletic	CFSAN045315	SRR3465406	Hvittingfoss	Hvittingfoss	A2	GCA_010671525.1	2016-04-28T16:11:42Z	266818	4655593	42	Thailand	2013-09-23	pork	ILLUMINA	PDT000128106.2				NA	1038			SAMN04431451	SKESA v. 2.2	PGAP 2019-11-08.build4137	2019-11-21
Poly/paraphyletic	FDA528145-2	SRR3242165	Hvittingfoss	Hvittingfoss	A2	GCA_010972175.1	2016-03-19T00:13:56Z	398199	4650845	34	USA:FL	2009-05-07	hungarian wax hot peppers	ILLUMINA	PDT000115333.2	PDS000001723.112	PDS000001723.110	PDS000001723.211	277	1038	7	6	SAMN02846387	SKESA v. 2.2	PGAP 2019-11-08.build4137	2019-11-21
Human 2006-2016	PNUSAS000438	SRR2058210	4,[5],12:i:-	I 4,[5],12:i:-	A2	GCA_007751355.1	2015-06-10T17:14:49Z	315827	5260581	90	USA	2015-05	stool	ILLUMINA	PDT000066996.4	PDS000076482.51	PDS000076482.40	PDS000159488.26	13688	27950	0	0	SAMN03758662	SKESA v. 2.2	PGAP v. 4.8	2019-07-03
Human 2006-2016	176271	SRR7163824	Ibadan	Ibadan	B	GCA_006918075.1	2018-05-15T05:05:21Z	129155	4753238	74	United Kingdom: United Kingdom	2015-10	human	ILLUMINA	PDT000314128.2	PDS000020354.3	PDS000020354.3	PDS000020354.3	3	92	0		SAMN09207627	SKESA v. 2.2	PGAP v. 4.5	2018-09-03
Human 2006-2016	PNUSAS013071	SRR5573846		Idikan	A2	GCA_006572565.1	2017-05-17T21:42:41Z	620306	4846398	42				ILLUMINA	PDT000209164.2	PDS000001405.42	PDS000001405.41	PDS000001405.82	92	183	19	10	SAMN06887391	SKESA v. 2.2	PGAP v. 4.5	2018-09-01
Human 2006-2016	CVM N17S1135	SRR7907787	Indiana	Indiana	Typhi	GCA_005688935.1	2018-09-27T13:18:56Z	388356	4766624	46	USA:TX	2017	Turkey Patties	ILLUMINA	PDT000385745.1	PDS000030659.142	PDS000030659.141	PDS000030659.287	820	1750	0	4	SAMN10132987	SKESA v. 2.2	PGAP v. 4.5	2018-09-27
Human 2006-2016	FSIS1710378	SRR5251157	Infantis	Infantis	A2	GCA_009122245.1	2017-02-14T17:40:46Z	449912	5008255	60	USA:MD	2017	raw intact chicken	ILLUMINA	PDT000187607.2	PDS000003955.870	PDS000003955.859	PDS000089910.506	13044	28975	6	8	SAMN06328243	SKESA v. 2.2	PGAP v. 4.9	2019-10-15
Human 2006-2016	FL_UFL-SR26	SRR1025982	Inverness	Inverness	A2	GCA_007177095.1	2013-11-06T22:51:18Z	388640	4912848	61	USA: FL	1998-11-01	Suwannee river water	ILLUMINA	PDT000001225.2	PDS000027346.1	PDS000027346.1	PDS000027346.1	3	542	2		SAMN01924637	SKESA v. 2.2	PGAP v. 4.5	2018-09-03
Human 2006-2016	273548	SRR7204583	Irumu	Irumu	A2	GCA_006932535.1	2018-05-23T20:06:18Z	246373	4657712	51	United Kingdom: United Kingdom	2016-07	human	ILLUMINA	PDT000318761.1	PDS000020523.3	PDS000020523.3	PDS000020523.4	4	196	12		SAMN09238932	SKESA v. 2.2	PGAP v. 4.5	2018-05-28
Human 2006-2016	PNUSAS006010	SRR5084265	Isangi	Isangi	A2	GCA_008483225.1	2016-12-07T17:32:12Z	490550	4770738	34	USA	2016-11	stool	ILLUMINA	PDT000167974.2	PDS000029931.1	PDS000029931.1	PDS000029931.2	12	339	3		SAMN06111357	SKESA v. 2.2	PGAP v. 2.1	2018-09-01
Human 2006-2016	ADRDL-949	SRR5278881	Ituri	Ituri	B	GCA_010550925.1	2017-02-22T22:09:35Z	159791	4563524	73	USA:OK	1994-09-22	intestine ratite	ILLUMINA	PDT000189323.2	PDS000028210.3	PDS000028210.3	PDS000028210.4	9	83	1	6	SAMN06333467	SKESA v. 2.2	PGAP 2019-11-08.build4137	2019-11-21
Human 2006-2016	36996	SRR1966055	Jangwani	Jangwani	B	GCA_004275715.1	2015-04-12T05:15:54Z	171233	4707236	57	United Kingdom: Midlands and East of England	2014-07	human	ILLUMINA	PDT000055673.2	PDS000031133.1	PDS000031133.1	PDS000031133.1	10	49	0		SAMN03476141	SKESA v. 2.2	PGAP v. 4.5	2018-09-02
Human 2006-2016	2015AM-1130	SRR5839907	Javiana	Javiana	B	GCA_010588615.1	2017-07-19T17:38:37Z	739723	4634892	18	USA	2015-07	stool	ILLUMINA	PDT000225602.2	PDS000026970.457	PDS000026970.452	PDS000026970.870	5946	17366	15	17	SAMN07370416	SKESA v. 2.2	PGAP 2019-11-08.build4137	2019-11-22
Human 2006-2016	FSIS1608763	SRR5075570	Johannesburg	Johannesburg	B	GCA_006570125.1	2016-12-05T01:29:40Z	667640	4646986	29	USA:VA	2016	animal-swine-sow	ILLUMINA	PDT000167469.2	PDS000032387.200	PDS000032387.198	PDS000032387.441	1020	1733	1	12	SAMN06103541	SKESA v. 2.2	PGAP v. 4.5	2018-09-01
subsp. enterica clade D	274248	SRR7469128	Kalina	Kalina	A2	GCA_003911695.1	2018-07-04T20:25:08Z	170687	4804859	68	United Kingdom: United Kingdom	2016-07	human	ILLUMINA	PDT000341332.1				NA	5			SAMN09566789	SKESA v. 2.2	PGAP v. 4.5	2018-07-05
Human 2006-2016	PNUSAS002525	SRR3676324	Kedougou	Kedougou	A1	GCA_008474725.1	2016-06-16T20:18:11Z	712097	4792027	20	USA	2016-05	stool	ILLUMINA	PDT000134582.2	PDS000032537.38	PDS000032537.37	PDS000032537.70	191	426	2	37	SAMN05225549	SKESA v. 2.2	PGAP v. 2.1	2018-09-07
Poly/paraphyletic		SRR6321454		Kentucky	A1	GCA_006305465.1	2017-11-24T15:39:58Z	893629	4814264	23	USA			ILLUMINA	PDT000266850.2	PDS000027970.237	PDS000027970.233	PDS000027970.456	2017	15176	3	7	SAMN08053086	SKESA v. 2.2	PGAP v. 4.8	2019-06-07
Poly/paraphyletic	FSIS1609109	SRR5120948	Kentucky	Kentucky	A1	GCA_009075685.1	2016-12-19T20:29:25Z	536529	4915078	47	USA:GA	2016	animal-chicken-young chicken	ILLUMINA	PDT000173516.2	PDS000072603.44	PDS000072603.41	PDS000117429.115	1646	15176	6	39	SAMN06163824	SKESA v. 2.2	PGAP v. 4.9	2019-10-12
Human 2006-2016	1090602921	ERR4401244	Kiambu	Kiambu	Typhi	GCA_016027635.1	2020-12-12T02:35:42Z	526509	4843747	24	Netherlands	2006	human	ILLUMINA	PDT000910947.1	PDS000029314.117	PDS000029314.117	PDS000029314.247	502	800	30	10	SAMEA7114737	SKESA v. 2.2	PGAP 2020-02-06.build4373	2020-12-12
Poly/paraphyletic	FSF0046	SRR1055751	Kibusi	Kibusi	A2	GCA_004225845.1	2015-02-11T17:10:01Z	414918	4683701	34	USA:NV	2010-06-02	organic ground ginger	ILLUMINA	PDT000001933.5	PDS000003637.4	PDS000003637.4	PDS000003637.4	2	20	1		SAMN02344847	SKESA v. 2.2	PGAP v. 4.5	2018-09-07
Poly/paraphyletic	FDA896842-1	SRR1812876	Kibusi	Kibusi	A2	GCA_010973855.1	2015-02-21T16:07:29Z	279575	4781363	46		2015-01-30	macadamia nuts	ILLUMINA	PDT000049972.2				NA	20			SAMN03344535	SKESA v. 2.2	PGAP 2019-11-08.build4137	2019-11-21
Human 2006-2016	550095	SRR7439514	Kingabwa	Kingabwa	A2	GCA_007012025.1	2018-06-27T06:03:29Z	226438	4670189	50	United Kingdom: United Kingdom	2018-05	human	ILLUMINA	PDT000337427.1	PDS000006471.5	PDS000006471.5	PDS000006471.5	6	36	0		SAMN09493990	SKESA v. 2.2	PGAP v. 4.5	2018-06-30
Human 2006-2016	942235	SRR11676245	Kingston	Kingston	B	GCA_014587375.1	2020-05-05T05:14:31Z	195727	4733564	52	United Kingdom: United Kingdom	2020-04	human	ILLUMINA	PDT000730522.1	PDS000001901.22	PDS000001901.22	PDS000001901.33	41	129	13		SAMN14829578	SKESA v. 2.2	PGAP 2020-02-06.build4373	2020-05-05
Human 2006-2016	PNUSAS002013	SRR3499804	Kintambo	Kintambo	A2	GCA_008413925.1	2016-05-12T19:12:55Z	194271	4759488	62	USA		stool	ILLUMINA	PDT000129767.2	PDS000032460.10	PDS000032460.10	PDS000032460.16	31	123	4		SAMN04958846	SKESA v. 2.2	PGAP v. 2.1	2018-09-01
Human 2006-2016		ERR2641174	Kisangani	Kisangani	A2	GCA_010285105.1	2019-01-24T23:55:23Z	352608	4936448	53	Ireland	2018		ILLUMINA	PDT000452297.1	PDS000002045.19	PDS000002045.19	PDS000002045.22	26	60	15		SAMEA4731304	SKESA v. 2.2	PGAP v. 4.5	2019-01-27
Poly/paraphyletic	FMA0136	SRR1265010	Kisarawe	Kisarawe	A2	GCA_010015325.1	2015-02-10T23:09:43Z	173387	4700700	53	Turkey	2011-03-30	cacao halva	ILLUMINA	PDT000027706.3	PDS000032229.1	PDS000032229.1	PDS000032229.1	3	110	1		SAMN02698200	SKESA v. 2.2	PGAP 2019-11-08.build4137	2019-11-20
Poly/paraphyletic	OSF018462	SRR1501664	Kisarawe	Kisarawe	B	GCA_010794395.1	2015-02-10T21:10:13Z	142757	5091976	102	USA:WA	2007-01-09	reptile feces	ILLUMINA	PDT000034222.3	PDS000029613.5	PDS000029613.5	PDS000029613.5	11	110	0	10	SAMN02849730	SKESA v. 2.2	PGAP 2019-11-08.build4137	2019-11-21
Human 2006-2016	MOD1_Sal_866	SRR1481653	Kokomlemle	Kokomlemle	B	GCA_007744815.1	2014-06-28T03:05:37Z	691810	4541209	20	USA: Montgomery PA	2010-03-12	Corn snake (small) - swab	ILLUMINA	PDT000034034.2	PDS000032318.1	PDS000032318.1	PDS000032318.1	2	38		0	SAMN02645752	SKESA v. 2.2	PGAP v. 4.5	2018-09-04
Poly/paraphyletic	FDA423727 1-3	SRR3438075	Kottbus	Kottbus	A2	GCA_003878215.1	2016-04-25T19:11:17Z	324675	4747640	36	Mexico	2007-05-16	te de tila linden flower tea	ILLUMINA	PDT000127306.2	PDS000049722.6	PDS000049722.6	PDS000049722.7	13	600	34	34	SAMN02845936	SKESA v. 2.2	PGAP v. 4.5	2018-09-07
Poly/paraphyletic	FDA849151 2-RV/BS-1	SRR3137264	Kottbus	Kottbus	A2	GCA_010972075.1	2016-02-03T06:25:24Z	133884	5017113	86	Israel	2014-02-21	ground cumin	ILLUMINA	PDT000104805.2				NA	600			SAMN02847745	SKESA v. 2.2	PGAP 2019-11-08.build4137	2019-11-21
Human 2006-2016	800593	SRR10133400	Lagos	Lagos	A2	GCA_008601425.1	2019-09-18T06:28:06Z	182162	4764001	53	United Kingdom: United Kingdom	2019-08	human	ILLUMINA	PDT000588123.1				NA	27			SAMN12776283	SKESA v. 2.2	PGAP v. 4.9	2019-09-18
Human 2006-2016	CFSAN064218	SRR7763447	Larochelle	Larochelle	A2	GCA_006521355.1	2018-08-30T23:40:38Z	249956	4685520	45	Nigeria	2011	pig stool	ILLUMINA	PDT000368614.1	PDS000029158.9	PDS000029158.9	PDS000029158.11	19	55		29	SAMN09929385	SKESA v. 2.2	PGAP v. 4.5	2018-08-30
Human 2006-2016	78684	SRR1961509	Lattenkamp	Lattenkamp	Unassigned	GCA_007816115.1	2015-04-10T05:13:12Z	146818	4698520	94	United Kingdom: London	2014-12	human	ILLUMINA	PDT000054307.2	PDS000031201.1	PDS000031201.1	PDS000031201.1	2	58	3		SAMN03469164	SKESA v. 2.2	PGAP v. 4.5	2018-09-05
Human 2006-2016	FDA1024455-002-003	SRR6208551	Lexington	Lexington	Typhi	GCA_006519135.1	2017-10-24T21:42:32Z	359363	4884505	45	Indonesia	2017-10-06	Yellowfin Tuna Loin -Frozen	ILLUMINA	PDT000257282.2	PDS000028407.2	PDS000028407.2	PDS000028407.2	4	169	0		SAMN07782571	SKESA v. 2.2	PGAP v. 4.5	2018-09-03
Animal 2012	267816	SRR7230710	Lille	Lille	A1	GCA_006933395.1	2018-05-30T05:00:46Z	219810	4889011	62	United Kingdom: United Kingdom	2016-06	human	ILLUMINA	PDT000320978.1	PDS000023876.5	PDS000023876.5	PDS000023876.5	8	114	0		SAMN09276877	SKESA v. 2.2	PGAP v. 4.5	2018-05-31
Human 2006-2016	PNUSAS078741	SRR9291469		Litchfield	A2	GCA_006452915.1	2019-06-13T16:51:21Z	315656	4575542	38	USA			ILLUMINA	PDT000522407.1	PDS000032548.190	PDS000032548.185	PDS000032548.381	732	2097	17	25	SAMN12046593	SKESA v. 2.2	PGAP v. 4.8	2019-06-14
Human 2006-2016	2528	SRR11823206	Liverpool	Liverpool	A2	GCA_016096775.1	2020-12-15T23:20:30Z	579324	4716555	31	Canada: Ontario, Ottawa		not collected	ILLUMINA	PDT000913553.1	PDS000001378.190	PDS000001378.189	PDS000001378.371	599	638	16	18	SAMN14979481	SKESA v. 2.2	PGAP 2020-02-06.build4373	2020-12-16
Poly/paraphyletic	CFSAN031750	SRR3115972	Livingstone	Livingstone	A2	GCA_009999465.1	2016-02-05T15:24:55Z	342514	4718465	43	Ethiopia:Central Eth.	2013-12-08	feces (Bos taurus)	ILLUMINA	PDT000105583.2	PDS000031714.13	PDS000031714.13	PDS000031714.21	52	675	4	15	SAMN03577283	SKESA v. 2.2	PGAP 2019-11-08.build4137	2019-11-21
Poly/paraphyletic	FDA803090	SRR3199559	Livingstone	Livingstone	A1	GCA_010441435.1	2016-03-02T18:25:13Z	328416	4868422	47	USA: VT	2013-05-17	pet food dog	ILLUMINA	PDT000111564.2	PDS000029398.2	PDS000029398.2	PDS000029398.2	10	675	2	2	SAMN02919008	SKESA v. 2.2	PGAP 2019-11-08.build4137	2019-11-21
Human 2006-2016	PNUSAS026108	SRR6203432	Lomalinda	Lomalinda	Typhi	GCA_008437985.1	2017-10-23T17:38:22Z	138871	4570673	65	USA	2017-10	stool	ILLUMINA	PDT000257049.2	PDS000001445.92	PDS000001445.89	PDS000001445.205	241	421	0	44	SAMN07812426	SKESA v. 2.2	PGAP v. 2.1	2018-09-01
Human 2006-2016	78728	SRR1963076	Lomita	Lomita	B	GCA_010632605.1	2015-04-10T05:13:15Z	186415	4758017	59	United Kingdom: London	2014-12	human	ILLUMINA	PDT000054371.2				NA	13			SAMN03469624	SKESA v. 2.2	PGAP 2019-11-08.build4137	2019-11-21
Human 2006-2016	FSIS1710219	SRR5229530	London	London	A2	GCA_010683605.1	2017-02-04T23:32:42Z	349465	4716931	44	USA:NJ	2017	animal-swine-sow	ILLUMINA	PDT000184965.2	PDS000032757.41	PDS000032757.41	PDS000032757.47	125	1613	0	1	SAMN06297963	SKESA v. 2.2	PGAP 2019-11-08.build4137	2019-11-21
Human 2006-2016	FV03	SRR8081522	Luciana	Luciana	B	GCA_005897775.1	2018-10-19T20:44:07Z	328246	4519091	30	Mexico: Sinaloa	2008-08-12	cow	ILLUMINA	PDT000393148.1	PDS000037687.1	PDS000037687.1	PDS000037687.1	3	54	3		SAMN10261498	SKESA v. 2.2	PGAP v. 4.5	2018-10-19
Human 2006-2016	MOD1_Sal_871	SRR1548430	Madelia	Madelia	B	GCA_010492905.1	2014-08-13T01:05:24Z	423992	4688066	26	USA: Chester PA	2010-08-03	stool	ILLUMINA	PDT000036710.2				NA	12			SAMN02645757	SKESA v. 2.2	PGAP 2019-11-08.build4137	2019-11-21
Human 2006-2016	FSIS1503890	SRR2354497	Manhattan	Manhattan	A2	GCA_008403915.1	2015-09-11T23:09:25Z	777200	4682722	21	USA:IL	2015	Product-Swab-Pork	ILLUMINA	PDT000082900.2	PDS000004161.42	PDS000004161.42	PDS000004161.67	68	1573	0	1	SAMN04054378	SKESA v. 2.2	PGAP v. 2.1	2018-09-01
subsp. enterica clade C	FDA198350	SRR3057161	Maricopa	Maricopa	C	GCA_010555265.1	2015-12-28T17:24:48Z	237217	4622898	73	Mexico	2002-10-16	frozen shrimp	ILLUMINA	PDT000100787.2				NA	6			SAMN02843705	SKESA v. 2.2	PGAP 2019-11-08.build4137	2019-11-21
Human 2006-2016	FDA703356 2-7	SRR4245566	Matadi	Matadi	B	GCA_003878435.1	2016-09-15T20:19:18Z	271061	4965388	59	Mexico	2011-07-12	papaya	ILLUMINA	PDT000148959.2	PDS000031785.1	PDS000031785.1	PDS000031785.1	2	25	2		SAMN02847316	SKESA v. 2.2	PGAP v. 4.5	2018-09-05
Human 2006-2016	PNUSAS004335	SRR5081401	Matopeni	Matopeni	A2	GCA_008526195.1	2016-12-06T19:30:23Z	522793	4841212	24	USA	2013-06	stool	ILLUMINA	PDT000167833.2	PDS000039124.8	PDS000039124.8	PDS000039124.17	21	57	26	22	SAMN06074316	SKESA v. 2.2	PGAP v. 4.5	2018-12-20
Human 2006-2016	PNUSAS020152	SRR5955310		Mbandaka	A1	GCA_006759365.1	2017-08-23T03:25:04Z	739942	4681159	22	USA			ILLUMINA	PDT000235502.2	PDS000026950.261	PDS000026950.259	PDS000125093.39	457	4644	7	12	SAMN07519535	SKESA v. 2.2	PGAP v. 4.5	2018-09-01
Human 2006-2016	CVM-N19853	SRR3399999	Meleagridis	Meleagridis	A1	GCA_007228615.1	2016-04-18T17:10:39Z	538493	4806088	26	USA:NM	2008	ground beef	ILLUMINA	PDT000125726.2	PDS000030981.92	PDS000030981.91	PDS000030981.158	401	886	5	12	SAMN04218328	SKESA v. 2.2	PGAP v. 4.5	2018-08-31
subsp. enterica clade D	730964	SRR9287419	India	Mendoza	D	GCA_006431255.1	2019-06-13T04:50:10Z	54883	4699802	184	United Kingdom: United Kingdom	2019-04	human	ILLUMINA	PDT000522067.1				NA	24			SAMN12039321	SKESA v. 2.2	PGAP v. 4.8	2019-06-14
Human 2006-2016	671459	SRR8524757	Menston	Menston	A1	GCA_008463885.1	2019-02-03T06:00:44Z	203460	4694793	45	United Kingdom: United Kingdom	2019-01	human	ILLUMINA	PDT000458337.1	PDS000042869.3	PDS000042869.3	PDS000042869.3	4	10	2		SAMN10867449	SKESA v. 2.2	PGAP v. 4.5	2019-02-03
Human 2006-2016	FDA332902 C1-12	SRR2107092	Mgulani	Mgulani	A2	GCA_007752515.1	2015-07-20T15:12:30Z	396911	4785523	40	Mexico	2005-05-13	red arbol powder	ILLUMINA	PDT000071638.2	PDS000031953.1	PDS000031953.1	PDS000031953.1	2	56	1		SAMN02845664	SKESA v. 2.2	PGAP v. 4.5	2018-09-07
Human 2006-2016	CFSAN031772	SRR3088883	Miami	Miami	Typhi	GCA_007477665.1	2016-02-05T15:24:53Z	367197	4750795	58	Ethiopia:Central Eth.	2013-07-08	feces	ILLUMINA	PDT000105537.2	PDS000030860.1	PDS000030860.1	PDS000030860.1	4	1165	4	11	SAMN03577305	SKESA v. 2.2	PGAP v. 4.5	2018-09-03
Human 2006-2016	PNUSAS007188	SRR5189046	Michigan	Michigan	A2	GCA_008429805.1	2017-01-19T17:31:04Z	355436	4696189	45	USA	2016-12	urine	ILLUMINA	PDT000179319.2	PDS000029776.18	PDS000029776.18	PDS000029776.33	59	134	15	23	SAMN06231035	SKESA v. 2.2	PGAP v. 2.1	2018-09-01
Poly/paraphyletic	FDA843783 2-1	SRR1562661	Mikawasima	Mikawasima	A2	GCA_007547755.1	2015-02-10T20:10:39Z	289992	4803313	30	Ethiopia	2014-01-14	red pepper spice mix	ILLUMINA	PDT000037960.3	PDS000031721.1	PDS000031721.1	PDS000031721.1	2	676	2		SAMN02847707	SKESA v. 2.2	PGAP v. 4.5	2018-09-05
Poly/paraphyletic	FDA721910 1-2	SRR3379316	Mikawasima	Mikawasima	A2	GCA_010971535.1	2016-04-13T21:12:02Z	197544	4752791	55	Spain	2011-10-25	paprika	ILLUMINA	PDT000125222.2			PDS000128307.1	2	676			SAMN02847367	SKESA v. 2.2	PGAP 2019-11-08.build4137	2019-11-21
Human 2006-2016	Burnett-PUCV25	SRR11300457	Minnesota	Minnesota	B	GCA_011704655.1	2020-03-12T23:14:33Z	262841	4893554	70	Chile	2018	chicken meat	ILLUMINA	PDT000708765.1	PDS000011142.54	PDS000011142.53	PDS000011142.111	246	793	30	30	SAMN14370903	SKESA v. 2.2	PGAP 2020-02-06.build4373	2020-03-13
Poly/paraphyletic	PNUSAS034527	SRR6879897	Mississippi	Mississippi	Typhi	GCA_010399605.1	2018-03-22T16:46:00Z	189745	4835414	68	USA	2017-11	stool	ILLUMINA	PDT000296779.2	PDS000026581.81	PDS000026581.80	PDS000026581.175	277	5399	20	30	SAMN08773414	SKESA v. 2.2	PGAP 2019-11-08.build4137	2019-11-23
Poly/paraphyletic		SRR5812039	Mississippi	Mississippi	B	GCA_010434115.1	2017-07-07T20:40:19Z	319147	4681028	37	USA	2017-01	stool	ILLUMINA	PDT000223090.2	PDS000002187.33	PDS000002187.33	PDS000002187.66	88	5399	22		SAMN07312158	SKESA v. 2.2	PGAP 2019-11-08.build4137	2019-11-22
Human 2006-2016	FSIS21720608	SRR6283458	Molade	Molade	A1	GCA_010125745.1	2017-11-13T20:40:25Z	290039	4779609	32	USA:SC	2017	raw intact chicken	ILLUMINA	PDT000263691.2	PDS000038550.11	PDS000038550.11	PDS000038550.21	38	118	21		SAMN08015659	SKESA v. 2.2	PGAP v. 4.8	2019-07-05
subsp. enterica clade D	335032	SRR5583174	Claibornei	Montaigu	D	GCA_009247085.1	2017-05-23T04:42:01Z	199684	4806977	52	United Kingdom: United Kingdom	2017-01	human	ILLUMINA	PDT000211754.2				NA	0			SAMN07152358	SKESA v. 2.2	PGAP v. 4.9	2019-10-22
Poly/paraphyletic	FDA702776 91-115	SRR3438090	Montevideo	Montevideo	B	GCA_008824545.1	2016-04-25T19:11:17Z	225471	4608960	41	USA:NM	2012-10-16	environmental swab	ILLUMINA	PDT000127320.2	PDS000076649.11	PDS0000076649.10	PDS000076649.166	567	10676	0	13	SAMN02847312	SKESA v. 2.2	PGAP v. 4.9	2019-10-04
Poly/paraphyletic	FDA478174	SRR3457707	Montevideo	Montevideo	A2	GCA_008809635.1	2016-04-27T18:12:44Z	85769	4722963	106	Turkey	2008-07-17	dried mint	ILLUMINA	PDT000127765.2				NA	10676			SAMN02844620	SKESA v. 2.2	PGAP v. 4.9	2019-10-03
Human 2006-2016	2015AM-1219	SRR5861837	Muenchen	Muenchen	A2	GCA_008487485.1	2017-07-24T16:38:51Z	530120	4739365	22	USA	2015-06	stool	ILLUMINA	PDT000226413.2	PDS000004170.295	PDS000004170.293	PDS000004170.497	817	9886	5	8	SAMN07409804	SKESA v. 2.2	PGAP v. 2.1	2018-09-01
Human 2006-2016	PNUSAS160444	SRR12453905		Muenster	B	GCA_014216125.1	2020-08-14T15:17:21Z	443083	4895379	25	USA			ILLUMINA	PDT000809994.1	PDS000026682.85	PDS000026682.85	PDS000026682.139	238	2022	3	8	SAMN15819061	SKESA v. 2.2	PGAP 2020-02-06.build4373	2020-08-14
Human 2006-2016	631590	SRR8149139	Napoli	Napoli	Typhi	GCA_006991805.1	2018-11-04T10:44:22Z	71662	4709455	137	United Kingdom: United Kingdom	2018-10	human	ILLUMINA	PDT000402788.1	PDS000001460.14	PDS000001460.14	PDS000001460.17	24	427	7	34	SAMN10370143	SKESA v. 2.2	PGAP v. 4.5	2018-11-04
Poly/paraphyletic	FDA208111-2	SRR2585562	Salford	Nchanga	A2	GCA_007186895.1	2015-10-09T18:17:16Z	355872	4614122	35	Turkey	2002-12-16	cumin ground	ILLUMINA	PDT000086644.3				NA	44			SAMN02845235	SKESA v. 2.2	PGAP v. 4.5	2018-08-22
Poly/paraphyletic	FSE0068	SRR1212361	Nchanga	Nchanga	A2	GCA_010662565.1	2015-02-11T00:08:08Z	295699	4828689	30	India	2011-05-05	yellowfin tuna scrape	ILLUMINA	PDT000025174.3	PDS000027168.2	PDS000027168.2	PDS000027168.4	27	44	0	0	SAMN02345184	SKESA v. 2.2	PGAP 2019-11-08.build4137	2019-11-21
Human 2006-2016	PNUSAS001630_WI_M03453_030116	SRR3277623	Newmexico	Newmexico	C	GCA_010371225.1	2016-03-22T13:10:52Z	375408	4828292	38	USA	2015-09	blood	ILLUMINA	PDT000119921.2				NA	24			SAMN04543185	SKESA v. 2.2	PGAP 2019-11-08.build4137	2019-11-21
Poly/paraphyletic	FDA738235 c1 2-2	SRR1604901	Newport	Newport	A2	GCA_004224645.1	2015-02-10T20:10:57Z	652127	4711816	26	Taiwan	2012-02-02	frz striped bass	ILLUMINA	PDT000040321.3	PDS000032592.10	PDS000032592.10	PDS000032592.19	25	40208	1	7	SAMN02847398	SKESA v. 2.2	PGAP v. 4.5	2018-09-02
Poly/paraphyletic	FDA653071 c1 1-1	SRR1653383	Newport	Newport	A2	GCA_007818265.1	2015-02-10T18:10:28Z	274212	4753946	31	Mexico	2010-10-19	cantaloupes	ILLUMINA	PDT000043936.4	PDS000047454.1	PDS000047454.1	PDS000047454.1	2	40208	2		SAMN02847087	SKESA v. 2.2	PGAP v. 4.8	2019-07-30
Human 2006-2016	140255	SRR8724916	Nima	Nima	B	GCA_007610115.1	2019-03-14T04:56:22Z	162264	4912776	80	United Kingdom: United Kingdom	2015-07	human	ILLUMINA	PDT000477387.1	PDS000001364.8	PDS000001364.8	PDS000001364.8	7	194	21	20	SAMN11124191	SKESA v. 2.2	PGAP v. 4.7	2019-03-14
Human 2006-2016	PNUSAS000954	SRR2601215	Norwich	Norwich	A2	GCA_010714415.1	2015-10-09T20:17:22Z	255341	4885500	56	USA	2015-08	stool	ILLUMINA	PDT000086694.2	PDS000030741.49	PDS000030741.49	PDS000030741.91	282	1449	0	4	SAMN04156587	SKESA v. 2.2	PGAP 2019-11-08.build4137	2019-11-21
Poly/paraphyletic	FDA474653 1-1	SRR1918953	Nottingham	Nottingham	B	GCA_010912475.1	2015-03-19T15:10:10Z	55601	4516924	173	Mexico	2008-06-18	oregano	ILLUMINA	PDT000051854.2				NA	94			SAMN02846119	SKESA v. 2.2	PGAP 2019-11-08.build4137	2019-11-21
Poly/paraphyletic	FAR0143	SRR1269367	Nottingham	Nottingham	B		2015-02-10T23:09:46Z	154250	4557588	59	India	2010-03-25	ground chillies	ILLUMINA	PDT000027869.3				NA	94			SAMN02678466	SKESA v. 2.2/2.3	PGAP 2020-09-24.build4894	2021-02-08
Human 2006-2016	PNCS014170	SRR13387165	Offa	Offa	A1	GCA_016594375.1	2021-01-08T17:22:50Z	403478	5036916	33	Canada	2018-04-21	stool	ILLUMINA	PDT000930016.1	PDS000028588.13	PDS000028588.13	PDS000028588.15	26	57	6	29	SAMN17085989	SKESA v. 2.2	PGAP 2020-02-06.build4373	2021-01-08
Human 2006-2016	FSIS1609412	SRR5139819	Ohio	Ohio	A2	GCA_008431065.1	2017-01-03T21:27:50Z	446178	4820078	37	USA:SC	2016	animal-swine-market swine	ILLUMINA	PDT000176251.2	PDS000031636.77	PDS000031636.77	PDS000031636.118	197	1232	7	7	SAMN06198641	SKESA v. 2.2	PGAP v. 2.1	2018-09-01
Human 2006-2016	748884	SRR9274089	Okatie	Okatie	A2	GCA_006419965.1	2019-06-11	246329	4712962	53	United Kingdom: United Kingdom	2019-05	human	ILLUMINA	PDT000520547.1	PDS000030011.9	PDS000030011.9	PDS000030011.15	16	255	24	n/a	SAMN12023898	SKESA v. 2.2	PGAP v. 4.8	2019-06-12
Human 2006-2016	PNUSAS063400	SRR8305705		Oranienburg	B	GCA_005566805.1	2018-12-13T16:46:01Z	719072	4717110	18	USA			ILLUMINA	PDT000416829.1	PDS000002039.63	PDS000002039.62	PDS000002039.117	173	8831	1	5	SAMN10587749	SKESA v. 2.2	PGAP v. 4.5	2018-12-13
Human 2006-2016	CVM N19S0014	SRR9984455	Orion	Orion	Typhi	GCA_011553955.1	2019-08-16T15:34:07Z	277734	4874123	43	USA:IA	2019	Pork Chop	ILLUMINA	PDT000565774.1	PDS000005117.31	PDS000005117.31	PDS000005117.52	53	426	0	21	SAMN12587191	SKESA v. 2.2	PGAP v. 4.8	2019-08-17
Human 2006-2016	973488	SRR12457669	Oslo	Oslo	A2	GCA_014234585.1	2020-08-17T17:52:39Z	241452	4665371	39	United Kingdom: United Kingdom	2020-08	human	ILLUMINA	PDT000814090.1	PDS000003638.51	PDS000003638.51	PDS000003638.66	99	645	0		SAMN15825416	SKESA v. 2.2	PGAP 2020-02-06.build4373	2020-08-17
Human 2006-2016	AZ_TG68423	SRR1035534	Othmarschen	Othmarschen	A1	GCA_004220545.1	2015-02-11T17:09:53Z	686340	4775808	30	USA:TX	2011-09-30	hamburger	ILLUMINA	PDT000001555.3	PDS000027251.1	PDS000027251.1	PDS000027251.1	2	6	19		SAMN02314161	SKESA v. 2.2	PGAP v. 4.5	2018-09-06
Animal 2012	FMA0150	SRR1288359	Ouakam	Ouakam	A2	GCA_010700005.1	2015-02-10T23:09:50Z	509598	4823953	31	USA:MI	2011-05-23	environmental swab	ILLUMINA	PDT000030333.3	PDS000032682.24	PDS000032682.24	PDS000032682.45	236	339	3	22	SAMN02698214	SKESA v. 2.2	PGAP 2019-11-08.build4137	2019-11-21
Human 2006-2016	138358	SRR7501308	Overschie	Overschie	B	GCA_006986825.1	2018-07-10T13:00:33Z	138127	4915426	91	United Kingdom: United Kingdom	2015-07	animal	ILLUMINA	PDT000344034.1	PDS000014601.3	PDS000014601.3	PDS000014601.3	2	16		29	SAMN09634249	SKESA v. 2.2	PGAP v. 4.5	2018-07-11
Human 2006-2016	298901	SRR7416364	Panama	Panama	B	GCA_007224595.1	2018-06-24T06:04:56Z	263415	4573340	37	United Kingdom: United Kingdom	2016-09	human	ILLUMINA	PDT000335162.1	PDS000011006.35	PDS000011006.35	PDS000011006.63	93	3224	0	27	SAMN09475986	SKESA v. 2.2	PGAP v. 4.5	2018-06-29
Human 2006-2016	PNUSAS073976	SRR9007195		Paratyphi A	Typhi	GCA_005604015.1	2019-05-03T17:50:18Z	392798	4522620	27	USA			ILLUMINA	PDT000497607.1	PDS000027759.147	PDS000027759.145	PDS000027759.330	1386	1668464	1	8	SAMN11569659	SKESA v. 2.2	PGAP v. 4.8	2019-05-03
Human 2006-2016	2013K-0239	SRR1614883	Paratyphi B	Paratyphi B	A2	GCA_008466925.1	2014-10-17T23:05:53Z	343601	4669472	30	USA	2013-01	blood	ILLUMINA	PDT000040854.2	PDS000032553.20	PDS000032553.20	PDS000032553.65	112	1126486	2		SAMN03098797	SKESA v. 2.2	PGAP v. 2.1	2018-09-01
Human 2006-2016	PNUSAS037920	SRR7027912	Java	Paratyphi B var. Java	A2	GCA_010595645.1	2018-04-18T13:50:10Z	418644	4728735	48	USA	2018-02	stool	ILLUMINA	PDT000306918.2	PDS000027748.102	PDS000027748.100	PDS000027748.188	543	131494	10	44	SAMN08945410	SKESA v. 2.2	PGAP 2019-11-08.build4137	2019-11-23
Human 2006-2016	495784	SRR7527819	Paratyphi C	Paratyphi C	A2	GCA_007646315.1	2018-07-17T04:42:43Z	178301	4862995	57	United Kingdom: United Kingdom	2018-02	human	ILLUMINA	PDT000350633.1	PDS000025842.3	PDS000025842.3	PDS000025842.4	6	1673340		9	SAMN09666542	SKESA v. 2.2	PGAP v. 4.5	2018-07-19
Human 2006-2016	813382	SRR10269739	Pensacola	Pensacola	A2	GCA_009127305.1	2019-10-12T05:29:33Z	130873	4925976	92	United Kingdom: United Kingdom	2019-09	human	ILLUMINA	PDT000605012.1				NA	145			SAMN13020157	SKESA v. 2.2	PGAP v. 4.9	2019-10-12
Human 2006-2016	PNUSAS002193	SRR3713602	Poano	Poano	Unassigned	GCA_008426565.1	2016-06-23T19:15:54Z	262459	5077187	62	USA	2010-12	stool	ILLUMINA	PDT000135668.2	PDS000030247.5	PDS000030247.5	PDS000030247.6	10	43	10		SAMN05246087	SKESA v. 2.2	PGAP v. 2.1	2018-09-04
Poly/paraphyletic	FNE0081	SRR1185808	Pomona	Pomona	B	GCA_007179095.1	2015-02-11T01:08:54Z	208266	4757628	60	Cote d'Ivoire	2011-01-25	snails	ILLUMINA	PDT000003936.3	PDS000027186.1	PDS000027186.1	PDS000027186.1	2	579	0		SAMN02345084	SKESA v. 2.2	PGAP v. 4.5	2018-09-06
Poly/paraphyletic	FDA142725-1	SRR3372425	Pomona	Pomona	B	GCA_010511755.1	2016-04-13T02:12:24Z	411351	4408665	21	Mexico	2001-07-26	cotaje cheese	ILLUMINA	PDT000125195.2				NA	579			SAMN02845040	SKESA v. 2.2	PGAP 2019-11-08.build4137	2019-11-21
Human 2006-2016	2015AM-1405	SRR5715009	Poona	Poona	B	GCA_009326515.1	2017-06-20T18:43:00Z	390317	4566860	25	USA	2015-09	stool	ILLUMINA	PDT000219656.2	PDS000001976.62	PDS000001976.62	PDS000001976.67	207	4084	1	1	SAMN07258051	SKESA v. 2.2	PGAP v. 4.9	2019-10-23
Human 2006-2016	MOD1_Sal_877	SRR1566179	Potsdam	Potsdam	A2	GCA_007741875.1	2014-09-06T03:05:36Z	694615	4932699	45		2011-11-07	stool	ILLUMINA	PDT000038175.4	PDS000029235.9	PDS000029235.9	PDS000029235.17	30	212	7	6	SAMN02645763	SKESA v. 2.2	PGAP v. 4.8	2019-07-03
Human 2006-2016	420572	SRR7163832	Praha	Praha	B	GCA_006918055.1	2018-05-15T05:05:30Z	166740	4633025	41	United Kingdom: United Kingdom	2017-08	human	ILLUMINA	PDT000314136.2	PDS000022969.5	PDS000022969.5	PDS000022969.6	6	28	0		SAMN09207619	SKESA v. 2.2	PGAP v. 4.5	2018-09-08
Human 2006-2016	FDA355185	SRR6208407	Putten	Putten	A1	GCA_014755845.1	2017-10-24T18:39:54Z	425771	4723177	31	USA:KS	2006-02-06	soybean meal	ILLUMINA	PDT000257274.2	PDS000016813.16	PDS000016813.16	PDS000016813.24	31	131	22	36	SAMN02844290	SKESA v. 2.2	PGAP 2019-11-08.build4137	2019-11-22
Poly/paraphyletic	VA-WGS-00521	SRR2939005	Reading	Reading	B	GCA_007756035.1	2015-11-20T19:19:21Z	331014	4599949	34	USA:GA	2008	ground turkey	ILLUMINA	PDT000094903.2	PDS000032143.5	PDS000032143.5	PDS000032143.6	19	3328	0	22	SAMN03938823	SKESA v. 2.2	PGAP v. 4.5	2018-12-21
Poly/paraphyletic	FDA515138-2	SRR3242164	Reading	Reading	B	GCA_007761635.1	2016-03-19T00:13:56Z	809797	4512280	25	USA:FL	2009-05-06	cucumbers	ILLUMINA	PDT000115332.2	PDS000005910.64	PDS000005910.63	PDS000005910.111	131	3328	27	12	SAMN02846339	SKESA v. 2.2	PGAP v. 4.5	2018-09-01
Poly/paraphyletic	FDA666855 1-9	SRR1732583	Richmond	Richmond	A2	GCA_007471575.1	2015-02-10T17:09:45Z	808393	4666321	22	India	2010-12-28	paneer masala spice mix	ILLUMINA	PDT000046413.3	PDS000031793.1	PDS000031793.1	PDS000031793.1	2	306	1		SAMN02847181	SKESA v. 2.2	PGAP v. 4.5	2018-09-05
Poly/paraphyletic	FDA274557	SRR2025297	Bardo	Richmond	A2	GCA_010921605.1	2015-05-14T15:14:19Z	293330	5015272	76	India	2004-03-17	methi leaves	ILLUMINA	PDT000064925.2				NA	306			SAMN02843999	SKESA v. 2.2	PGAP 2019-11-08.build4137	2019-11-21
Human 2006-2016	PNUSAS002751	SRR5152080	Rissen	Rissen	A1	GCA_009101405.1	2017-01-06T20:33:05Z	701831	4786358	29	USA	2012-10	stool	ILLUMINA	PDT000176515.2	PDS000031159.83	PDS000031159.81	PDS000031159.149	233	1302	5	11	SAMN06198443	SKESA v. 2.2	PGAP v. 4.9	2019-10-12
Human 2006-2016	PNUSAS019526	SRR5920246	Roodepoort	Roodepoort	B	GCA_011118795.1	2017-08-10T00:15:00Z	255155	4616561	39	USA	2017-07	stool	ILLUMINA	PDT000232602.2	PDS000030835.7	PDS000030835.7	PDS000030835.27	36	48	19	9	SAMN07439614	SKESA v. 2.2	PGAP 2019-11-08.build4137	2019-11-22
Human 2006-2016	PNUSAS013362	SRR5584855		Rubislaw	B	GCA_006637005.1	2017-05-22T23:41:01Z	397878	4670250	26	USA			ILLUMINA	PDT000211532.2	PDS000001911.224	PDS000001911.221	PDS000001911.404	714	2779	0	33	SAMN07104447	SKESA v. 2.2	PGAP v. 4.5	2018-09-01
Human 2006-2016	PNUSAS004959	SRR5031377	Saarbruecken	Saarbruecken	B	GCA_008430505.1	2016-11-17T20:18:05Z	361855	4497092	29	USA	2016-06	stool	ILLUMINA	PDT000161452.2	PDS000038401.18	PDS000038401.17	PDS000038401.57	74	73	4		SAMN06009833	SKESA v. 2.2	PGAP v. 4.5	2018-12-20
Poly/paraphyletic	CFSAN031503	SRR2960793	Saintpaul	Saintpaul	A2	GCA_003873295.1	2016-02-05T15:24:46Z	208723	4827057	83	Ethiopia:Central Eth.	2014-07-10	feces camel	ILLUMINA	PDT000105360.2	PDS000002282.14	PDS000002282.14	PDS000002282.20	23	11005	2	16	SAMN03577036	SKESA v. 2.2	PGAP v. 4.5	2018-09-01
Poly/paraphyletic	CFSAN012838	SRR5352538	Saintpaul	Saintpaul	A2	GCA_010571705.1	2017-03-17T20:54:08Z	81191	4764082	113	USA:IL	2014-02-17	basil	ILLUMINA	PDT000193669.2	PDS000060882.1	PDS000060882.1	PDS000060882.1	3	11005		14	SAMN04273148	SKESA v. 2.2	PGAP 2019-11-08.build4137	2019-11-21
Human 2006-2016	FSIS11808869	SRR6984689	Sandiego	Sandiego	B	GCA_006815685.1	2018-04-11T19:41:56Z	382983	4568742	29	USA:TX	2018	comminuted beef	ILLUMINA	PDT000305416.2	PDS000017491.16	PDS000017491.16	PDS000017491.24	36	3156	0	1	SAMN08909975	SKESA v. 2.2	PGAP v. 4.5	2018-09-01
subsp. enterica clade C	FDA767297 B-2	SRR3173532	Sanjuan	Sanjuan	C	GCA_007818625.1	2016-02-17T02:23:58Z	158306	4856886	80	Mexico	2012	papaya	ILLUMINA	PDT000107273.2	PDS000031766.1	PDS000031766.1	PDS000031766.1	2	7	0		SAMN02847501	SKESA v. 2.2	PGAP v. 4.5	2018-09-05
Human 2006-2016	503425	SRR7879329	Saphra	Saphra	B	GCA_007301575.1	2018-09-20T04:41:56Z	126131	4793490	94	United Kingdom: United Kingdom	2018-03	human	ILLUMINA	PDT000381462.1	PDS000077273.1	PDS000077273.1	PDS000077273.2	3	69		28	SAMN10093753	SKESA v. 2.2	PGAP v. 4.5	2018-09-21
Human 2006-2016	2014K-0881	SRR1640107	Schwarzengrund	Schwarzengrund	B	GCA_008515115.1	2014-11-04T20:07:13Z	659718	4889938	33	USA	2014-09	stool	ILLUMINA	PDT000041864.2	PDS000002218.465	PDS000002218.463	PDS000002218.757	1792	4256	7	8	SAMN03160283	SKESA v. 2.2	PGAP v. 2.1	2018-09-01
Human 2006-2016	FDA406551-2	SRR2002713	Senftenberg	Senftenberg	A1	GCA_008113645.1	2015-04-29T23:12:23Z	487055	4783279	39	Honduras	2007-01-29	quesillo soft cheese	ILLUMINA	PDT000062623.2	PDS000031792.60	PDS000031792.60	PDS000031792.144	320	4028	43	29	SAMN02845877	SKESA v. 2.2	PGAP v. 4.8	2019-08-25
Human 2006-2016	818073	SRR10254227	Shubra	Shubra	A2	GCA_008972365.1	2019-10-10T05:30:40Z	154336	4598715	54	United Kingdom: United Kingdom	2019-10	human	ILLUMINA	PDT000603927.1	PDS000042849.2	PDS000042849.2	PDS000042849.3	4	33	2		SAMN13002634	SKESA v. 2.2	PGAP v. 4.9	2019-10-10
Human 2006-2016	PNUSAS002330	SRR3898584	Singapore	Singapore	A2	GCA_010538955.1	2016-07-13T20:16:40Z	221832	4696377	40	USA		urine	ILLUMINA	PDT000137928.2	PDS000001689.11	PDS000001689.11	PDS000001689.16	16	132	15	18	SAMN05346385	SKESA v. 2.2	PGAP 2019-11-08.build4137	2019-11-21
Human 2006-2016	PNUSAS011913	SRR5605876	Soerenga	Soerenga	A1	GCA_008484665.1	2017-05-25T19:43:05Z	789478	4763651	26	USA	2016-04	stool	ILLUMINA	PDT000213101.2	PDS000027536.50	PDS000027536.50	PDS000027536.123	230	247	5	4	SAMN07156889	SKESA v. 2.2	PGAP v. 2.1	2018-09-01
Human 2006-2016	2014AM-2453	SRR4044684	Stanley	Stanley	A2	GCA_008482785.1	2016-11-16T23:20:43Z	530302	4791978	22	USA	2014-11	stool	ILLUMINA	PDT000161230.2	PDS000002252.93	PDS000002252.93	PDS000002252.122	177	3395	14	16	SAMN05596878	SKESA v. 2.2	PGAP v. 4.5	2018-12-23
Poly/paraphyletic	FDA854462-C4-14	SRR3182177		Stanleyville	A2	GCA_005959525.1	2016-02-22T20:23:23Z	204409	4880713	48	USA:UT	2016-02	Moringa Leaf Powder	ILLUMINA	PDT000108055.2	PDS000027962.1	PDS000027962.1	PDS000027962.1	5	321	1	13	SAMN04497774	SKESA v. 2.2	PGAP v. 4.8	2019-06-01
Poly/paraphyletic	CFSAN031430	SRR2163259	Stanley ville	Stanleyville	Typhi	GCA_007477685.1	2016-02-05T15:24:43Z	237597	4715466	51	Kenya:Nairobi	2013-11-20	feces swine	ILLUMINA	PDT000105265.2	PDS000030889.1	PDS000030889.1	PDS000030889.1	6	321	1	12	SAMN03576964	SKESA v. 2.2	PGAP v. 4.5	2018-09-02
Human 2006-2016	PNUSAS036282	SRR6879958	Suelldorf	Suelldorf	A1	GCA_010413035.1	2018-03-22T16:46:17Z	133396	4959667	91	USA	2018-01	stool	ILLUMINA	PDT000296840.2	PDS000043997.3	PDS000043997.3	PDS000043997.6	8	16	21	34	SAMN08773471	SKESA v. 2.2	PGAP 2019-11-08.build4137	2019-11-23
Human 2006-2016	LSS-77	SRR8224568	Sundsvall	Sundsvall	B		2020-11-23T23:26:07Z	228781	4565682	43	United Kingdom: Liverpool School Of Tropical Medicine Venom Unit	2016	Venomous Reptile	ILLUMINA	PDT000896748.1	PDS000065122.2	PDS000065122.2	PDS000065122.3	6	164	0		SAMN10449421	SKESA v. 2.2/2.3	PGAP 2020-09-24.build4894	2021-02-08
Human 2006-2016	HIY0271	SRR3457645	Takoradi	Takoradi	A1	GCA_007629245.1	2016-04-27T18:12:42Z	693913	4705909	23	USA:HI	2010-11-22	sewage, sand island waste water	ILLUMINA	PDT000127720.2	PDS000006417.26	PDS000006417.26	PDS000006417.46	59	151	0	13	SAMN03431373	SKESA v. 2.2	PGAP v. 4.5	2018-09-02
Human 2006-2016	FDA730975 C2 4-1	SRR1604925	Tallahassee	Tallahassee	A2	GCA_007547795.1	2015-02-10T20:10:58Z	231117	4852235	63	USA:FL	2012-01-03	cilantro plants in field	ILLUMINA	PDT000040336.3	PDS000031775.1	PDS000031775.1	PDS000031775.1	2	118	0		SAMN02847390	SKESA v. 2.2	PGAP v. 4.5	2018-09-05
Human 2006-2016	PNUSAS176310	SRR12865181		Telelkebir	B	GCA_014972545.1	2020-10-21T20:23:52Z	305401	4547524	39	USA			ILLUMINA	PDT000864208.1	PDS000032494.15	PDS000032494.15	PDS000032494.26	37	296	20	15	SAMN16504987	SKESA v. 2.2	PGAP 2020-02-06.build4373	2020-10-21
Human 2006-2016	MDH-2014-00166	SRR1233921	Tennessee	Tennessee	A1	GCA_011083205.1	2015-02-11T00:08:11Z	504119	4815086	30	USA:MN	2007-02-20	Peanut Butter	ILLUMINA	PDT000025529.3	PDS000003714.49	PDS000003714.49	PDS000003714.59	58	900	4	7	SAMN02646940	SKESA v. 2.2	PGAP v. 4.8	2019-08-18
Human 2006-2016	FDA905083	SRR2650314		Thompson	A2	GCA_006091915.1	2015-10-14T22:17:24Z	70344	4643091	117	USA:NY	2015-08-07	Microgreens	ILLUMINA	PDT000086935.2	PDS000028786.3	PDS000028786.3	PDS000031681.27	72	8131	4	4	SAMN04148252	SKESA v. 2.2	PGAP v. 4.8	2019-06-01
Human 2006-2016	PNUSAS003499	SRR4415942	Tilene	Tilene	A2	GCA_008524625.1	2016-10-11T21:19:10Z	393318	4847563	29	USA	2005-01	stool	ILLUMINA	PDT000151854.2	PDS000020361.2	PDS000020361.2	PDS000020361.2	2	11	23		SAMN05833258	SKESA v. 2.2	PGAP v. 2.1	2018-09-08
Human 2006-2016	PNUSAS003497	SRR4191741	Toucra	Toucra	B	GCA_008525405.1	2016-09-07T20:16:03Z	192662	5546284	133	USA	2004-07	stool	ILLUMINA	PDT000147989.2				NA	20			SAMN05736871	SKESA v. 2.2	PGAP v. 2.1	2018-08-24
Human 2006-2016	FDA460169 3-1	SRR1952753	Tucson	Tucson	B	GCA_007749195.1	2015-04-05T17:08:41Z	168803	4754353	76	Mexico	2008-07-08	raw serrano peppers	ILLUMINA	PDT000052516.2	PDS000031900.1	PDS000031900.1	PDS000031900.1	2	44	3		SAMN02846074	SKESA v. 2.2	PGAP v. 4.5	2018-09-05
Human 2006-2016	PNUSAS019551	SRR5908216	Typhi	Typhi	Typhi	GCA_010528315.1	2017-08-08T02:46:34Z	206116	4711873	49	USA	2017-07	blood	ILLUMINA	PDT000231907.2	PDS000002867.556	PDS000002867.549	PDS000002867.985	8177	81948	2	10	SAMN07429384	SKESA v. 2.2	PGAP 2019-11-08.build4137	2019-11-22
Human 2006-2016	PNUSAS011217	SRR5447658	Serotype pending	Typhimurium	A2	GCA_008432425.1	2017-04-14T17:24:53Z	377124	5043246	53	USA	2017-03	blood	ILLUMINA	PDT000201893.2	PDS000041999.34	PDS000041999.31	PDS000041999.105	2373	66707	0	22	SAMN06711614	SKESA v. 2.2	PGAP v. 2.1	2018-09-05
Human 2006-2016	SAL-19-VL-OH-IN-0055	SRR11006098	Uganda	Uganda	A2	GCA_011231035.1	2020-02-03T19:12:45Z	758847	4889478	28	USA:IN	2019-04-10	intestine (Bos taurus)	ILLUMINA	PDT000677210.1	PDS000001852.400	PDS000001852.397	PDS000001852.697	1258	2592	4	10	SAMN13976175	SKESA v. 2.2	PGAP 2019-11-08.build4137	2020-02-04
Human 2006-2016	FDA767292 C-5	SRR5498108	Urbana	Urbana	B	GCA_007551395.1	2017-05-02T20:46:51Z	365156	5051387	103	Mexico	2012	papaya	ILLUMINA	PDT000206514.2	PDS000031768.1	PDS000031768.1	PDS000031768.1	6	619	0		SAMN02847496	SKESA v. 2.2	PGAP v. 4.5	2018-09-02
Poly/paraphyletic	FDA491970-2	SRR2857713	Virchow	Virchow	A2	GCA_008619155.1	2015-10-29T15:19:13Z	121498	4669982	65	Bangladesh	2008-10-02	pabda fish	ILLUMINA	PDT000092413.2	PDS000032039.2	PDS000032039.2	PDS000032039.2	2	2377	36		SAMN02846244	SKESA v. 2.2	PGAP v. 4.9	2019-09-20
Poly/paraphyletic	CFSAN031764	SRR3088918	Virchow	Virchow	A2	GCA_008866205.1	2016-02-05T15:24:54Z	330416	4663519	42	Ethiopia:Central Eth.	2013-07-12	feces (Bos taurus)	ILLUMINA	PDT000105557.2	PDS000030852.3	PDS000030852.3	PDS000030852.3	31	2377	0	0	SAMN03577297	SKESA v. 2.2	PGAP v. 4.9	2019-10-04
Human 2006-2016	VA_WGS-00207	SRR1272531	Wandsworth	Wandsworth	A2	GCA_007747435.1	2015-02-10T23:09:47Z	229712	5023796	56	USA: VA	2007-07-01	Vegetable chips	ILLUMINA	PDT000029727.3	PDS000032345.1	PDS000032345.1	PDS000032345.2	18	115	2		SAMN02403428	SKESA v. 2.2	PGAP v. 4.5	2018-09-01
Human 2006-2016		ERR2992754	Wangata	Wangata	A1	GCA_016099045.1	2020-12-16T15:24:01Z	218565	4762899	68	Australia	2017-02	stool	ILLUMINA	PDT000913924.1	PDS000029217.5	PDS000029217.5	PDS000029217.10	198	247	0	6	SAMEA5175472	SKESA v. 2.2	PGAP 2020-02-06.build4373	2020-12-16
Human 2006-2016	FDA776593 2-5	SRR4301130	Waycross	Waycross	B	GCA_007230195.1	2016-09-29T20:18:27Z	397960	4605978	32	Sri Lanka	2012-10-03	pepper	ILLUMINA	PDT000150720.2	PDS000031756.2	PDS000031756.2	PDS000031756.2	2	89	0		SAMN02847536	SKESA v. 2.2	PGAP v. 4.5	2018-09-05
Human 2006-2016	FDA674491 C1 3-1	SRR1720469	Weltevreden	Weltevreden	A1	GCA_011416735.1	2015-02-10T18:10:39Z	159533	4950118	76	Thailand	2011-02-08	frozen banana leaf	ILLUMINA	PDT000045954.4	PDS000032192.113	PDS000032192.112	PDS000032192.203	592	2802	20	20	SAMN02847234	SKESA v. 2.2	PGAP 2019-11-08.build4137	2019-11-21
subsp. enterica clade C	FDA1079188-C003-004	SRR7825971	Weslaco	Weslaco	C	GCA_007342445.1	2018-10-29T22:02:50Z	207801	4851906	62	Mexico	2018	Radish	ILLUMINA	PDT000376053.2	PDS000038302.1	PDS000038302.1	PDS000038302.1	5	40	0		SAMN09941257	SKESA v. 2.2	PGAP v. 4.5	2018-10-30
Human 2006-2016	55588	SRR1969488	Westhampton	Westhampton	A1	GCA_010502935.1	2015-04-13T05:14:39Z	199513	4842422	64	United Kingdom: Midlands and East of England	2014-09	human	ILLUMINA	PDT000059122.2				NA	27			SAMN03479565	SKESA v. 2.2	PGAP 2019-11-08.build4137	2019-11-21
subsp. enterica clade D	FDA642200 2-3	SRR4014996	Westminster	Westminster	D	GCA_010972535.1	2016-08-09T18:17:25Z	182879	4877994	55	India	2010-08-17	cumin powder	ILLUMINA	PDT000143895.2	PDS000031633.1	PDS000031633.1	PDS000031633.1	3	14	0		SAMN02846979	SKESA v. 2.2	PGAP 2019-11-08.build4137	2019-11-21
Human 2006-2016	PNUSAS002750	SRR5152069	Widemarsh	Widemarsh	A1	GCA_010684485.1	2017-01-06T20:33:04Z	480860	4762020	19	USA	2012-09	stool	ILLUMINA	PDT000176505.2	PDS000006877.38	PDS000006877.37	PDS000006877.60	66	67	10	18	SAMN06198442	SKESA v. 2.2	PGAP 2019-11-08.build4137	2019-11-21
Human 2006-2016	519509	SRR7416215	Wien	Wien	B	GCA_007248615.1	2018-06-24T06:04:19Z	207345	4507201	39	United Kingdom: United Kingdom	2018-03	human	ILLUMINA	PDT000335013.1	PDS000042723.2	PDS000042723.2	PDS000042723.2	3	74	0		SAMN09475830	SKESA v. 2.2	PGAP v. 4.5	2018-06-26
Human 2006-2016	PNUSAS088196	SRR10012194		Worthington	A1	GCA_008145485.1	2019-08-22T15:33:55Z	614328	4854135	25	USA			ILLUMINA	PDT000571077.1	PDS000031059.55	PDS000031059.54	PDS000031059.113	216	819	12	10	SAMN12619771	SKESA v. 2.2	PGAP v. 4.8	2019-08-24

## Sheet: Additional_Genomes
Non-susbp. enterica Genomes
bongori _GCA_008485645
bongori_GCA_000252995
bongori_GCA_000439255
bongori_GCA_000709535
bongori_GCA_002033765
bongori_GCA_002035265
bongori_GCA_002035285
bongori_GCA_002035315
bongori_GCA_002035475
bongori_GCA_002037625
bongori_GCA_002119365
bongori_GCA_002211925
bongori_GCA_003448395
bongori_GCA_003497195
bongori_GCA_003521435
bongori_GCA_003521525
bongori_GCA_003522735
bongori_GCA_006051015
bongori_GCA_006051555
bongori_GCA_006113225
bongori_GCA_006149135
bongori_GCA_007019345
bongori_GCA_009648775
bongori_GCA_013138145
bongori_GCA_013693595
bongori_GCA_013693605
bongori_GCA_014338425
bongori_GCA_016653555
bongori_GCA_018338735
bongori_GCA_900635485
bongori_GCA_902387725
II_salamae_GCA_003994635
II_salamae_GCA_010512975
II_salamae_GCA_018044165
II_salamae_GCA_018620335
II_salamae_GCA_019542375
IIIa_arizonae_GCA_004222315
IIIa_arizonae_GCA_007969565
IIIa_arizonae_GCA_008431985
IIIa_arizonae_GCA_009087135
IIIa_arizonae_GCA_016029015
IIIb_diarizonae_GCA_003324755
IIIb_diarizonae_GCA_005803545
IIIb_diarizonae_GCA_010833345
IIIb_diarizonae_GCA_013328855
IIIb_diarizonae_GCA_017337585
IV_houtenae_GCA_008524605
IV_houtenae_GCA_010178435
IV_houtenae_GCA_010835565
IV_houtenae_GCA_010940595
IV_houtenae_GCA_019225705
VI_indica_GCA_006815265
VI_indica_GCA_007477945
VI_indica_GCA_010123525
VI_indica_GCA_018032185
VI_indica_GCA_018032985
VII_londinensis_GCA_008921085
VII_londinensis_GCA_010164295
VII_londinensis_GCA_013162165
VII_londinensis_GCA_015243135
VII_londinensis_GCA_018338515

## Sheet: Phaster_analysis_key
"Prophage_counts"
Genome	Genome of the Salmonella isolate
Serovar	sistr assigned serovar
Phaster_ID	reference number for the .zip file output from Phaster
Total # Prophage Region	the number of all regions identified by Phaster as being Prophage (Intact, incomplete, questionable)
# Intact	number of all regions identified as 'intact' by Phaster
# Incomplete	number of all regions identified as 'incomplete' by Phaster
# Questionable	number of all regions identified as 'questionable' by Phaster
"Prophage_intact_ID"
Genome	genome identifier of the Salmonella isolate (e.g., GCA_XXXXXXX_Serovar)
Intact Prophage Name	most likely identity of the prophage identified by Phaster

## Sheet: Prophage_Counts
Genome	Serovar	Total # Prophage Regions	# Intact	# Incomplete	# Questionable
Abaetetuba_GCA_007549235.fasta	Abaetetuba	16	4	10	2
Aberdeen_GCA_003871475.fasta	Aberdeen	5	3	2	0
Abony_GCA_007036735.fasta	Abony	7	2	5	0
Adelaide_GCA_011190035.fasta	Adelaide	7	3	2	2
Agama_GCA_010264855.fasta	Agama	7	1	4	2
Agbeni_GCA_010575465.fasta	Agbeni	4	0	3	1
Ago_GCA_007400925.fasta	Ago	9	3	2	4
Agona_GCA_008993595.fasta	Agona	7	0	5	2
Agoueve_GCA_007748495.fasta	Agoueve	14	4	9	1
Alabama_GCA_010777455.fasta	Alabama	10	3	6	1
Alachua_GCA_006933515.fasta	Alachua	5	0	3	2
Albany_GCA_008521105.fasta	Albany	5	2	1	2
Albert_GCA_008528755.fasta	Albert	15	6	8	1
Altona_GCA_010634425.fasta	Altona	5	2	1	2
Amager_GCA_010529555.fasta	Amager	5	4	1	0
Amoutive_GCA_011437155.fasta	Amoutive	8	2	5	1
Amsterdam_GCA_007747155.fasta	Amsterdam	6	1	5	0
Amsterdam_GCA_014755485.fasta	Amsterdam	7	1	6	0
Anatum_GCA_010132895.fasta	Anatum	10	5	3	2
Anecho_GCA_006981285.fasta	Anecho	8	3	5	0
Anfo_GCA_007477505.fasta	Anfo	8	4	3	1
Apeyeme_GCA_007472975.fasta	Apeyeme	4	1	2	1
Aqua_GCA_007378915.fasta	Aqua	9	2	6	1
Arechavaleta_GCA_008528455.fasta	Arechavaleta	5	1	2	2
Bahrenfeld_GCA_010972135.fasta	Bahrenfeld	15	7	7	1
Baildon_GCA_010133595.fasta	Baildon	5	1	3	1
Bareilly_GCA_006518715.fasta	Bareilly	7	2	2	3
Bareilly_GCA_010554025.fasta	Bareilly	6	2	2	2
Barranquilla_GCA_007020985.fasta	Barranquilla	5	3	1	1
Beaudesert_GCA_004192575.fasta	Beaudesert	17	7	6	4
Benin_GCA_007171595.fasta	Benin	12	3	8	1
Bere_GCA_005505735.fasta	Bere	8	2	4	2
Berta_GCA_010673025.fasta	Berta	7	3	3	1
Birkenhead_GCA_008429885.fasta	Birkenhead	13	5	6	2
Blockley_GCA_010175875.fasta	Blockley	5	3	2	0
Bonariensis_GCA_007159765.fasta	Bonariensis	10	4	4	2
Bournemouth_GCA_011411375.fasta	Bournemouth	8	3	3	2
Bovismorbificans_GCA_006697905.fasta	Bovismorbificans	6	0	5	1
Bovismorbificans_GCA_010554085.fasta	Bovismorbificans	9	3	3	3
Braenderup_GCA_010756195.fasta	Braenderup	7	2	3	2
Brandenburg_GCA_011154515.fasta	Brandenburg	10	4	5	1
Brazil_GCA_010647965.fasta	Brazil	14	6	6	2
Brazzaville_GCA_007644865.fasta	Brazzaville	11	2	7	2
Bredeney_GCA_009999525.fasta	Bredeney	4	1	1	2
Bredeney_GCA_011419335.fasta	Bredeney	7	1	4	2
Brunei_GCA_006934895.fasta	Brunei	13	2	10	1
Buzu_GCA_014434405.fasta	Buzu	6	2	3	1
Carmel_GCA_006933235.fasta	Carmel	13	6	5	2
Carrau_GCA_010293465.fasta	Carrau	14	2	6	6
Cerro_GCA_007747355.fasta	Cerro	9	1	5	3
Cerro_GCA_010428765.fasta	Cerro	8	2	4	2
Chailey_GCA_008520375.fasta	Chailey	8	4	3	1
Chandans_GCA_004220425.fasta	Chandans	8	3	3	2
Chester_GCA_005593835.fasta	Chester	6	2	2	2
Choleraesuis_GCA_007748275.fasta	Choleraesuis	14	4	8	2
Clackamas_GCA_010483935.fasta	Clackamas	9	4	5	0
Coeln_GCA_009623155.fasta	Coeln	9	1	6	2
Colindale_GCA_007203415.fasta	Colindale	8	2	4	2
Concord_GCA_010185425.fasta	Concord	5	1	3	1
Corvallis_GCA_016518495.fasta	Corvallis	4	1	2	1
Cotham_GCA_010623405.fasta	Cotham	7	2	4	1
Cubana_GCA_006528515.fasta	Cubana	8	2	5	1
Denver_GCA_003891855.fasta	Denver	6	1	4	1
Derby_GCA_010895875.fasta	Derby	10	2	7	1
Dublin_GCA_008431285.fasta	Dublin	7	4	3	0
Duisburg_GCA_004174705.fasta	Duisburg	6	2	4	0
Durban_GCA_015850475.fasta	Durban	5	0	3	2
Durham_GCA_010283445.fasta	Durham	5	0	5	0
Ealing_GCA_010176655.fasta	Ealing	2	0	1	1
Eastbourne_GCA_007750175.fasta	Eastbourne	12	4	7	1
Eastbourne_GCA_014759065.fasta	Eastbourne	1	0	0	1
Edinburg_GCA_004192535.fasta	Edinburg	5	0	3	2
Emek_GCA_004255205.fasta	Emek	7	2	4	1
Enteritidis_GCA_010261455.fasta	Enteritidis	7	2	5	0
Essen_GCA_007412765.fasta	Essen	5	0	5	0
Florida_GCA_007534835.fasta	Florida	15	6	8	1
Fluntern_GCA_010775075.fasta	Fluntern	10	3	3	4
Freetown_GCA_007820375.fasta	Freetown	6	3	2	1
Fresno_GCA_006993245.fasta	Fresno	4	1	2	1
Gaminara_GCA_005531695.fasta	Gaminara	9	4	3	2
Gatuni_GCA_007425425.fasta	Gatuni	6	3	2	1
Give_GCA_007209875.fasta	Give	6	2	2	2
Glostrup_GCA_007425725.fasta	Glostrup	8	4	4	0
Goldcoast_GCA_009256205.fasta	Goldcoast	5	0	2	3
Grumpensis_GCA_007763535.fasta	Grumpensis	7	3	3	1
Guinea_GCA_010752535.fasta	Guinea	11	4	6	1
Hadar_GCA_014474675.fasta	Hadar	5	3	2	0
Haifa_GCA_007596555.fasta	Haifa	8	1	6	1
Hartford_GCA_011082525.fasta	Hartford	7	5	2	0
Hato_GCA_010461405.fasta	Hato	6	0	4	2
Havana_GCA_007838535.fasta	Havana	7	2	5	0
Havana_GCA_010541145.fasta	Havana	5	2	1	2
Heidelberg_GCA_007742375.fasta	Heidelberg	10	2	6	2
Herston_GCA_007303935.fasta	Herston	6	0	4	2
Holcomb_GCA_010002305.fasta	Holcomb	9	4	3	2
Horsham_GCA_010441095.fasta	Horsham	6	0	4	2
Hull_GCA_007911325.fasta	Hull	5	2	2	1
Hvittingfoss_GCA_010671525.fasta	Hvittingfoss	5	3	2	0
Hvittingfoss_GCA_010972175.fasta	Hvittingfoss	4	3	1	0
I_4_5_12_i_minus_GCA_007751355.fasta	I_4_5_12_i_minus	14	4	7	3
Ibadan_GCA_006918075.fasta	Ibadan	7	2	5	0
Idikan_GCA_006572565.fasta	Idikan	8	1	6	1
Indiana_GCA_005688935.fasta	Indiana	5	2	2	1
Infantis_GCA_009122245.fasta	Infantis	11	3	6	2
Inverness_GCA_007177095.fasta	Inverness	14	5	9	0
Irumu_GCA_006932535.fasta	Irumu	7	3	2	2
Isangi_GCA_008483225.fasta	Isangi	6	4	1	1
Ituri_GCA_010550925.fasta	Ituri	5	1	3	1
Jangwani_GCA_004275715.fasta	Jangwani	6	3	2	1
Javiana_GCA_010588615.fasta	Javiana	8	4	3	1
Johannesburg_GCA_006570125.fasta	Johannesburg	9	6	0	3
Kalina_GCA_003911695.fasta	Kalina	6	2	4	0
Kedougou_GCA_008474725.fasta	Kedougou	6	1	3	2
Kentucky_GCA_006305465.fasta	Kentucky	5	0	1	4
Kentucky_GCA_009075685.fasta	Kentucky	7	1	3	3
Kiambu_GCA_016027635.fasta	Kiambu	5	0	5	0
Kibusi_GCA_004225845.fasta	Kibusi	8	3	4	1
Kibusi_GCA_010973855.fasta	Kibusi	11	5	5	1
Kingabwa_GCA_007012025.fasta	Kingabwa	6	3	2	1
Kingston_GCA_014587375.fasta	Kingston	7	1	5	1
Kintambo_GCA_008413925.fasta	Kintambo	5	1	4	0
Kisangani_GCA_010285105.fasta	Kisangani	17	5	11	1
Kisarawe_GCA_010015325.fasta	Kisarawe	5	1	2	2
Kisarawe_GCA_010794395.fasta	Kisarawe	20	2	13	5
Kokomlemle_GCA_007744815.fasta	Kokomlemle	4	1	2	1
Kottbus_GCA_003878215.fasta	Kottbus	9	3	4	2
Kottbus_GCA_010972075.fasta	Kottbus	11	4	2	5
Lagos_GCA_008601425.fasta	Lagos	10	1	6	3
Larochelle_GCA_006521355.fasta	Larochelle	7	2	3	2
Lattenkamp_GCA_007816115.fasta	Lattenkamp	8	3	5	0
Lexington_GCA_006519135.fasta	Lexington	9	5	4	0
Lille_GCA_006933395.fasta	Lille	8	4	2	2
Litchfield_GCA_006452915.fasta	Litchfield	3	0	1	2
Liverpool_GCA_016096775.fasta	Liverpool	2	0	1	1
Livingstone_GCA_009999465.fasta	Livingstone	8	2	3	3
Livingstone_GCA_010441435.fasta	Livingstone	4	2	2	0
Lomalinda_GCA_008437985.fasta	Lomalinda	12	5	6	1
Lomita_GCA_010632605.fasta	Lomita	8	3	4	1
London_GCA_010683605.fasta	London	6	1	3	2
Luciana_GCA_005897775.fasta	Luciana	8	0	5	3
Madelia_GCA_010492905.fasta	Madelia	10	3	4	3
Manhattan_GCA_008403915.fasta	Manhattan	5	2	2	1
Maricopa_GCA_010555265.fasta	Maricopa	5	0	3	2
Matadi_GCA_003878435.fasta	Matadi	10	5	2	3
Matopeni_GCA_008526195.fasta	Matopeni	8	4	3	1
Mbandaka_GCA_006759365.fasta	Mbandaka	6	2	3	1
Meleagridis_GCA_007228615.fasta	Meleagridis	4	2	2	0
Mendoza_GCA_006431255.fasta	Mendoza	7	3	4	0
Menston_GCA_008463885.fasta	Menston	3	0	1	2
Mgulani_GCA_007752515.fasta	Mgulani	7	5	2	0
Miami_GCA_007477665.fasta	Miami	6	1	4	1
Michigan_GCA_008429805.fasta	Michigan	5	2	2	1
Mikawasima_GCA_007547755.fasta	Mikawasima	7	0	5	2
Mikawasima_GCA_010971535.fasta	Mikawasima	10	2	4	4
Minnesota_GCA_011704655.fasta	Minnesota	9	3	6	0
Mississippi_GCA_010399605.fasta	Mississippi	14	1	11	2
Mississippi_GCA_010434115.fasta	Mississippi	6	0	6	0
Molade_GCA_010125745.fasta	Molade	6	3	0	3
Montaigu_GCA_009247085.fasta	Montaigu	6	0	4	2
Montevideo_GCA_008809635.fasta	Montevideo	9	1	6	2
Montevideo_GCA_008824545.fasta	Montevideo	7	2	2	3
Muenchen_GCA_008487485.fasta	Muenchen	5	1	3	1
Muenster_GCA_014216125.fasta	Muenster	11	5	6	0
Napoli_GCA_006991805.fasta	Napoli	13	4	8	1
Nchanga_GCA_007186895.fasta	Nchanga	6	2	4	0
Nchanga_GCA_010662565.fasta	Nchanga	9	3	5	1
Newmexico_GCA_010371225.fasta	Newmexico	12	3	5	4
Newport_GCA_004224645.fasta	Newport	8	2	2	4
Newport_GCA_007818265.fasta	Newport	8	4	2	2
Nima_GCA_007610115.fasta	Nima	11	2	7	2
Norwich_GCA_010714415.fasta	Norwich	11	5	5	1
Nottingham_GCA_010912475.fasta	Nottingham	4	0	4	0
Nottingham_SRR1269367.fasta	Nottingham	7	1	5	1
Offa_GCA_016594375.fasta	Offa	9	2	3	4
Ohio_GCA_008431065.fasta	Ohio	7	2	3	2
Okatie_GCA_006419965.fasta	Okatie	7	0	5	2
Oranienburg_GCA_005566805.fasta	Oranienburg	5	0	3	2
Orion_GCA_011553955.fasta	Orion	9	3	6	0
Oslo_GCA_014234585.fasta	Oslo	6	0	4	2
Othmarschen_GCA_004220545.fasta	Othmarschen	8	3	4	1
Ouakam_GCA_010700005.fasta	Oukam	10	0	8	2
Overschie_GCA_006986825.fasta	Overschie	9	4	3	2
Panama_GCA_007224595.fasta	Panama	6	3	2	1
Paratyphi_A_GCA_005604015.fasta	Paratyphi A	8	2	4	2
Paratyphi_B_GCA_008466925.fasta	Paratyphi B	6	3	3	0
Paratyphi_B_Java_GCA_010595645.fasta	Paratyphi B var Java	7	3	3	1
Paratyphi_C_GCA_007646315.fasta	Paratyphi C	13	3	8	2
Pensacola_GCA_009127305.fasta	Pensacola	11	2	8	1
Poano_GCA_008426565.fasta	Poano	13	3	6	4
Pomona_GCA_007179095.fasta	Pomona	7	2	3	2
Pomona_GCA_010511755.fasta	Pomona	4	1	1	2
Poona_GCA_009326515.fasta	Poona	4	0	3	1
Potsdam_GCA_007741875.fasta	Potsdam	8	2	3	3
Praha_GCA_006918055.fasta	Praha	11	5	4	2
Putten_GCA_014755845.fasta	Putten	5	1	3	1
Reading_GCA_007756035.fasta	Reading	7	0	6	1
Reading_GCA_007761635.fasta	Reading	7	2	5	0
Richmond_GCA_007471575.fasta	Richmond	5	3	1	1
Richmond_GCA_010921605.fasta	Richmond	14	4	7	3
Rissen_GCA_009101405.fasta	Rissen	5	1	3	1
Roodepoort_GCA_011118795.fasta	Roodepoort	3	2	1	0
Rubislaw_GCA_006637005.fasta	Rubislaw	5	2	2	1
Saarbruecken_GCA_008430505.fasta	Saarbruecken	5	2	3	0
Saintpaul_GCA_003873295.fasta	Saintpaul	14	3	10	1
Saintpaul_GCA_010571705.fasta	Saintpaul	10	2	7	1
Sandiego_GCA_006815685.fasta	Sandiego	6	2	4	0
Sanjuan_GCA_007818625.fasta	Sanjuan	10	3	3	4
Saphra_GCA_007301575.fasta	Saphra	6	2	4	0
Schwarzengrund_GCA_008515115.fasta	Schwarzengrund	10	5	3	2
Senftenberg_GCA_008113645.fasta	Senftenberg	9	1	4	4
Shubra_GCA_008972365.fasta	Shubra	7	0	5	2
Singapore_GCA_010538955.fasta	Singapore	8	3	4	1
Soerenga_GCA_008484665.fasta	Soerenga	6	3	3	0
Stanley_GCA_008482785.fasta	Stanley	9	3	4	2
Stanleyville_GCA_005959525.fasta	Stanleyville	13	5	6	2
Stanleyville_GCA_007477685.fasta	Stanleyville	10	2	6	2
Suelldorf_GCA_010413035.fasta	Suelldorf	10	3	4	3
Sundsvall_SRR8224568.fasta	Sundsvall	5	3	2	0
Takoradi_GCA_007629245.fasta	Takoradi	6	0	4	2
Tallahassee_GCA_007547795.fasta	Tallahassee	7	1	5	1
Telelkebir_GCA_014972545.fasta	Telelkebir	5	1	4	0
Tennessee_GCA_011083205.fasta	Tennessee	7	2	4	1
Thompson_GCA_006091915.fasta	Thompson	6	1	3	2
Tilene_GCA_008524625.fasta	Tilene	8	4	3	1
Toucra_GCA_008525405.fasta	Toucra	21	4	12	5
Tucson_GCA_007749195.fasta	Tucson	13	3	9	1
Typhi_GCA_010528315.fasta	Typhi	11	3	5	3
Typhimurium_GCA_008432425.fasta	Typhimurium	16	5	10	1
Uganda_GCA_011231035.fasta	Uganda	10	3	5	2
Urbana_GCA_007551395.fasta	Urbana	15	8	5	2
Virchow_GCA_008619155.fasta	Virchow	7	2	4	1
Virchow_GCA_008866205.fasta	Virchow	7	3	3	1
Wandsworth_GCA_007747435.fasta	Wandsworth	13	3	7	3
Wangata_GCA_016099045.fasta	Wangata	6	0	4	2
Waycross_GCA_007230195.fasta	Waycross	8	2	5	1
Weltevreden_GCA_011416735.fasta	Weltevreden	9	4	3	2
Weslaco_GCA_007342445.fasta	Weslaco	6	3	3	0
Westhampton_GCA_010502935.fasta	Westhampton	6	0	4	2
Westminster_GCA_010972535.fasta	Westminster	10	2	6	2
Widemarsh_GCA_010684485.fasta	Widemarsh	2	1	0	1
Wien_GCA_007248615.fasta	Wien	4	0	3	1
Worthington_GCA_008145485.fasta	Worthington	9	3	4	2

## Sheet: Prophage_Intact_ID
Genome	MOST_COMMON_PHAGE_NAME(hit_genes_count)	Region	REGION_LENGTH	TOTAL_PROTEIN_NUM	PHAGE_HIT_PROTEIN_NUM
Newmexico_GCA_010371225.fasta	PHAGE_Salmon_SEN34_NC_028699	1	43.9Kb	63	55
Newmexico_GCA_010371225.fasta	PHAGE_Escher_D108_NC_013594	6	37.8Kb	50	44
Newmexico_GCA_010371225.fasta	PHAGE_Salmon_SW9_NC_049459	11	33.2Kb	43	40
London_GCA_010683605.fasta	PHAGE_Yersin_L_413C_NC_004745	6	25.6Kb	35	31
Benin_GCA_007171595.fasta	PHAGE_Phage_Gifsy_2_NC_010393	1	21.3Kb	30	23
Benin_GCA_007171595.fasta	PHAGE_Salmon_SEN8_NC_047753	5	37Kb	48	45
Benin_GCA_007171595.fasta	PHAGE_Pseudo_PaMx74_NC_028809	8	35.3Kb	34	18
Agama_GCA_010264855.fasta	PHAGE_Salmon_SEN8_NC_047753	3	42.2Kb	45	42
Gaminara_GCA_005531695.fasta	PHAGE_Salmon_SEN8_NC_047753	1	49.9Kb	61	54
Gaminara_GCA_005531695.fasta	PHAGE_Phage_Gifsy_1_NC_010392	4	50.8Kb	66	56
Gaminara_GCA_005531695.fasta	PHAGE_Edward_GF_2_NC_026611	8	62.8Kb	68	48
Gaminara_GCA_005531695.fasta	PHAGE_Vibrio_X29_NC_024369	9	38.3Kb	52	39
Kisangani_GCA_010285105.fasta	PHAGE_Salmon_ST64T_NC_004348	3	23.2Kb	25	24
Kisangani_GCA_010285105.fasta	PHAGE_Edward_GF_2_NC_026611	7	34.8Kb	47	42
Kisangani_GCA_010285105.fasta	PHAGE_Phage_Gifsy_2_NC_010393	10	21.4Kb	28	25
Kisangani_GCA_010285105.fasta	PHAGE_Salmon_SEN34_NC_028699	12	33.6Kb	40	37
Kisangani_GCA_010285105.fasta	PHAGE_Salmon_Fels_1_NC_010391	15	28.8Kb	38	32
Bovismorbificans_GCA_010554085.fasta	PHAGE_Salmon_Fels_2_NC_010463	2	37Kb	47	42
Bovismorbificans_GCA_010554085.fasta	PHAGE_Phage_Gifsy_1_NC_010392	7	43.4Kb	51	42
Bovismorbificans_GCA_010554085.fasta	PHAGE_Phage_Gifsy_1_NC_010392	8	41.2Kb	52	52
Carmel_GCA_006933235.fasta	PHAGE_Salmon_Fels_1_NC_010391	1	20.7Kb	17	12
Carmel_GCA_006933235.fasta	PHAGE_Edward_GF_2_NC_026611	5	45.1Kb	60	49
Carmel_GCA_006933235.fasta	PHAGE_Escher_D108_NC_013594	7	33.5Kb	43	36
Carmel_GCA_006933235.fasta	PHAGE_Klebsi_phiKO2_NC_005857	10	41.2Kb	53	48
Carmel_GCA_006933235.fasta	PHAGE_Vibrio_X29_NC_024369	11	34.9Kb	48	36
Carmel_GCA_006933235.fasta	PHAGE_Entero_I2_2_NC_001332	13	5.8Kb	8	8
Guinea_GCA_010752535.fasta	PHAGE_Edward_GF_2_NC_026611	1	48.2Kb	61	48
Guinea_GCA_010752535.fasta	PHAGE_Entero_Mu_NC_000929	6	42.1Kb	64	44
Guinea_GCA_010752535.fasta	PHAGE_Salmon_SEN34_NC_028699	8	28.7Kb	38	35
Guinea_GCA_010752535.fasta	PHAGE_Phage_Gifsy_1_NC_010392	11	22.5Kb	26	22
Sandiego_GCA_006815685.fasta	PHAGE_Phage_Gifsy_1_NC_010392	1	66.4Kb	73	54
Sandiego_GCA_006815685.fasta	PHAGE_Salmon_SEN8_NC_047753	6	35.2Kb	45	40
Stanleyville_GCA_007477685.fasta	PHAGE_Salmon_118970_sal3_NC_031940	7	40.9Kb	47	42
Stanleyville_GCA_007477685.fasta	PHAGE_Shigel_SfII_NC_021857	9	60.7Kb	65	58
Manhattan_GCA_008403915.fasta	PHAGE_Shigel_SfII_NC_021857	2	49.4Kb	57	51
Manhattan_GCA_008403915.fasta	PHAGE_Salmon_Fels_2_NC_010463	4	41.6Kb	46	40
Sanjuan_GCA_007818625.fasta	PHAGE_Burkho_BcepC6B_NC_005887	4	47.4Kb	39	28
Sanjuan_GCA_007818625.fasta	PHAGE_Phage_Gifsy_1_NC_010392	6	25.4Kb	27	24
Sanjuan_GCA_007818625.fasta	PHAGE_Escher_D108_NC_013594	7	36Kb	48	37
Bournemouth_GCA_011411375.fasta	PHAGE_Salmon_ST64T_NC_004348	2	42.3Kb	63	59
Bournemouth_GCA_011411375.fasta	PHAGE_Erwini_EtG_NC_047833	6	40.4Kb	42	41
Bournemouth_GCA_011411375.fasta	PHAGE_Phage_Gifsy_1_NC_010392	8	38.2Kb	49	44
Carrau_GCA_010293465.fasta	PHAGE_Salmon_Fels_1_NC_010391	8	12Kb	17	12
Carrau_GCA_010293465.fasta	PHAGE_Salmon_SPN3UB_NC_019545	12	38.8Kb	53	50
Colindale_GCA_007203415.fasta	PHAGE_Phage_Gifsy_1_NC_010392	1	47.4Kb	56	54
Colindale_GCA_007203415.fasta	PHAGE_Salmon_Fels_1_NC_010391	2	17.8Kb	29	15
Duisburg_GCA_004174705.fasta	PHAGE_Escher_Lys12581Vzw_NC_049917	2	69.3Kb	69	51
Duisburg_GCA_004174705.fasta	PHAGE_Salmon_SP_004_NC_021774	5	31.4Kb	40	39
Kintambo_GCA_008413925.fasta	PHAGE_Escher_500465_1_NC_049342	3	24.1Kb	24	19
Saintpaul_GCA_010571705.fasta	PHAGE_Phage_Gifsy_1_NC_010392	8	30Kb	36	34
Saintpaul_GCA_010571705.fasta	PHAGE_Phage_Gifsy_2_NC_010393	10	25Kb	35	34
Waycross_GCA_007230195.fasta	PHAGE_Salmon_SEN34_NC_028699	2	45.5Kb	64	56
Waycross_GCA_007230195.fasta	PHAGE_Entero_mEp390_NC_019721	7	48.5Kb	63	55
Buzu_GCA_014434405.fasta	PHAGE_Phage_Gifsy_2_NC_010393	2	17.7Kb	19	14
Buzu_GCA_014434405.fasta	PHAGE_Salmon_SEN5_NC_028701	3	33.7Kb	43	38
Putten_GCA_014755845.fasta	PHAGE_Salmon_ST160_NC_014900	5	40.3Kb	64	56
Lagos_GCA_008601425.fasta	PHAGE_Salmon_Fels_1_NC_010391	6	10.7Kb	17	12
Cerro_GCA_010428765.fasta	PHAGE_Phage_Gifsy_1_NC_010392	1	62.7Kb	60	47
Cerro_GCA_010428765.fasta	PHAGE_Salmon_SEN34_NC_028699	2	33.7Kb	50	40
Rissen_GCA_009101405.fasta	PHAGE_Salmon_SEN8_NC_047753	4	32.5Kb	38	32
Mbandaka_GCA_006759365.fasta	PHAGE_Salmon_RE_2010_NC_019488	2	37.3Kb	49	45
Mbandaka_GCA_006759365.fasta	PHAGE_Salmon_g341c_NC_013059	5	41.1Kb	61	56
Albert_GCA_008528755.fasta	PHAGE_Salmon_Fels_1_NC_010391	1	23.6Kb	28	15
Albert_GCA_008528755.fasta	PHAGE_Entero_UAB_Phi20_NC_031019	2	40.6Kb	62	59
Albert_GCA_008528755.fasta	PHAGE_Entero_186_NC_001317	3	37.9Kb	46	45
Albert_GCA_008528755.fasta	PHAGE_Entero_fiAA91_ss_NC_022750	8	24.5Kb	31	29
Albert_GCA_008528755.fasta	PHAGE_Phage_Gifsy_1_NC_010392	11	22.8Kb	25	25
Albert_GCA_008528755.fasta	PHAGE_Phage_Gifsy_2_NC_010393	12	21.3Kb	24	24
Bere_GCA_005505735.fasta	PHAGE_Escher_phiV10_NC_007804	3	50Kb	47	43
Bere_GCA_005505735.fasta	PHAGE_Salmon_Fels_2_NC_010463	8	9.3Kb	14	13
Javiana_GCA_010588615.fasta	PHAGE_Salmon_Fels_1_NC_010391	2	33.6Kb	17	11
Javiana_GCA_010588615.fasta	PHAGE_Salmon_SEN8_NC_047753	3	49.1Kb	46	45
Javiana_GCA_010588615.fasta	PHAGE_Phage_Gifsy_2_NC_010393	4	42.1Kb	47	41
Javiana_GCA_010588615.fasta	PHAGE_Entero_UAB_Phi20_NC_031019	6	47.3Kb	68	61
Schwarzengrund_GCA_008515115.fasta	PHAGE_Salmon_SEN34_NC_028699	1	29.1Kb	40	36
Schwarzengrund_GCA_008515115.fasta	PHAGE_Salmon_SEN8_NC_047753	4	27Kb	37	33
Schwarzengrund_GCA_008515115.fasta	PHAGE_Entero_mEp235_NC_019708	5	24.5Kb	30	29
Schwarzengrund_GCA_008515115.fasta	PHAGE_Salmon_ST64T_NC_004348	6	55.9Kb	67	56
Schwarzengrund_GCA_008515115.fasta	PHAGE_Stx2_c_1717_NC_011357	7	33.6Kb	22	15
Johannesburg_GCA_006570125.fasta	PHAGE_Salmon_Fels_1_NC_010391	1	33.6Kb	18	13
Johannesburg_GCA_006570125.fasta	PHAGE_Entero_I2_2_NC_001332	2	10.6Kb	18	10
Johannesburg_GCA_006570125.fasta	PHAGE_Entero_SfV_NC_003444	4	52Kb	64	58
Johannesburg_GCA_006570125.fasta	PHAGE_Salmon_118970_sal3_NC_031940	5	28Kb	30	25
Johannesburg_GCA_006570125.fasta	PHAGE_Entero_UAB_Phi20_NC_031019	6	40.9Kb	55	51
Johannesburg_GCA_006570125.fasta	PHAGE_Salmon_SI7_NC_049460	8	35.6Kb	37	36
Thompson_GCA_006091915.fasta	PHAGE_Phage_Gifsy_1_NC_010392	3	38.4Kb	51	47
Larochelle_GCA_006521355.fasta	PHAGE_Phage_Gifsy_1_NC_010392	2	32Kb	24	11
Larochelle_GCA_006521355.fasta	PHAGE_Salmon_vB_SosS_Oslo_NC_018279	3	56.8Kb	65	60
Clackamas_GCA_010483935.fasta	PHAGE_Salmon_118970_sal3_NC_031940	3	50Kb	67	58
Clackamas_GCA_010483935.fasta	PHAGE_Salmon_SEN34_NC_028699	4	45.5Kb	60	56
Clackamas_GCA_010483935.fasta	PHAGE_Salmon_SEN8_NC_047753	6	36.5Kb	49	45
Clackamas_GCA_010483935.fasta	PHAGE_Entero_mEp460_NC_019716	9	50.5Kb	61	51
Chandans_GCA_004220425.fasta	PHAGE_Salmon_Fels_1_NC_010391	2	33.6Kb	18	13
Chandans_GCA_004220425.fasta	PHAGE_Salmon_118970_sal3_NC_031940	4	35.8Kb	48	43
Chandans_GCA_004220425.fasta	PHAGE_Phage_Gifsy_2_NC_010393	6	50.8Kb	57	55
Coeln_GCA_009623155.fasta	PHAGE_Phage_Gifsy_1_NC_010392	4	47.8Kb	58	54
Uganda_GCA_011231035.fasta	PHAGE_Salmon_SEN8_NC_047753	5	41.6Kb	43	41
Uganda_GCA_011231035.fasta	PHAGE_Phage_Gifsy_2_NC_010393	7	50.4Kb	63	50
Uganda_GCA_011231035.fasta	PHAGE_Entero_BP_4795_NC_004813	10	15.3Kb	23	19
Virchow_GCA_008866205.fasta	PHAGE_Phage_Gifsy_1_NC_010392	1	42.5Kb	49	46
Virchow_GCA_008866205.fasta	PHAGE_Salmon_SW9_NC_049459	3	36.2Kb	45	43
Virchow_GCA_008866205.fasta	PHAGE_Salmon_Fels_1_NC_010391	5	33.8Kb	29	15
Toucra_GCA_008525405.fasta	PHAGE_Salmon_Fels_1_NC_010391	1	33.5Kb	16	12
Toucra_GCA_008525405.fasta	PHAGE_Entero_DE3_NC_042057	12	50.5Kb	64	49
Toucra_GCA_008525405.fasta	PHAGE_Salmon_SI7_NC_049460	13	32.1Kb	41	33
Toucra_GCA_008525405.fasta	PHAGE_Entero_SfMu_NC_027382	16	29.3Kb	40	34
Minnesota_GCA_011704655.fasta	PHAGE_Escher_500465_1_NC_049342	1	61Kb	60	55
Minnesota_GCA_011704655.fasta	PHAGE_Salmon_Fels_1_NC_010391	2	33.3Kb	17	12
Minnesota_GCA_011704655.fasta	PHAGE_Escher_phiV10_NC_007804	4	45.1Kb	57	50
Roodepoort_GCA_011118795.fasta	PHAGE_Salmon_SEN34_NC_028699	1	43.9Kb	59	50
Roodepoort_GCA_011118795.fasta	PHAGE_Salmon_Fels_1_NC_010391	2	32.2Kb	17	12
Bareilly_GCA_006518715.fasta	PHAGE_Salmon_Fels_1_NC_010391	1	17.8Kb	29	16
Bareilly_GCA_006518715.fasta	PHAGE_Salmon_118970_sal3_NC_031940	3	41.2Kb	60	46
Lexington_GCA_006519135.fasta	PHAGE_Escher_ArgO145_NC_049918	1	56.7Kb	57	44
Lexington_GCA_006519135.fasta	PHAGE_Salmon_SPN1S_NC_016761	3	48.4Kb	60	48
Lexington_GCA_006519135.fasta	PHAGE_Salmon_Fels_1_NC_010391	6	36.9Kb	36	24
Lexington_GCA_006519135.fasta	PHAGE_Phage_Gifsy_1_NC_010392	8	20.4Kb	33	29
Lexington_GCA_006519135.fasta	PHAGE_Salmon_Fels_2_NC_010463	9	12Kb	18	18
Kibusi_GCA_004225845.fasta	PHAGE_Salmon_Fels_1_NC_010391	1	32Kb	24	11
Kibusi_GCA_004225845.fasta	PHAGE_Phage_Gifsy_1_NC_010392	3	49.6Kb	59	55
Kibusi_GCA_004225845.fasta	PHAGE_Salmon_Fels_1_NC_010391	4	52.9Kb	64	47
Typhi_GCA_010528315.fasta	PHAGE_Salmon_SEN34_NC_028699	5	45.9Kb	67	61
Typhi_GCA_010528315.fasta	PHAGE_Klebsi_4LV2017_NC_047818	8	33.3Kb	31	27
Typhi_GCA_010528315.fasta	PHAGE_Burkho_BcepMu_NC_005882	10	33.2Kb	46	39
Ago_GCA_007400925.fasta	PHAGE_Entero_Mu_NC_000929	2	42.6Kb	52	41
Ago_GCA_007400925.fasta	PHAGE_Edward_GF_2_NC_026611	4	57.1Kb	67	52
Ago_GCA_007400925.fasta	PHAGE_Salmon_SEN34_NC_028699	5	43.6Kb	60	57
Chailey_GCA_008520375.fasta	PHAGE_Entero_UAB_Phi20_NC_031019	2	41Kb	64	62
Chailey_GCA_008520375.fasta	PHAGE_Salmon_Fels_1_NC_010391	3	23.6Kb	28	15
Chailey_GCA_008520375.fasta	PHAGE_Entero_P88_NC_026014	6	32.9Kb	33	32
Chailey_GCA_008520375.fasta	PHAGE_Haemop_SuMu_NC_019455	8	42.2Kb	62	52
Westminster_GCA_010972535.fasta	PHAGE_Erwini_phiEt88_NC_015295	5	33.1Kb	46	29
Westminster_GCA_010972535.fasta	PHAGE_Phage_Gifsy_2_NC_010393	9	42.6Kb	50	45
Rubislaw_GCA_006637005.fasta	PHAGE_Salmon_Fels_2_NC_010463	3	38.1Kb	47	43
Rubislaw_GCA_006637005.fasta	PHAGE_Salmon_Fels_1_NC_010391	4	15.1Kb	16	12
Poano_GCA_008426565.fasta	PHAGE_Stx2_c_Stx2a_F451_NC_049924	5	58.3Kb	63	49
Poano_GCA_008426565.fasta	PHAGE_Salmon_Fels_1_NC_010391	6	45.5Kb	58	52
Poano_GCA_008426565.fasta	PHAGE_Stx2_c_1717_NC_011357	9	9.4Kb	15	11
Othmarschen_GCA_004220545.fasta	PHAGE_Salmon_vB_SosS_Oslo_NC_018279	2	45Kb	64	57
Othmarschen_GCA_004220545.fasta	PHAGE_Salmon_SEN8_NC_047753	5	41.7Kb	51	51
Othmarschen_GCA_004220545.fasta	PHAGE_Salmon_ST64T_NC_004348	7	40.7Kb	58	53
Ibadan_GCA_006918075.fasta	PHAGE_Salmon_SSU5_NC_018843	4	100Kb	128	106
Ibadan_GCA_006918075.fasta	PHAGE_Edward_GF_2_NC_026611	7	46.3Kb	62	48
Nchanga_GCA_007186895.fasta	PHAGE_Salmon_Fels_2_NC_010463	4	37.6Kb	44	39
Nchanga_GCA_007186895.fasta	PHAGE_Phage_Gifsy_2_NC_010393	6	40.6Kb	51	42
Tucson_GCA_007749195.fasta	PHAGE_Phage_Gifsy_2_NC_010393	3	34.5Kb	38	25
Tucson_GCA_007749195.fasta	PHAGE_Edward_GF_2_NC_026611	6	30.8Kb	44	41
Tucson_GCA_007749195.fasta	PHAGE_Entero_ES18_NC_006949	12	36.1Kb	47	42
Kalina_GCA_003911695.fasta	PHAGE_Salmon_118970_sal3_NC_031940	4	42.9Kb	53	45
Kalina_GCA_003911695.fasta	PHAGE_Edward_GF_2_NC_026611	5	32.7Kb	51	42
Alabama_GCA_010777455.fasta	PHAGE_Salmon_118970_sal3_NC_031940	1	40.2Kb	61	48
Alabama_GCA_010777455.fasta	PHAGE_Salmon_SEN34_NC_028699	2	47.3Kb	67	61
Alabama_GCA_010777455.fasta	PHAGE_Phage_Gifsy_1_NC_010392	5	61.7Kb	73	61
Kokomlemle_GCA_007744815.fasta	PHAGE_Salmon_Fels_1_NC_010391	2	32.7Kb	16	12
Glostrup_GCA_007425725.fasta	PHAGE_Salmon_Fels_1_NC_010391	1	48Kb	64	52
Glostrup_GCA_007425725.fasta	PHAGE_Salmon_SEN34_NC_028699	3	45.3Kb	67	57
Glostrup_GCA_007425725.fasta	PHAGE_Stx2_c_Stx2a_WGPS9_NC_049923	6	42.5Kb	44	37
Glostrup_GCA_007425725.fasta	PHAGE_Mannhe_vB_MhM_3927AP2_NC_028766	7	24.9Kb	35	26
Widemarsh_GCA_010684485.fasta	PHAGE_Salmon_vB_SemP_Emek_NC_018275	1	42Kb	59	57
Bahrenfeld_GCA_010972135.fasta	PHAGE_Entero_Mu_NC_000929	1	46.6Kb	61	49
Bahrenfeld_GCA_010972135.fasta	PHAGE_Salmon_118970_sal3_NC_031940	6	14.2Kb	19	18
Bahrenfeld_GCA_010972135.fasta	PHAGE_Salmon_SP_004_NC_021774	7	31.7Kb	42	38
Bahrenfeld_GCA_010972135.fasta	PHAGE_Salmon_Fels_1_NC_010391	8	43.7Kb	53	43
Bahrenfeld_GCA_010972135.fasta	PHAGE_Entero_HK446_NC_019714	11	14.7Kb	18	16
Bahrenfeld_GCA_010972135.fasta	PHAGE_Phage_Gifsy_1_NC_010392	12	36.6Kb	43	39
Bahrenfeld_GCA_010972135.fasta	PHAGE_Salmon_SEN8_NC_047753	13	36.8Kb	49	45
Praha_GCA_006918055.fasta	PHAGE_Salmon_SEN1_NC_029003	3	37.4Kb	45	42
Praha_GCA_006918055.fasta	PHAGE_Phage_Gifsy_1_NC_010392	4	69.1Kb	90	61
Praha_GCA_006918055.fasta	PHAGE_Salmon_epsilon34_NC_011976	5	40.9Kb	60	57
Praha_GCA_006918055.fasta	PHAGE_Entero_Tyrion_NC_031077	7	46.6Kb	58	46
Praha_GCA_006918055.fasta	PHAGE_Salmon_118970_sal3_NC_031940	11	21.2Kb	29	26
Norwich_GCA_010714415.fasta	PHAGE_Salmon_Fels_2_NC_010463	1	31.1Kb	47	39
Norwich_GCA_010714415.fasta	PHAGE_Salmon_vB_SosS_Oslo_NC_018279	3	48.7Kb	74	70
Norwich_GCA_010714415.fasta	PHAGE_Phage_Gifsy_1_NC_010392	9	30Kb	43	36
Norwich_GCA_010714415.fasta	PHAGE_Salmon_118970_sal3_NC_031940	10	14.1Kb	24	17
Norwich_GCA_010714415.fasta	PHAGE_Phage_Gifsy_1_NC_010392	11	13.6Kb	13	13
Nima_GCA_007610115.fasta	PHAGE_Salmon_SEN34_NC_028699	3	46.7Kb	69	58
Nima_GCA_007610115.fasta	PHAGE_Entero_Mu_NC_000929	5	44.7Kb	55	43
Livingstone_GCA_009999465.fasta	PHAGE_Salmon_ST64T_NC_004348	1	42.8Kb	59	54
Livingstone_GCA_009999465.fasta	PHAGE_Klebsi_4LV2017_NC_047818	8	42.5Kb	36	34
Kottbus_GCA_003878215.fasta	PHAGE_Salmon_Fels_1_NC_010391	1	30.2Kb	24	11
Kottbus_GCA_003878215.fasta	PHAGE_Edward_GF_2_NC_026611	2	44.4Kb	54	44
Kottbus_GCA_003878215.fasta	PHAGE_Entero_fiAA91_ss_NC_022750	9	45Kb	42	40
Nchanga_GCA_010662565.fasta	PHAGE_Salmon_118970_sal3_NC_031940	1	41.8Kb	60	52
Nchanga_GCA_010662565.fasta	PHAGE_Salmon_Fels_1_NC_010391	5	30.6Kb	27	13
Nchanga_GCA_010662565.fasta	PHAGE_Salmon_SEN34_NC_028699	8	44.6Kb	55	46
Abaetetuba_GCA_007549235.fasta	PHAGE_Salmon_Fels_1_NC_010391	3	33.5Kb	17	12
Abaetetuba_GCA_007549235.fasta	PHAGE_Vibrio_X29_NC_024369	10	24Kb	29	25
Abaetetuba_GCA_007549235.fasta	PHAGE_Phage_Gifsy_1_NC_010392	11	36.5Kb	47	41
Abaetetuba_GCA_007549235.fasta	PHAGE_Phage_Gifsy_1_NC_010392	14	23.6Kb	27	26
Typhimurium_GCA_008432425.fasta	PHAGE_Entero_186_NC_001317	1	37.4Kb	46	45
Typhimurium_GCA_008432425.fasta	PHAGE_Salmon_118970_sal3_NC_031940	6	58.1Kb	69	63
Typhimurium_GCA_008432425.fasta	PHAGE_Salmon_BTP1_NC_042346	8	41.7Kb	59	55
Typhimurium_GCA_008432425.fasta	PHAGE_Phage_Gifsy_1_NC_010392	13	18.9Kb	22	22
Typhimurium_GCA_008432425.fasta	PHAGE_Phage_Gifsy_2_NC_010393	14	17.4Kb	20	20
Cubana_GCA_006528515.fasta	PHAGE_Salmon_SEN34_NC_028699	1	43.7Kb	59	57
Cubana_GCA_006528515.fasta	PHAGE_Entero_mEp235_NC_019708	7	19.4Kb	24	22
Stanley_GCA_008482785.fasta	PHAGE_Phage_Gifsy_1_NC_010392	3	49.3Kb	61	53
Stanley_GCA_008482785.fasta	PHAGE_Entero_P88_NC_026014	5	34Kb	40	38
Stanley_GCA_008482785.fasta	PHAGE_Yersin_L_413C_NC_004745	8	35.7Kb	33	31
Newport_GCA_007818265.fasta	PHAGE_Salmon_SEN1_NC_029003	3	38.5Kb	45	44
Newport_GCA_007818265.fasta	PHAGE_Salmon_SI7_NC_049460	6	31.6Kb	37	33
Newport_GCA_007818265.fasta	PHAGE_Phage_Gifsy_1_NC_010392	7	39.8Kb	52	43
Newport_GCA_007818265.fasta	PHAGE_Phage_Gifsy_1_NC_010392	8	44.7Kb	58	51
Brandenburg_GCA_011154515.fasta	PHAGE_Phage_Gifsy_1_NC_010392	2	51.6Kb	61	51
Brandenburg_GCA_011154515.fasta	PHAGE_Salmon_118970_sal3_NC_031940	4	47.7Kb	68	61
Brandenburg_GCA_011154515.fasta	PHAGE_Entero_186_NC_001317	8	37.8Kb	45	43
Brandenburg_GCA_011154515.fasta	PHAGE_Salmon_SI7_NC_049460	10	44.2Kb	37	34
Beaudesert_GCA_004192575.fasta	PHAGE_Salmon_SEN4_NC_029015	6	33.2Kb	47	43
Beaudesert_GCA_004192575.fasta	PHAGE_Escher_D108_NC_013594	7	33.5Kb	45	37
Beaudesert_GCA_004192575.fasta	PHAGE_Salmon_Fels_1_NC_010391	8	33.1Kb	50	45
Beaudesert_GCA_004192575.fasta	PHAGE_Entero_Sf101_NC_027398	9	22.9Kb	32	28
Beaudesert_GCA_004192575.fasta	PHAGE_Salmon_SEN8_NC_047753	11	36.6Kb	50	45
Beaudesert_GCA_004192575.fasta	PHAGE_Vibrio_X29_NC_024369	14	34.2Kb	47	35
Beaudesert_GCA_004192575.fasta	PHAGE_Klebsi_phiKO2_NC_005857	15	36.5Kb	52	48
Kentucky_GCA_009075685.fasta	PHAGE_Escher_ArgO145_NC_049918	2	47.1Kb	40	31
Cerro_GCA_007747355.fasta	PHAGE_Edward_GF_2_NC_026611	8	24.5Kb	33	31
Chester_GCA_005593835.fasta	PHAGE_Salmon_Fels_1_NC_010391	1	32.7Kb	17	13
Chester_GCA_005593835.fasta	PHAGE_Salmon_ST64T_NC_004348	3	47.5Kb	67	60
Saarbruecken_GCA_008430505.fasta	PHAGE_Salmon_Fels_1_NC_010391	1	33.5Kb	17	11
Saarbruecken_GCA_008430505.fasta	PHAGE_Edward_GF_2_NC_026611	2	50.2Kb	66	49
Aqua_GCA_007378915.fasta	PHAGE_Salmon_Fels_1_NC_010391	2	39.7Kb	49	38
Aqua_GCA_007378915.fasta	PHAGE_Salmon_Fels_1_NC_010391	6	20.1Kb	16	12
Mendoza_GCA_006431255.fasta	PHAGE_Salmon_118970_sal3_NC_031940	1	15.8Kb	20	20
Mendoza_GCA_006431255.fasta	PHAGE_Phage_Gifsy_1_NC_010392	5	25.5Kb	25	24
Mendoza_GCA_006431255.fasta	PHAGE_Entero_mEp234_NC_019715	7	14Kb	16	15
Abony_GCA_007036735.fasta	PHAGE_Salmon_Fels_1_NC_010391	6	11.2Kb	18	14
Abony_GCA_007036735.fasta	PHAGE_Salmon_ST64T_NC_004348	7	40.6Kb	65	60
Worthington_GCA_008145485.fasta	PHAGE_Phage_Gifsy_1_NC_010392	1	59.8Kb	56	45
Worthington_GCA_008145485.fasta	PHAGE_Salmon_SPN3UB_NC_019545	5	44.7Kb	68	56
Worthington_GCA_008145485.fasta	PHAGE_Entero_fiAA91_ss_NC_022750	9	25.4Kb	32	29
Birkenhead_GCA_008429885.fasta	PHAGE_Entero_PsP3_NC_005340	1	34.5Kb	46	42
Birkenhead_GCA_008429885.fasta	PHAGE_Salmon_vB_SosS_Oslo_NC_018279	3	55.5Kb	75	67
Birkenhead_GCA_008429885.fasta	PHAGE_Phage_Gifsy_2_NC_010393	4	19.7Kb	22	21
Birkenhead_GCA_008429885.fasta	PHAGE_Phage_Gifsy_2_NC_010393	11	27.8Kb	37	27
Birkenhead_GCA_008429885.fasta	PHAGE_Salmon_118970_sal3_NC_031940	12	45.3Kb	55	47
Telelkebir_GCA_014972545.fasta	PHAGE_Salmon_SEN34_NC_028699	2	47.1Kb	46	43
Kisarawe_GCA_010794395.fasta	PHAGE_Salmon_vB_SemP_Emek_NC_018275	4	30.8Kb	31	29
Kisarawe_GCA_010794395.fasta	PHAGE_Vibrio_X29_NC_024369	17	18.1Kb	21	19
Bredeney_GCA_009999525.fasta	PHAGE_Salmon_SEN34_NC_028699	1	44.8Kb	65	53
Miami_GCA_007477665.fasta	PHAGE_Salmon_RE_2010_NC_019488	4	20.2Kb	23	14
Amager_GCA_010529555.fasta	PHAGE_Salmon_Fels_1_NC_010391	1	31.3Kb	25	13
Amager_GCA_010529555.fasta	PHAGE_Salmon_118970_sal4_NC_030919	2	52.8Kb	59	56
Amager_GCA_010529555.fasta	PHAGE_Entero_P4_NC_001609	4	11.5Kb	18	10
Amager_GCA_010529555.fasta	PHAGE_Salmon_118970_sal3_NC_031940	5	41.6Kb	52	48
Kottbus_GCA_010972075.fasta	PHAGE_Salmon_Fels_1_NC_010391	2	46Kb	62	51
Kottbus_GCA_010972075.fasta	PHAGE_Mannhe_vB_MhM_3927AP2_NC_028766	9	36.4Kb	53	38
Kottbus_GCA_010972075.fasta	PHAGE_Haemop_SuMu_NC_019455	10	34.2Kb	49	35
Kottbus_GCA_010972075.fasta	PHAGE_Salmon_SW9_NC_049459	11	33.2Kb	43	42
Albany_GCA_008521105.fasta	PHAGE_Burkho_BcepC6B_NC_005887	3	44.1Kb	44	34
Albany_GCA_008521105.fasta	PHAGE_Salmon_vB_SemP_Emek_NC_018275	4	41.5Kb	58	57
Havana_GCA_007838535.fasta	PHAGE_Salmon_SP_004_NC_021774	6	31.2Kb	38	36
Havana_GCA_007838535.fasta	PHAGE_Salmon_SEN34_NC_028699	7	47.5Kb	49	44
Muenchen_GCA_008487485.fasta	PHAGE_Salmon_g341c_NC_013059	2	52.5Kb	63	58
Adelaide_GCA_011190035.fasta	PHAGE_Salmon_RE_2010_NC_019488	1	36.9Kb	49	44
Adelaide_GCA_011190035.fasta	PHAGE_Escher_D108_NC_013594	6	31Kb	42	42
Adelaide_GCA_011190035.fasta	PHAGE_Yersin_L_413C_NC_004745	7	35.6Kb	32	31
Apeyeme_GCA_007472975.fasta	PHAGE_Entero_IME10_NC_019501	4	39.1Kb	59	49
Give_GCA_007209875.fasta	PHAGE_Entero_PsP3_NC_005340	1	38.6Kb	46	45
Give_GCA_007209875.fasta	PHAGE_Entero_phiT5282H_NC_049429	5	35.9Kb	43	40
Paratyphi_B_GCA_008466925.fasta	PHAGE_Salmon_118970_sal3_NC_031940	2	77.1Kb	98	87
Paratyphi_B_GCA_008466925.fasta	PHAGE_Salmon_SEN34_NC_028699	4	44.8Kb	62	54
Paratyphi_B_GCA_008466925.fasta	PHAGE_Salmon_Fels_1_NC_010391	5	12Kb	12	10
Virchow_GCA_008619155.fasta	PHAGE_Salmon_SEN8_NC_047753	6	37.6Kb	48	39
Virchow_GCA_008619155.fasta	PHAGE_Phage_Gifsy_1_NC_010392	7	50Kb	57	49
Ituri_GCA_010550925.fasta	PHAGE_Salmon_SEN8_NC_047753	4	41.5Kb	54	46
Anecho_GCA_006981285.fasta	PHAGE_Phage_Gifsy_2_NC_010393	1	32.6Kb	32	30
Anecho_GCA_006981285.fasta	PHAGE_Entero_186_NC_001317	2	36.1Kb	47	43
Anecho_GCA_006981285.fasta	PHAGE_Salmon_118970_sal3_NC_031940	3	51.5Kb	63	54
Amoutive_GCA_011437155.fasta	PHAGE_Phage_Gifsy_1_NC_010392	2	51.6Kb	63	52
Amoutive_GCA_011437155.fasta	PHAGE_Phage_Gifsy_1_NC_010392	3	32Kb	24	11
Molade_GCA_010125745.fasta	PHAGE_Entero_Sf101_NC_027398	2	38.8Kb	56	52
Molade_GCA_010125745.fasta	PHAGE_Salmon_118970_sal3_NC_031940	3	45.1Kb	64	55
Molade_GCA_010125745.fasta	PHAGE_Entero_fiAA91_ss_NC_022750	5	32.2Kb	42	40
Stanleyville_GCA_005959525.fasta	PHAGE_Salmon_SEN34_NC_028699	3	57Kb	64	55
Stanleyville_GCA_005959525.fasta	PHAGE_Phage_Gifsy_1_NC_010392	4	39.9Kb	48	44
Stanleyville_GCA_005959525.fasta	PHAGE_Entero_phiT5282H_NC_049429	7	35Kb	43	36
Stanleyville_GCA_005959525.fasta	PHAGE_Entero_186_NC_001317	8	37.2Kb	45	42
Stanleyville_GCA_005959525.fasta	PHAGE_Escher_SH2026Stx1_NC_049919	13	5.1Kb	9	9
Freetown_GCA_007820375.fasta	PHAGE_Edward_GF_2_NC_026611	3	26Kb	37	34
Freetown_GCA_007820375.fasta	PHAGE_Salmon_Fels_1_NC_010391	5	12.3Kb	19	13
Freetown_GCA_007820375.fasta	PHAGE_Phage_Gifsy_1_NC_010392	6	44.1Kb	42	40
Kingston_GCA_014587375.fasta	PHAGE_Salmon_SEN34_NC_028699	3	43.3Kb	55	50
Berta_GCA_010673025.fasta	PHAGE_Salmon_118970_sal3_NC_031940	5	26.7Kb	36	29
Berta_GCA_010673025.fasta	PHAGE_Salmon_Fels_1_NC_010391	6	17.1Kb	17	12
Berta_GCA_010673025.fasta	PHAGE_Salmon_Fels_2_NC_010463	7	36.8Kb	50	43
Tilene_GCA_008524625.fasta	PHAGE_Salmon_ST64T_NC_004348	3	40.6Kb	57	54
Tilene_GCA_008524625.fasta	PHAGE_Salmon_Fels_1_NC_010391	5	24Kb	17	12
Tilene_GCA_008524625.fasta	PHAGE_Entero_Mu_NC_000929	7	40.4Kb	55	44
Tilene_GCA_008524625.fasta	PHAGE_Edward_GF_2_NC_026611	8	39.6Kb	56	47
Brazzaville_GCA_007644865.fasta	PHAGE_Entero_mEp234_NC_019715	4	14.3Kb	16	14
Brazzaville_GCA_007644865.fasta	PHAGE_Salmon_SEN34_NC_028699	9	36.1Kb	49	46
Enteritidis_GCA_010261455.fasta	PHAGE_Phage_Gifsy_2_NC_010393	2	31.1Kb	40	32
Enteritidis_GCA_010261455.fasta	PHAGE_Salmon_RE_2010_NC_019488	4	43.7Kb	49	46
Paratyphi_C_GCA_007646315.fasta	PHAGE_Salmon_SEN34_NC_028699	2	26.3Kb	34	33
Paratyphi_C_GCA_007646315.fasta	PHAGE_Entero_Sf101_NC_027398	5	40.2Kb	35	32
Paratyphi_C_GCA_007646315.fasta	PHAGE_Phage_Gifsy_2_NC_010393	12	23Kb	24	24
Choleraesuis_GCA_007748275.fasta	PHAGE_Salmon_SEN34_NC_028699	2	26Kb	34	33
Choleraesuis_GCA_007748275.fasta	PHAGE_Salmon_118970_sal3_NC_031940	3	51.8Kb	61	54
Choleraesuis_GCA_007748275.fasta	PHAGE_Phage_Gifsy_2_NC_010393	8	23.5Kb	28	27
Choleraesuis_GCA_007748275.fasta	PHAGE_Salmon_ST64T_NC_004348	9	41.4Kb	49	46
Fluntern_GCA_010775075.fasta	PHAGE_Phage_Gifsy_1_NC_010392	2	48.5Kb	53	52
Fluntern_GCA_010775075.fasta	PHAGE_Salmon_Fels_1_NC_010391	4	33.4Kb	16	11
Fluntern_GCA_010775075.fasta	PHAGE_Salmon_vB_SosS_Oslo_NC_018279	9	48.4Kb	80	73
Gatuni_GCA_007425425.fasta	PHAGE_Salmon_118970_sal4_NC_030919	1	40.8Kb	58	53
Gatuni_GCA_007425425.fasta	PHAGE_Salmon_Fels_1_NC_010391	2	39.4Kb	33	13
Gatuni_GCA_007425425.fasta	PHAGE_Phage_Gifsy_1_NC_010392	4	50.3Kb	65	56
Amsterdam_GCA_014755485.fasta	PHAGE_Entero_mEp235_NC_019708	6	33.8Kb	41	38
Richmond_GCA_010921605.fasta	PHAGE_Salmon_SEN34_NC_028699	3	39.1Kb	56	49
Richmond_GCA_010921605.fasta	PHAGE_Phage_Gifsy_2_NC_010393	7	51.6Kb	51	39
Richmond_GCA_010921605.fasta	PHAGE_Klebsi_phiKO2_NC_005857	12	37.9Kb	52	46
Richmond_GCA_010921605.fasta	PHAGE_Phage_Gifsy_1_NC_010392	13	30.4Kb	33	29
Weltevreden_GCA_011416735.fasta	PHAGE_Salmon_118970_sal3_NC_031940	3	44.3Kb	45	40
Weltevreden_GCA_011416735.fasta	PHAGE_Entero_PsP3_NC_005340	4	34.8Kb	44	41
Weltevreden_GCA_011416735.fasta	PHAGE_Salmon_118970_sal3_NC_031940	5	27.4Kb	34	32
Weltevreden_GCA_011416735.fasta	PHAGE_Salmon_SEN34_NC_028699	6	31.6Kb	48	44
Mgulani_GCA_007752515.fasta	PHAGE_Salmon_SEN34_NC_028699	1	49.3Kb	75	69
Mgulani_GCA_007752515.fasta	PHAGE_Edward_GF_2_NC_026611	2	48.4Kb	63	50
Mgulani_GCA_007752515.fasta	PHAGE_Salmon_Fels_1_NC_010391	3	20.8Kb	22	13
Mgulani_GCA_007752515.fasta	PHAGE_Salmon_SEN8_NC_047753	4	38.2Kb	49	46
Mgulani_GCA_007752515.fasta	PHAGE_Phage_Gifsy_1_NC_010392	5	47.4Kb	57	50
Denver_GCA_003891855.fasta	PHAGE_Salmon_Fels_1_NC_010391	6	32.2Kb	34	29
Saintpaul_GCA_003873295.fasta	PHAGE_Edward_GF_2_NC_026611	7	35.5Kb	49	40
Saintpaul_GCA_003873295.fasta	PHAGE_Phage_Gifsy_1_NC_010392	12	17.2Kb	20	20
Saintpaul_GCA_003873295.fasta	PHAGE_Phage_Gifsy_1_NC_010392	13	16.9Kb	20	20
Braenderup_GCA_010756195.fasta	PHAGE_Phage_Gifsy_1_NC_010392	1	32Kb	24	11
Braenderup_GCA_010756195.fasta	PHAGE_Salmon_ST64T_NC_004348	5	31.2Kb	42	38
Paratyphi_A_GCA_005604015.fasta	PHAGE_Salmon_ST64T_NC_004348	1	41.1Kb	63	60
Paratyphi_A_GCA_005604015.fasta	PHAGE_Salmon_SEN8_NC_047753	8	99.1Kb	105	92
Blockley_GCA_010175875.fasta	PHAGE_Salmon_Fels_1_NC_010391	1	24.5Kb	19	14
Blockley_GCA_010175875.fasta	PHAGE_Phage_Gifsy_2_NC_010393	2	47.2Kb	58	56
Blockley_GCA_010175875.fasta	PHAGE_Salmon_SW9_NC_049459	4	34.2Kb	46	45
Hull_GCA_007911325.fasta	PHAGE_Salmon_SEN34_NC_028699	1	55.7Kb	63	56
Hull_GCA_007911325.fasta	PHAGE_Salmon_118970_sal3_NC_031940	2	35.8Kb	47	42
Urbana_GCA_007551395.fasta	PHAGE_Salmon_Fels_1_NC_010391	1	33.6Kb	18	13
Urbana_GCA_007551395.fasta	PHAGE_Entero_Mu_NC_000929	5	32.5Kb	46	40
Urbana_GCA_007551395.fasta	PHAGE_Entero_186_NC_001317	6	38.7Kb	45	42
Urbana_GCA_007551395.fasta	PHAGE_Phage_Gifsy_1_NC_010392	7	26.3Kb	29	28
Urbana_GCA_007551395.fasta	PHAGE_Vibrio_X29_NC_024369	9	23.2Kb	27	24
Urbana_GCA_007551395.fasta	PHAGE_Escher_RCS47_NC_042128	10	20.3Kb	37	17
Urbana_GCA_007551395.fasta	PHAGE_Escher_RCS47_NC_042128	13	33.4Kb	47	46
Urbana_GCA_007551395.fasta	PHAGE_Salmon_SEN8_NC_047753	14	27.1Kb	37	32
Sundsvall_SRR8224568.fasta	PHAGE_Salmon_Fels_1_NC_010391	1	23.6Kb	17	12
Sundsvall_SRR8224568.fasta	PHAGE_Phage_Gifsy_1_NC_010392	2	52.5Kb	67	56
Sundsvall_SRR8224568.fasta	PHAGE_Salmon_SEN8_NC_047753	3	27.4Kb	36	32
Derby_GCA_010895875.fasta	PHAGE_Salmon_118970_sal3_NC_031940	4	41.7Kb	51	47
Derby_GCA_010895875.fasta	PHAGE_Shigel_SfII_NC_021857	10	13.1Kb	17	16
Senftenberg_GCA_008113645.fasta	PHAGE_Salmon_SPN3UB_NC_019545	8	48.1Kb	66	60
Singapore_GCA_010538955.fasta	PHAGE_Phage_Gifsy_1_NC_010392	1	30.5Kb	32	30
Singapore_GCA_010538955.fasta	PHAGE_Entero_ST104_NC_005841	2	40.2Kb	57	55
Singapore_GCA_010538955.fasta	PHAGE_Phage_Gifsy_1_NC_010392	5	15.7Kb	26	13
Indiana_GCA_005688935.fasta	PHAGE_Stx2_c_1717_NC_011357	3	8Kb	15	10
Indiana_GCA_005688935.fasta	PHAGE_Entero_ST104_NC_005841	5	41.3Kb	61	58
Fresno_GCA_006993245.fasta	PHAGE_Salmon_118970_sal4_NC_030919	1	53.5Kb	54	52
Pensacola_GCA_009127305.fasta	PHAGE_Edward_GF_2_NC_026611	1	26.4Kb	37	32
Pensacola_GCA_009127305.fasta	PHAGE_Salmon_SW9_NC_049459	5	33.6Kb	46	42
Inverness_GCA_007177095.fasta	PHAGE_Salmon_Fels_1_NC_010391	2	21.7Kb	18	13
Inverness_GCA_007177095.fasta	PHAGE_Salmon_118970_sal3_NC_031940	3	27.7Kb	37	33
Inverness_GCA_007177095.fasta	PHAGE_Salmon_RE_2010_NC_019488	5	36.5Kb	46	41
Inverness_GCA_007177095.fasta	PHAGE_Vibrio_X29_NC_024369	10	29.9Kb	39	32
Inverness_GCA_007177095.fasta	PHAGE_Phage_Gifsy_1_NC_010392	12	13.6Kb	17	17
Barranquilla_GCA_007020985.fasta	PHAGE_Salmon_118970_sal3_NC_031940	1	45.6Kb	60	53
Barranquilla_GCA_007020985.fasta	PHAGE_Escher_500465_1_NC_049342	3	69.8Kb	69	55
Barranquilla_GCA_007020985.fasta	PHAGE_Salmon_ST64T_NC_004348	5	40.4Kb	58	55
Newport_GCA_004224645.fasta	PHAGE_Phage_Gifsy_2_NC_010393	4	47.5Kb	54	49
Newport_GCA_004224645.fasta	PHAGE_Klebsi_phiKO2_NC_005857	8	43.2Kb	58	50
Isangi_GCA_008483225.fasta	PHAGE_Salmon_Fels_1_NC_010391	1	10.3Kb	16	12
Isangi_GCA_008483225.fasta	PHAGE_Salmon_SEN34_NC_028699	2	57.4Kb	73	58
Isangi_GCA_008483225.fasta	PHAGE_Entero_P4_NC_001609	4	12.2Kb	14	11
Isangi_GCA_008483225.fasta	PHAGE_Salmon_vB_SosS_Oslo_NC_018279	5	58.3Kb	69	65
Muenster_GCA_014216125.fasta	PHAGE_Salmon_Fels_1_NC_010391	3	33.5Kb	17	12
Muenster_GCA_014216125.fasta	PHAGE_Entero_186_NC_001317	4	58.8Kb	52	45
Muenster_GCA_014216125.fasta	PHAGE_Entero_fiAA91_ss_NC_022750	9	28.4Kb	31	30
Muenster_GCA_014216125.fasta	PHAGE_Salmon_SEN8_NC_047753	10	36.3Kb	49	48
Muenster_GCA_014216125.fasta	PHAGE_Phage_Gifsy_1_NC_010392	11	48.2Kb	58	58
Paratyphi_B_Java_GCA_010595645.fasta	PHAGE_Salmon_Fels_2_NC_010463	2	28.1Kb	34	31
Paratyphi_B_Java_GCA_010595645.fasta	PHAGE_Phage_Gifsy_2_NC_010393	3	48.4Kb	60	47
Paratyphi_B_Java_GCA_010595645.fasta	PHAGE_Salmon_Fels_1_NC_010391	5	12Kb	12	10
Altona_GCA_010634425.fasta	PHAGE_Salmon_SI7_NC_049460	3	31.4Kb	37	36
Altona_GCA_010634425.fasta	PHAGE_Salmon_118970_sal3_NC_031940	4	70.5Kb	71	59
Michigan_GCA_008429805.fasta	PHAGE_Salmon_SEN8_NC_047753	1	37.2Kb	50	45
Michigan_GCA_008429805.fasta	PHAGE_Phage_Gifsy_1_NC_010392	4	39.6Kb	56	48
Saphra_GCA_007301575.fasta	PHAGE_Phage_Gifsy_1_NC_010392	4	30.6Kb	36	36
Saphra_GCA_007301575.fasta	PHAGE_Phage_Gifsy_1_NC_010392	6	19.3Kb	25	23
Kingabwa_GCA_007012025.fasta	PHAGE_Salmon_Fels_1_NC_010391	2	34.7Kb	24	12
Kingabwa_GCA_007012025.fasta	PHAGE_Edward_GF_2_NC_026611	3	39.2Kb	56	45
Kingabwa_GCA_007012025.fasta	PHAGE_Phage_Gifsy_1_NC_010392	4	48.4Kb	59	48
Pomona_GCA_007179095.fasta	PHAGE_Salmon_g341c_NC_013059	1	39.5Kb	56	54
Pomona_GCA_007179095.fasta	PHAGE_Phage_Gifsy_2_NC_010393	5	12.3Kb	18	13
Lattenkamp_GCA_007816115.fasta	PHAGE_Salmon_SI7_NC_049460	3	31.8Kb	37	34
Lattenkamp_GCA_007816115.fasta	PHAGE_Salmon_SEN8_NC_047753	4	24.3Kb	34	31
Lattenkamp_GCA_007816115.fasta	PHAGE_Phage_Gifsy_1_NC_010392	5	37.6Kb	49	42
Kibusi_GCA_010973855.fasta	PHAGE_Salmon_118970_sal3_NC_031940	1	40.5Kb	51	45
Kibusi_GCA_010973855.fasta	PHAGE_Salmon_vB_SosS_Oslo_NC_018279	2	51Kb	74	66
Kibusi_GCA_010973855.fasta	PHAGE_Salmon_Fels_1_NC_010391	4	32.6Kb	17	12
Kibusi_GCA_010973855.fasta	PHAGE_Phage_Gifsy_1_NC_010392	8	54.6Kb	53	45
Kibusi_GCA_010973855.fasta	PHAGE_Entero_mEp460_NC_019716	11	21.9Kb	27	23
Mikawasima_GCA_010971535.fasta	PHAGE_Phage_Gifsy_2_NC_010393	6	58Kb	49	39
Mikawasima_GCA_010971535.fasta	PHAGE_Salmon_SEN34_NC_028699	7	36.5Kb	54	47
Pomona_GCA_010511755.fasta	PHAGE_Salmon_Fels_1_NC_010391	1	36.8Kb	19	12
Kisarawe_GCA_010015325.fasta	PHAGE_Salmon_SEN34_NC_028699	2	44.6Kb	58	51
Livingstone_GCA_010441435.fasta	PHAGE_Salmon_118970_sal3_NC_031940	2	48.3Kb	53	48
Livingstone_GCA_010441435.fasta	PHAGE_Salmon_g341c_NC_013059	3	43.9Kb	61	52
Baildon_GCA_010133595.fasta	PHAGE_Edward_GF_2_NC_026611	1	42.3Kb	57	45
Agoueve_GCA_007748495.fasta	PHAGE_Salmon_118970_sal3_NC_031940	8	35.9Kb	55	51
Agoueve_GCA_007748495.fasta	PHAGE_Salmon_SEN34_NC_028699	10	26.6Kb	35	33
Agoueve_GCA_007748495.fasta	PHAGE_Entero_mEp235_NC_019708	13	18.1Kb	25	23
Agoueve_GCA_007748495.fasta	PHAGE_Entero_mEp235_NC_019708	14	10.7Kb	17	17
Holcomb_GCA_010002305.fasta	PHAGE_Salmon_118970_sal3_NC_031940	1	58.4Kb	67	58
Holcomb_GCA_010002305.fasta	PHAGE_Escher_D108_NC_013594	3	43.4Kb	62	48
Holcomb_GCA_010002305.fasta	PHAGE_Salmon_SEN34_NC_028699	5	38.7Kb	53	48
Holcomb_GCA_010002305.fasta	PHAGE_Salmon_SEN8_NC_047753	6	42.8Kb	61	53
Mississippi_GCA_010399605.fasta	PHAGE_Salmon_118970_sal3_NC_031940	5	52Kb	56	50
I_4_5_12_i_minus_GCA_007751355.fasta	PHAGE_Salmon_118970_sal3_NC_031940	4	59.6Kb	69	59
I_4_5_12_i_minus_GCA_007751355.fasta	PHAGE_Phage_Gifsy_1_NC_010392	7	27.7Kb	28	28
I_4_5_12_i_minus_GCA_007751355.fasta	PHAGE_Phage_Gifsy_2_NC_010393	8	17.7Kb	22	19
I_4_5_12_i_minus_GCA_007751355.fasta	PHAGE_Salmon_118970_sal3_NC_031940	11	24.5Kb	35	31
Bareilly_GCA_010554025.fasta	PHAGE_Salmon_Fels_1_NC_010391	1	30.7Kb	29	17
Bareilly_GCA_010554025.fasta	PHAGE_Phage_Gifsy_1_NC_010392	2	44.7Kb	51	46
Ohio_GCA_008431065.fasta	PHAGE_Shigel_SfII_NC_021857	1	44.8Kb	55	52
Ohio_GCA_008431065.fasta	PHAGE_Salmon_g341c_NC_013059	3	42.7Kb	55	51
Soerenga_GCA_008484665.fasta	PHAGE_Salmon_ST64T_NC_004348	1	38.6Kb	53	51
Soerenga_GCA_008484665.fasta	PHAGE_Entero_PsP3_NC_005340	4	32.6Kb	44	40
Soerenga_GCA_008484665.fasta	PHAGE_Escher_500465_1_NC_049342	5	78.1Kb	82	76
Dublin_GCA_008431285.fasta	PHAGE_Salmon_118970_sal3_NC_031940	1	52.7Kb	67	58
Dublin_GCA_008431285.fasta	PHAGE_Escher_500465_1_NC_049342	2	69.8Kb	64	54
Dublin_GCA_008431285.fasta	PHAGE_Salmon_ST160_NC_014900	3	48Kb	71	61
Dublin_GCA_008431285.fasta	PHAGE_Phage_Gifsy_2_NC_010393	7	30.6Kb	37	35
Aberdeen_GCA_003871475.fasta	PHAGE_Phage_Gifsy_2_NC_010393	1	21.8Kb	27	13
Aberdeen_GCA_003871475.fasta	PHAGE_Salmon_Fels_2_NC_010463	4	28.6Kb	38	32
Aberdeen_GCA_003871475.fasta	PHAGE_Phage_Gifsy_2_NC_010393	5	57.8Kb	55	51
Montevideo_GCA_008809635.fasta	PHAGE_Cronob_ENT47670_NC_019927	9	29.1Kb	39	35
Lomita_GCA_010632605.fasta	PHAGE_Salmon_Fels_1_NC_010391	1	33.4Kb	16	11
Lomita_GCA_010632605.fasta	PHAGE_Haemop_SuMu_NC_019455	4	35.9Kb	52	37
Lomita_GCA_010632605.fasta	PHAGE_Entero_phi80_NC_021190	6	41.2Kb	48	40
Anfo_GCA_007477505.fasta	PHAGE_Edward_GF_2_NC_026611	1	42.3Kb	59	48
Anfo_GCA_007477505.fasta	PHAGE_Phage_Gifsy_1_NC_010392	2	48.7Kb	55	51
Anfo_GCA_007477505.fasta	PHAGE_Salmon_Fels_1_NC_010391	3	24Kb	17	12
Anfo_GCA_007477505.fasta	PHAGE_Salmon_ST64T_NC_004348	5	51.1Kb	56	53
Brazil_GCA_010647965.fasta	PHAGE_Entero_P88_NC_026014	1	40.2Kb	45	28
Brazil_GCA_010647965.fasta	PHAGE_Salmon_SEN34_NC_028699	5	24.4Kb	33	32
Brazil_GCA_010647965.fasta	PHAGE_Phage_Gifsy_2_NC_010393	8	47.4Kb	52	42
Brazil_GCA_010647965.fasta	PHAGE_Phage_Gifsy_2_NC_010393	9	12.3Kb	19	13
Brazil_GCA_010647965.fasta	PHAGE_Entero_mEp460_NC_019716	12	27Kb	31	27
Brazil_GCA_010647965.fasta	PHAGE_Edward_GF_2_NC_026611	13	21.3Kb	29	28
Richmond_GCA_007471575.fasta	PHAGE_Salmon_Fels_1_NC_010391	1	30.7Kb	29	17
Richmond_GCA_007471575.fasta	PHAGE_Edward_GF_2_NC_026611	2	56.7Kb	65	50
Richmond_GCA_007471575.fasta	PHAGE_Salmon_RE_2010_NC_019488	3	49.2Kb	49	43
Havana_GCA_010541145.fasta	PHAGE_Salmon_SPN3UB_NC_019545	1	50.2Kb	79	70
Havana_GCA_010541145.fasta	PHAGE_Salmon_118970_sal3_NC_031940	3	49Kb	54	48
Madelia_GCA_010492905.fasta	PHAGE_Salmon_Fels_1_NC_010391	1	33.6Kb	19	13
Madelia_GCA_010492905.fasta	PHAGE_Phage_Gifsy_1_NC_010392	4	49.9Kb	65	55
Madelia_GCA_010492905.fasta	PHAGE_Salmon_SEN34_NC_028699	9	33.8Kb	41	33
Cotham_GCA_010623405.fasta	PHAGE_Salmon_g341c_NC_013059	5	40.6Kb	53	50
Cotham_GCA_010623405.fasta	PHAGE_Escher_RCS47_NC_042128	6	8.9Kb	15	12
Corvallis_GCA_016518495.fasta	PHAGE_Cronob_ENT39118_NC_019934	3	41Kb	42	17
Lille_GCA_006933395.fasta	PHAGE_Salmon_118970_sal3_NC_031940	1	46.8Kb	45	39
Lille_GCA_006933395.fasta	PHAGE_Salmon_SEN34_NC_028699	2	41.2Kb	58	55
Lille_GCA_006933395.fasta	PHAGE_Edward_GF_2_NC_026611	3	45.9Kb	59	47
Lille_GCA_006933395.fasta	PHAGE_Entero_mEp235_NC_019708	4	26Kb	33	30
Nottingham_SRR1269367.fasta	PHAGE_Entero_P88_NC_026014	2	30.8Kb	41	25
Hadar_GCA_014474675.fasta	PHAGE_Phage_Gifsy_1_NC_010392	1	49.7Kb	60	55
Hadar_GCA_014474675.fasta	PHAGE_Entero_I2_2_NC_001332	2	8.1Kb	13	10
Hadar_GCA_014474675.fasta	PHAGE_Salmon_Fels_1_NC_010391	3	23.6Kb	28	15
Weslaco_GCA_007342445.fasta	PHAGE_Phage_Gifsy_1_NC_010392	1	62.2Kb	68	46
Weslaco_GCA_007342445.fasta	PHAGE_Salmon_SEN34_NC_028699	5	37.9Kb	54	48
Weslaco_GCA_007342445.fasta	PHAGE_Salmon_118970_sal3_NC_031940	6	30.2Kb	41	33
Lomalinda_GCA_008437985.fasta	PHAGE_Vibrio_X29_NC_024369	1	22.7Kb	27	24
Lomalinda_GCA_008437985.fasta	PHAGE_Salmon_epsilon34_NC_011976	3	24.5Kb	22	20
Lomalinda_GCA_008437985.fasta	PHAGE_Phage_Gifsy_2_NC_010393	5	21.5Kb	36	33
Lomalinda_GCA_008437985.fasta	PHAGE_Salmon_Fels_2_NC_010463	7	34.7Kb	41	39
Lomalinda_GCA_008437985.fasta	PHAGE_Salmon_SEN34_NC_028699	10	29.9Kb	44	35
Florida_GCA_007534835.fasta	PHAGE_Salmon_SEN34_NC_028699	2	46.4Kb	64	57
Florida_GCA_007534835.fasta	PHAGE_Burkho_phiE255_NC_009237	5	43.2Kb	66	47
Florida_GCA_007534835.fasta	PHAGE_Cronob_phiES15_NC_018454	10	41.4Kb	66	44
Florida_GCA_007534835.fasta	PHAGE_Entero_phiP27_NC_003356	12	22.8Kb	27	19
Florida_GCA_007534835.fasta	PHAGE_Escher_ArgO145_NC_049918	13	21.3Kb	31	20
Florida_GCA_007534835.fasta	PHAGE_Escher_SH2026Stx1_NC_049919	15	18.8Kb	24	20
Suelldorf_GCA_010413035.fasta	PHAGE_Salmon_SEN34_NC_028699	2	65.3Kb	65	56
Suelldorf_GCA_010413035.fasta	PHAGE_Edward_GF_2_NC_026611	7	51Kb	66	45
Suelldorf_GCA_010413035.fasta	PHAGE_Klebsi_phiKO2_NC_005857	9	35.4Kb	45	40
Idikan_GCA_006572565.fasta	PHAGE_Salmon_vB_SosS_Oslo_NC_018279	4	46Kb	71	64
Reading_GCA_007761635.fasta	PHAGE_Salmon_118970_sal3_NC_031940	3	19.3Kb	25	19
Reading_GCA_007761635.fasta	PHAGE_Salmon_Fels_1_NC_010391	5	24.3Kb	15	11
Matadi_GCA_003878435.fasta	PHAGE_Entero_DE3_NC_042057	2	51.8Kb	65	52
Matadi_GCA_003878435.fasta	PHAGE_Haemop_SuMu_NC_019455	4	37.3Kb	54	39
Matadi_GCA_003878435.fasta	PHAGE_Edward_GF_2_NC_026611	6	54.1Kb	60	47
Matadi_GCA_003878435.fasta	PHAGE_Salmon_SEN22_NC_028696	7	40.8Kb	55	53
Matadi_GCA_003878435.fasta	PHAGE_Escher_RCS47_NC_042128	8	22.6Kb	39	27
Irumu_GCA_006932535.fasta	PHAGE_Salmon_vB_SosS_Oslo_NC_018279	1	51.6Kb	72	69
Irumu_GCA_006932535.fasta	PHAGE_Salmon_Fels_1_NC_010391	2	32.4Kb	24	11
Irumu_GCA_006932535.fasta	PHAGE_Phage_Gifsy_1_NC_010392	5	57.2Kb	60	54
Brunei_GCA_006934895.fasta	PHAGE_Entero_HK225_NC_019717	2	30.9Kb	47	37
Brunei_GCA_006934895.fasta	PHAGE_Entero_I2_2_NC_001332	8	11.6Kb	18	10
Bredeney_GCA_011419335.fasta	PHAGE_Phage_Gifsy_1_NC_010392	4	56.2Kb	65	53
Hvittingfoss_GCA_010972175.fasta	PHAGE_Salmon_Fels_1_NC_010391	1	16.9Kb	17	12
Hvittingfoss_GCA_010972175.fasta	PHAGE_Salmon_SW9_NC_049459	2	34.7Kb	45	41
Hvittingfoss_GCA_010972175.fasta	PHAGE_Phage_Gifsy_1_NC_010392	4	48.1Kb	51	47
Haifa_GCA_007596555.fasta	PHAGE_Phage_Gifsy_1_NC_010392	7	44.6Kb	54	47
Concord_GCA_010185425.fasta	PHAGE_Edward_GF_2_NC_026611	1	42.3Kb	58	45
Amsterdam_GCA_007747155.fasta	PHAGE_Salmon_epsilon15_NC_004775	3	44.1Kb	47	43
Tennessee_GCA_011083205.fasta	PHAGE_Salmon_SPN3UB_NC_019545	2	34.3Kb	45	40
Tennessee_GCA_011083205.fasta	PHAGE_Salmon_ST64T_NC_004348	7	45Kb	55	49
Infantis_GCA_009122245.fasta	PHAGE_Phage_Gifsy_1_NC_010392	1	32Kb	24	11
Infantis_GCA_009122245.fasta	PHAGE_Entero_BP_4795_NC_004813	5	48.4Kb	64	59
Infantis_GCA_009122245.fasta	PHAGE_Yersin_L_413C_NC_004745	7	26Kb	35	30
Montevideo_GCA_008824545.fasta	PHAGE_Salmon_SPN3UB_NC_019545	6	48.2Kb	67	66
Montevideo_GCA_008824545.fasta	PHAGE_Salmon_Fels_2_NC_010463	7	27.8Kb	37	35
Overschie_GCA_006986825.fasta	PHAGE_Entero_Mu_NC_000929	1	42.8Kb	58	45
Overschie_GCA_006986825.fasta	PHAGE_Phage_Gifsy_2_NC_010393	7	55.4Kb	52	46
Overschie_GCA_006986825.fasta	PHAGE_Phage_Gifsy_1_NC_010392	8	28.4Kb	45	39
Overschie_GCA_006986825.fasta	PHAGE_Phage_Gifsy_1_NC_010392	9	12.2Kb	16	15
Orion_GCA_011553955.fasta	PHAGE_Entero_BP_4795_NC_004813	3	24Kb	28	25
Orion_GCA_011553955.fasta	PHAGE_Salmon_SP_004_NC_021774	6	29.3Kb	40	35
Orion_GCA_011553955.fasta	PHAGE_Salmon_SSU5_NC_018843	8	105.2Kb	131	111
Hvittingfoss_GCA_010671525.fasta	PHAGE_Salmon_Fels_1_NC_010391	1	11.8Kb	21	11
Hvittingfoss_GCA_010671525.fasta	PHAGE_Salmon_SI7_NC_049460	2	32.5Kb	39	35
Hvittingfoss_GCA_010671525.fasta	PHAGE_Phage_Gifsy_1_NC_010392	4	46.3Kb	50	46
Offa_GCA_016594375.fasta	PHAGE_Phage_Gifsy_1_NC_010392	1	47.8Kb	60	54
Offa_GCA_016594375.fasta	PHAGE_Klebsi_phiKO2_NC_005857	9	42.3Kb	55	50
Kedougou_GCA_008474725.fasta	PHAGE_Salmon_118970_sal3_NC_031940	2	53.4Kb	50	43
Meleagridis_GCA_007228615.fasta	PHAGE_Salmon_118970_sal3_NC_031940	1	45.2Kb	61	53
Meleagridis_GCA_007228615.fasta	PHAGE_Salmon_SEN8_NC_047753	3	39.7Kb	52	46
Emek_GCA_004255205.fasta	PHAGE_Erwini_vB_EhrS_59_NC_048198	3	33.8Kb	38	35
Emek_GCA_004255205.fasta	PHAGE_Salmon_SPN3UB_NC_019545	7	29.1Kb	39	37
Tallahassee_GCA_007547795.fasta	PHAGE_Entero_PsP3_NC_005340	1	64.4Kb	65	54
Anatum_GCA_010132895.fasta	PHAGE_Salmon_118970_sal3_NC_031940	2	45.3Kb	61	53
Anatum_GCA_010132895.fasta	PHAGE_Salmon_Fels_1_NC_010391	3	16.2Kb	28	14
Anatum_GCA_010132895.fasta	PHAGE_Salmon_Fels_2_NC_010463	7	34.2Kb	46	40
Anatum_GCA_010132895.fasta	PHAGE_Entero_P88_NC_026014	8	29.6Kb	35	33
Anatum_GCA_010132895.fasta	PHAGE_Shigel_SfII_NC_021857	9	42.1Kb	49	48
Potsdam_GCA_007741875.fasta	PHAGE_Phage_Gifsy_1_NC_010392	1	49.4Kb	65	57
Potsdam_GCA_007741875.fasta	PHAGE_Salmon_Fels_1_NC_010391	2	15.7Kb	27	13
Matopeni_GCA_008526195.fasta	PHAGE_Entero_SfV_NC_003444	1	46.5Kb	69	53
Matopeni_GCA_008526195.fasta	PHAGE_Phage_Gifsy_1_NC_010392	3	51.3Kb	59	53
Matopeni_GCA_008526195.fasta	PHAGE_Salmon_118970_sal3_NC_031940	5	44.2Kb	58	50
Matopeni_GCA_008526195.fasta	PHAGE_Cronob_ESSI_2_NC_047854	7	32.1Kb	41	33
Panama_GCA_007224595.fasta	PHAGE_Salmon_Fels_2_NC_010463	1	34Kb	43	41
Panama_GCA_007224595.fasta	PHAGE_Salmon_Fels_1_NC_010391	2	33.2Kb	17	12
Panama_GCA_007224595.fasta	PHAGE_Shigel_SfII_NC_021857	5	38.9Kb	54	50
Heidelberg_GCA_007742375.fasta	PHAGE_Entero_UAB_Phi20_NC_031019	4	40.1Kb	58	55
Heidelberg_GCA_007742375.fasta	PHAGE_Phage_Gifsy_2_NC_010393	8	46.3Kb	63	56
Arechavaleta_GCA_008528455.fasta	PHAGE_Salmon_Fels_1_NC_010391	2	33.2Kb	18	12
Hartford_GCA_011082525.fasta	PHAGE_Entero_ES18_NC_006949	2	49.6Kb	65	62
Hartford_GCA_011082525.fasta	PHAGE_Salmon_Fels_2_NC_010463	3	54.3Kb	50	45
Hartford_GCA_011082525.fasta	PHAGE_Salmon_118970_sal3_NC_031940	4	42Kb	51	41
Hartford_GCA_011082525.fasta	PHAGE_Phage_Gifsy_1_NC_010392	5	58.2Kb	53	51
Hartford_GCA_011082525.fasta	PHAGE_Salmon_Fels_1_NC_010391	7	12.3Kb	20	15
Wandsworth_GCA_007747435.fasta	PHAGE_Salmon_SEN34_NC_028699	5	71.4Kb	94	87
Wandsworth_GCA_007747435.fasta	PHAGE_Phage_Gifsy_1_NC_010392	11	36.5Kb	47	40
Wandsworth_GCA_007747435.fasta	PHAGE_Salmon_Fels_1_NC_010391	12	27.3Kb	32	28
Grumpensis_GCA_007763535.fasta	PHAGE_Salmon_118970_sal3_NC_031940	1	41.1Kb	54	49
Grumpensis_GCA_007763535.fasta	PHAGE_Entero_P88_NC_026014	4	23.7Kb	34	28
Grumpensis_GCA_007763535.fasta	PHAGE_Entero_phiT5282H_NC_049429	5	34.6Kb	43	36
Jangwani_GCA_004275715.fasta	PHAGE_Salmon_118970_sal3_NC_031940	1	47Kb	58	47
Jangwani_GCA_004275715.fasta	PHAGE_Vibrio_12B12_NC_021070	2	35.1Kb	45	41
Jangwani_GCA_004275715.fasta	PHAGE_Salmon_SSU5_NC_018843	6	104.6Kb	134	111
Napoli_GCA_006991805.fasta	PHAGE_Salmon_SI7_NC_049460	2	40.6Kb	40	34
Napoli_GCA_006991805.fasta	PHAGE_Phage_Gifsy_1_NC_010392	7	25.3Kb	30	29
Napoli_GCA_006991805.fasta	PHAGE_Escher_phiV10_NC_007804	8	28.3Kb	31	28
Napoli_GCA_006991805.fasta	PHAGE_Salmon_118970_sal3_NC_031940	11	18.5Kb	24	24
Eastbourne_GCA_007750175.fasta	PHAGE_Salmon_Fels_1_NC_010391	1	34.8Kb	41	33
Eastbourne_GCA_007750175.fasta	PHAGE_Edward_GF_2_NC_026611	2	47.2Kb	63	46
Eastbourne_GCA_007750175.fasta	PHAGE_Salmon_Fels_1_NC_010391	4	33.6Kb	17	11
Eastbourne_GCA_007750175.fasta	PHAGE_Salmon_ST64T_NC_004348	9	39.7Kb	58	52
Bonariensis_GCA_007159765.fasta	PHAGE_Salmon_118970_sal3_NC_031940	1	28.4Kb	36	29
Bonariensis_GCA_007159765.fasta	PHAGE_Salmon_SW9_NC_049459	4	32.5Kb	44	41
Bonariensis_GCA_007159765.fasta	PHAGE_Vibrio_X29_NC_024369	7	31.1Kb	36	32
Bonariensis_GCA_007159765.fasta	PHAGE_Phage_Gifsy_1_NC_010392	9	30Kb	34	30

## Sheet: Prophage_Clade_pvalues
Prophage	P-value	fdr corrected p-value
Gifsy1	0.8321	0.999379
Salmon_Fels1	0.04348	0.357335
Salmon_118970_sal3	0.7776	0.999379
Salmon_sen34	0.3343	0.919325
Gifsy2	0.5172	0.999379
Edward_gf2	0.8631	0.999379
Salmon_sen8	0.05697	0.357335
Salmon_st64t	0.8096	0.999379
Salmon_fels2	0.6962	0.999379
Vibrio_X29	0.06497	0.357335
Salmon_oslo	0.5262	0.999379
Salmon_s17	0.1364	0.60016
entero_mu	0.2084	0.764133
entero_186	0.7706	0.999379
Salmon_SW9	0.2634	0.827829
Salmon_spn3ub	1	1
salmon_re2010	0.3793	0.927178
escher_d108	0.01099	0.24178
entero_p88	0.5487	0.999379
shigel_sf	0.7296	0.999379
klebsi_phiKO2	1	1
salmon_g341c	1	1
