# Supplementary material for: What’s on a prophage: analysis of Salmonella spp. prophages identifies a diverse range of cargo with multiple virulence- and metabolism-associated functions
Source: mSphere. 2024 May 22;9(6):e00031-24. doi: 10.1128/msphere.00031-24 (PMC11332146; doi:10.1128/msphere.00031-24)
Supplement: Data Set S2 — Table of P-values for analysis of presence of specific prophages within O antigen groups. [file msphere.00031-24-s0002.xlsx]

## Sheet: Sheet1
Table of p-values for analysis of presence of specific prophages within O antigen groups
Prophage	P-value From Fischer's Exact	fdr correction
Gifsy 1	0.06897	0.265687
Salmon Fels 1	0.03748	0.26114
Salmon 118970 sal3	0.9835	0.9955
Salmon SEN34	0.7446	0.84766
Gifsy 2	0.7706	0.84766
Edward GF2	0.01499	0.16489
Salmon SEN8	0.3013	0.596383
Salmon ST64T	0.2689	0.596383
Salmon Fels 2	0.4688	0.687573
Salmon vB SosS Oslo	0.3253	0.596383
Vibrio X29	0.04748	0.26114
Salmon SI7	0.07246	0.265687
Entero 186	0.2944	0.596383
Entero Mu	0.0004998	0.0109956
Salmon SPN3UB	0.3963	0.622757
Salmon SW9	0.6977	0.84766
Entero P88	0.5907	0.764435
Escher D108	0.3713	0.622757
Klebsi phiKO2	0.08846	0.278017
Salmon g341c	0.5612	0.764435
Salmon RE 2010	0.2649	0.596383
Shigel SfII	0.9955	0.9955
