# Supplementary material for: What’s on a prophage: analysis of Salmonella spp. prophages identifies a diverse range of cargo with multiple virulence- and metabolism-associated functions
Source: mSphere. 2024 May 22;9(6):e00031-24. doi: 10.1128/msphere.00031-24 (PMC11332146; doi:10.1128/msphere.00031-24)
Supplement: Data Set S3 — Tables from analysis and classification of CDSs within intact regions. [file msphere.00031-24-s0003.xlsx]

## Sheet: read_me
Sheet	Notes
raw_eggnog_output	Combined output from EggNOG mapper for 21,697 CDSs from all 206 isolates with intact prophage regions
CDS_Sorting	CDSs were grouped using "COG Category"_"Description" and classified as ambiguous, accessory or core as outlined in the methods. EggNOG did not assign any terms as COG X, manual curation was used to match "eggNOG_og" for COG X terms though CDSs shown here are grouped using their EggNOG assigned COG for consistency. These data include the 5561 CDSs for the manually curated data set (after COG "-" (…
common_CDS	CDSs that occurred more than five times were considered "common." The General Groups column reflects classifications used during analyses of the specific CDS functions. The predicted CDS was annotated by EggNOG or from the annotation information provided by EggNOG (e.g., KEGG Ko). The Description column includes all "COG"_"Description" terms from the EggNOG output that describe the same type of C…
loci	Co-localized CDSs that had three or more related CDSs found together on the same prophage within the same isolate are indicated.
gtrABC	Additional analyses for the presence of gtrABC were perfomed using prokka and blastn as indicated. gtrA and gtrB were identified by prokka; gtrC was identified with blastn. "Yes" and "No" indicate presence or absence of the CDS. For gtrA and gtrB, detection by prokka is indicated by listing the prokka term.
eggnog_search	Five genomes were randomly selected to detemine the percent identity, query coverage, and subject coverage filters for EggNOG analysis.

## Sheet: raw_eggnog_output
serovar	accession	isolate	clade	prophage	query	seed_ortholog	evalue	score	eggNOG_OGs	max_annot_lvl	COG_category	Description	Preferred_name	GOs	EC	KEGG_ko	KEGG_Pathway	KEGG_Module	KEGG_Reaction	KEGG_rclass	BRITE	KEGG_TC	CAZy	BiGG_Reaction	PFAMs
Abaetetuba	GCA_007549235	Abaetetuba_GCA_007549235	B	PHAGE_Salmon_Fels_1_NC_010391	3_1	220341	3.22e-245	672	COG1560@1|root,COG1560@2|Bacteria,1N9ZJ@1224|Proteobacteria,1RRI7@1236|Gammaproteobacteria,3ZK4P@590|Salmonella	1236|Gammaproteobacteria	M	Catalyzes the transfer of myristate from myristoyl-acyl carrier protein (ACP) to Kdo(2)-(lauroyl)-lipid IV(A) to form Kdo(2)-lipid A	lpxM	GO:0003674,GO:0003824,GO:0005975,GO:0006082,GO:0006629,GO:0006643,GO:0006644,GO:0006664,GO:0006793,GO:0006796,GO:0008150,GO:0008152,GO:0008610,GO:0008654,GO:0009058,GO:0009247,GO:0009311,GO:0009312,GO:0009987,GO:0016051,GO:0016053,GO:0016740,GO:0016746,GO:0016747,GO:0019637,GO:0019752,GO:0036103,GO:0036104,GO:0043436,GO:0043648,GO:0043650,GO:0044237,GO:0044238,GO:0044249,GO:0044255,GO:0044281,GO:…	2.3.1.243	ko:K02560	ko00540,ko01100,map00540,map01100	M00060	R05075	RC00037,RC00039	ko00000,ko00001,ko00002,ko01000,ko01005	-	-	iECABU_c1320.ECABU_c21170,iECIAI39_1322.ECIAI39_1194,ic_1306.c2269	Lip_A_acyltrans
Abaetetuba	GCA_007549235	Abaetetuba_GCA_007549235	B	PHAGE_Salmon_Fels_1_NC_010391	3_2	90371.CY43_09965	0	916	COG0469@1|root,COG0469@2|Bacteria,1MU21@1224|Proteobacteria,1RMW3@1236|Gammaproteobacteria,3ZJPV@590|Salmonella	1236|Gammaproteobacteria	G	Pyruvate kinase, barrel domain	pykA	GO:0003674,GO:0003824,GO:0004743,GO:0005488,GO:0005515,GO:0005575,GO:0005622,GO:0005623,GO:0005737,GO:0005829,GO:0005975,GO:0006082,GO:0006090,GO:0006091,GO:0006096,GO:0006139,GO:0006163,GO:0006164,GO:0006165,GO:0006725,GO:0006732,GO:0006733,GO:0006753,GO:0006754,GO:0006757,GO:0006793,GO:0006796,GO:0006807,GO:0008150,GO:0008152,GO:0009056,GO:0009058,GO:0009108,GO:0009117,GO:0009123,GO:0009124,GO:…	2.7.1.40	ko:K00873	ko00010,ko00230,ko00620,ko01100,ko01110,ko01120,ko01130,ko01200,ko01230,ko04922,ko04930,ko05165,ko05203,ko05230,map00010,map00230,map00620,map01100,map01110,map01120,map01130,map01200,map01230,map04922,map04930,map05165,map05203,map05230	M00001,M00002,M00049,M00050	R00200,R00430,R01138,R01858,R02320	RC00002,RC00015	ko00000,ko00001,ko00002,ko01000,ko04131,ko04147	-	-	e_coli_core.b1854,iAF1260.b1854,iB21_1397.B21_01813,iBWG_1329.BWG_1668,iEC042_1314.EC042_2021,iECBD_1354.ECBD_1784,iECB_1328.ECB_01825,iECDH10B_1368.ECDH10B_1995,iECDH1ME8569_1439.ECDH1ME8569_1801,iECD_1391.ECD_01825,iECO103_1326.ECO103_2044,iECO111_1330.ECO111_2362,iECO26_1355.ECO26_2692,iECUMN_1333.ECUMN_2152,iETEC_1333.ETEC_1887,iEcDH1_1363.EcDH1_1786,iEcE24377_1341.EcE24377A_2084,iEcHS_1320.E…	PK,PK_C
Abaetetuba	GCA_007549235	Abaetetuba_GCA_007549235	B	PHAGE_Salmon_Fels_1_NC_010391	3_3	220341	2.4e-198	550	COG1737@1|root,COG1737@2|Bacteria,1MV3U@1224|Proteobacteria,1RNC4@1236|Gammaproteobacteria,3ZIXA@590|Salmonella	1236|Gammaproteobacteria	K	Helix-turn-helix domain, rpiR family	hexR	GO:0000976,GO:0001067,GO:0001130,GO:0001131,GO:0001217,GO:0003674,GO:0003676,GO:0003677,GO:0003690,GO:0003700,GO:0005488,GO:0005575,GO:0005622,GO:0005623,GO:0005737,GO:0005829,GO:0006355,GO:0006950,GO:0006974,GO:0008150,GO:0009889,GO:0009890,GO:0009892,GO:0009987,GO:0010468,GO:0010556,GO:0010558,GO:0010605,GO:0010629,GO:0019219,GO:0019222,GO:0031323,GO:0031324,GO:0031326,GO:0031327,GO:0032991,GO:…	-	ko:K19337	-	-	-	-	ko00000,ko03000	-	-	-	HTH_6,SIS
Abaetetuba	GCA_007549235	Abaetetuba_GCA_007549235	B	PHAGE_Salmon_Fels_1_NC_010391	3_4	90371.CY43_09955	0	1002	COG0364@1|root,COG0364@2|Bacteria,1MUN0@1224|Proteobacteria,1RN76@1236|Gammaproteobacteria,3ZJMM@590|Salmonella	1236|Gammaproteobacteria	G	Catalyzes the oxidation of glucose 6-phosphate to 6- phosphogluconolactone	zwf	GO:0003674,GO:0003824,GO:0004345,GO:0005488,GO:0005515,GO:0005575,GO:0005622,GO:0005623,GO:0005737,GO:0005829,GO:0005975,GO:0005996,GO:0006006,GO:0006081,GO:0006098,GO:0006139,GO:0006725,GO:0006732,GO:0006733,GO:0006739,GO:0006753,GO:0006793,GO:0006796,GO:0006807,GO:0007154,GO:0007267,GO:0008150,GO:0008152,GO:0009117,GO:0009372,GO:0009987,GO:0010699,GO:0016491,GO:0016614,GO:0016616,GO:0019318,GO:…	1.1.1.363,1.1.1.49	ko:K00036	ko00030,ko00480,ko01100,ko01110,ko01120,ko01130,ko01200,ko05230,map00030,map00480,map01100,map01110,map01120,map01130,map01200,map05230	M00004,M00006,M00008	R00835,R02736,R10907	RC00001,RC00066	ko00000,ko00001,ko00002,ko01000,ko04147	-	-	e_coli_core.b1852,iAF1260.b1852,iBWG_1329.BWG_1666,iE2348C_1286.E2348C_1977,iEC042_1314.EC042_2019,iECABU_c1320.ECABU_c21130,iECDH10B_1368.ECDH10B_1993,iECDH1ME8569_1439.ECDH1ME8569_1798,iECED1_1282.ECED1_2057,iECIAI39_1322.ECIAI39_1198,iECNA114_1301.ECNA114_1899,iECO26_1355.ECO26_2690,iECP_1309.ECP_1796,iECSF_1327.ECSF_1710,iECUMN_1333.ECUMN_2149,iECW_1372.ECW_m2026,iEKO11_1354.EKO11_1918,iEcDH1…	G6PD_C,G6PD_N
Abaetetuba	GCA_007549235	Abaetetuba_GCA_007549235	B	PHAGE_Salmon_Fels_1_NC_010391	3_5	90371.CY43_09950	0	1197	COG0129@1|root,COG0129@2|Bacteria,1MU3T@1224|Proteobacteria,1RMNA@1236|Gammaproteobacteria,3ZKNH@590|Salmonella	1236|Gammaproteobacteria	EG	Dehydratase family	edd	GO:0003674,GO:0003824,GO:0004456,GO:0005975,GO:0006082,GO:0008150,GO:0008152,GO:0009056,GO:0009987,GO:0016052,GO:0016054,GO:0016829,GO:0016835,GO:0016836,GO:0019520,GO:0019521,GO:0019752,GO:0032787,GO:0043436,GO:0044237,GO:0044238,GO:0044248,GO:0044262,GO:0044275,GO:0044281,GO:0044282,GO:0046176,GO:0046177,GO:0046395,GO:0071704,GO:0072329,GO:1901575	4.2.1.12	ko:K01690	ko00030,ko01100,ko01120,ko01200,map00030,map01100,map01120,map01200	M00008	R02036	RC00543	ko00000,ko00001,ko00002,ko01000	-	-	iEcolC_1368.EcolC_1781,iJN746.PP_1010,iPC815.YPO2533,iYL1228.KPN_02366	ILVD_EDD
Abaetetuba	GCA_007549235	Abaetetuba_GCA_007549235	B	PHAGE_Salmon_Fels_1_NC_010391	3_6	90371.CY43_09945	6.4e-147	414	COG0800@1|root,COG0800@2|Bacteria,1MUVJ@1224|Proteobacteria,1RPDF@1236|Gammaproteobacteria,3ZITE@590|Salmonella	1236|Gammaproteobacteria	G	KDPG and KHG aldolase	eda	GO:0003674,GO:0003824,GO:0005488,GO:0005515,GO:0005575,GO:0005622,GO:0005623,GO:0005737,GO:0005829,GO:0008675,GO:0008700,GO:0008948,GO:0016829,GO:0016830,GO:0016831,GO:0016832,GO:0016833,GO:0042802,GO:0044424,GO:0044444,GO:0044464,GO:0106009	4.1.2.14,4.1.3.42	ko:K01625	ko00030,ko00630,ko01100,ko01120,ko01200,map00030,map00630,map01100,map01120,map01200	M00008,M00061,M00308,M00631	R00470,R05605	RC00307,RC00308,RC00435	ko00000,ko00001,ko00002,ko01000	-	-	iECOK1_1307.ECOK1_1968,iYL1228.KPN_02365	Aldolase
Abaetetuba	GCA_007549235	Abaetetuba_GCA_007549235	B	PHAGE_Salmon_Fels_1_NC_010391	3_7	90371.CY43_09935	9.1e-280	765	COG0027@1|root,COG0027@2|Bacteria,1N3KA@1224|Proteobacteria,1RNTW@1236|Gammaproteobacteria,3ZKTS@590|Salmonella	1236|Gammaproteobacteria	F	Involved in the de novo purine biosynthesis. Catalyzes the transfer of formate to 5-phospho-ribosyl-glycinamide (GAR), producing 5-phospho-ribosyl-N-formylglycinamide (FGAR). Formate is provided by PurU via hydrolysis of 10-formyl-tetrahydrofolate	purT	GO:0003674,GO:0003824,GO:0004644,GO:0005575,GO:0005622,GO:0005623,GO:0005737,GO:0005829,GO:0006139,GO:0006163,GO:0006164,GO:0006725,GO:0006753,GO:0006793,GO:0006796,GO:0006807,GO:0008150,GO:0008152,GO:0008776,GO:0009058,GO:0009117,GO:0009150,GO:0009152,GO:0009165,GO:0009259,GO:0009260,GO:0009987,GO:0016301,GO:0016310,GO:0016740,GO:0016741,GO:0016742,GO:0016772,GO:0016774,GO:0018130,GO:0019438,GO:…	2.1.2.2	ko:K08289	ko00230,ko00670,ko01100,ko01110,ko01130,map00230,map00670,map01100,map01110,map01130	M00048	R04325,R04326	RC00026,RC00197,RC01128	ko00000,ko00001,ko00002,ko01000	-	-	iSDY_1059.SDY_1135	ATP-grasp,Epimerase
Abaetetuba	GCA_007549235	Abaetetuba_GCA_007549235	B	PHAGE_Salmon_Fels_1_NC_010391	3_8	90371.CY43_09930	7.68e-60	184	COG3141@1|root,COG3141@2|Bacteria,1N6RQ@1224|Proteobacteria,1SCDB@1236|Gammaproteobacteria,3ZMG7@590|Salmonella	1236|Gammaproteobacteria	S	YebG protein	yebG	GO:0005575,GO:0005622,GO:0005623,GO:0005737,GO:0005829,GO:0006139,GO:0006259,GO:0006281,GO:0006725,GO:0006807,GO:0006950,GO:0006974,GO:0007154,GO:0008150,GO:0008152,GO:0009314,GO:0009432,GO:0009605,GO:0009628,GO:0009987,GO:0009991,GO:0010165,GO:0010212,GO:0031668,GO:0033554,GO:0034641,GO:0043170,GO:0044237,GO:0044238,GO:0044260,GO:0044424,GO:0044444,GO:0044464,GO:0046483,GO:0050896,GO:0051716,GO:…	-	ko:K09918	-	-	-	-	ko00000	-	-	-	YebG
Abaetetuba	GCA_007549235	Abaetetuba_GCA_007549235	B	PHAGE_Salmon_Fels_1_NC_010391	3_9	220341	1.77e-77	231	2DM3Z@1|root,31MN2@2|Bacteria,1RIMG@1224|Proteobacteria,1S6EJ@1236|Gammaproteobacteria,3ZME6@590|Salmonella	1236|Gammaproteobacteria	S	YebF-like protein	yebF	-	-	-	-	-	-	-	-	-	-	-	YebF
Abaetetuba	GCA_007549235	Abaetetuba_GCA_007549235	B	PHAGE_Salmon_Fels_1_NC_010391	3_10	90371.CY43_09920	4.48e-150	422	COG2979@1|root,COG2979@2|Bacteria,1R95E@1224|Proteobacteria,1S2WZ@1236|Gammaproteobacteria,3ZK1W@590|Salmonella	1236|Gammaproteobacteria	S	Protein of unknown function (DUF533)	yebE	-	-	-	-	-	-	-	-	-	-	-	DUF533
Abaetetuba	GCA_007549235	Abaetetuba_GCA_007549235	B	PHAGE_Salmon_Fels_1_NC_010391	3_11	90371.CY43_09915	0	1409	COG1770@1|root,COG1770@2|Bacteria,1MUED@1224|Proteobacteria,1RMSV@1236|Gammaproteobacteria,3ZJIJ@590|Salmonella	1236|Gammaproteobacteria	E	Prolyl oligopeptidase, N-terminal beta-propeller domain	ptrB	GO:0003674,GO:0003824,GO:0004175,GO:0004252,GO:0005575,GO:0005622,GO:0005623,GO:0005737,GO:0006508,GO:0006807,GO:0008150,GO:0008152,GO:0008233,GO:0008236,GO:0016787,GO:0017171,GO:0019538,GO:0043170,GO:0044238,GO:0044424,GO:0044464,GO:0070011,GO:0070012,GO:0071704,GO:0140096,GO:1901564	3.4.21.83	ko:K01354	ko05142,ko05143,map05142,map05143	-	-	-	ko00000,ko00001,ko01000,ko01002	-	-	-	Peptidase_S9,Peptidase_S9_N
Abaetetuba	GCA_007549235	Abaetetuba_GCA_007549235	B	PHAGE_Salmon_Fels_1_NC_010391	3_12	220341	1.99e-173	483	COG0847@1|root,COG0847@2|Bacteria,1PDD1@1224|Proteobacteria,1RNSI@1236|Gammaproteobacteria,3ZK8G@590|Salmonella	1236|Gammaproteobacteria	L	Exonuclease	exoX	GO:0003674,GO:0003824,GO:0004518,GO:0004527,GO:0005575,GO:0005622,GO:0005623,GO:0005737,GO:0005829,GO:0006139,GO:0006259,GO:0006281,GO:0006298,GO:0006725,GO:0006807,GO:0006950,GO:0006974,GO:0008150,GO:0008152,GO:0008408,GO:0009987,GO:0016787,GO:0016788,GO:0033554,GO:0034641,GO:0043170,GO:0044237,GO:0044238,GO:0044260,GO:0044424,GO:0044444,GO:0044464,GO:0046483,GO:0050896,GO:0051716,GO:0071704,GO:…	-	ko:K10857	ko03430,map03430	-	-	-	ko00000,ko00001,ko01000,ko03400	-	-	-	QSregVF_b,RNase_T
Abaetetuba	GCA_007549235	Abaetetuba_GCA_007549235	B	PHAGE_Salmon_Fels_1_NC_010391	3_13	90371.CY43_09905	1.25e-160	449	COG0388@1|root,COG0388@2|Bacteria,1RESJ@1224|Proteobacteria,1S5NI@1236|Gammaproteobacteria,3ZIUC@590|Salmonella	1236|Gammaproteobacteria	S	Carbon-nitrogen hydrolase	yobB	-	-	-	-	-	-	-	-	-	-	-	CN_hydrolase
Abaetetuba	GCA_007549235	Abaetetuba_GCA_007549235	B	PHAGE_Salmon_Fels_1_NC_010391	3_14	220341	3.45e-47	151	2CFYS@1|root,32S2T@2|Bacteria,1MZTI@1224|Proteobacteria,1S8YF@1236|Gammaproteobacteria,3ZMJD@590|Salmonella	1236|Gammaproteobacteria	L	DNA polymerase III, theta subunit	holE	GO:0005575,GO:0005622,GO:0005623,GO:0005737,GO:0005829,GO:0009360,GO:0032991,GO:0042575,GO:0044424,GO:0044444,GO:0044464,GO:0044776,GO:0061695,GO:1902494,GO:1990234	2.7.7.7	ko:K02345	ko00230,ko00240,ko01100,ko03030,ko03430,ko03440,map00230,map00240,map01100,map03030,map03430,map03440	M00260	R00375,R00376,R00377,R00378	RC02795	ko00000,ko00001,ko00002,ko01000,ko03032,ko03400	-	-	-	DNA_pol3_theta
Abaetetuba	GCA_007549235	Abaetetuba_GCA_007549235	B	PHAGE_Salmon_Fels_1_NC_010391	3_15	90371.CY43_09895	2.74e-82	243	COG2372@1|root,COG2372@2|Bacteria,1N8SS@1224|Proteobacteria,1S9EF@1236|Gammaproteobacteria,3ZMB4@590|Salmonella	1236|Gammaproteobacteria	S	CopC domain	yobA	GO:0005575,GO:0005623,GO:0030288,GO:0030313,GO:0031975,GO:0042597,GO:0044464	-	ko:K07156	-	-	-	-	ko00000,ko02000	9.B.62.2	-	-	CopC
Abaetetuba	GCA_007549235	Abaetetuba_GCA_007549235	B	PHAGE_Salmon_Fels_1_NC_010391	3_16	220341	6.43e-204	565	COG1276@1|root,COG1276@2|Bacteria,1P1D5@1224|Proteobacteria,1RYS7@1236|Gammaproteobacteria,3ZJR7@590|Salmonella	1236|Gammaproteobacteria	P	Copper resistance protein D	yebZ	GO:0005575,GO:0005623,GO:0005886,GO:0016020,GO:0044464,GO:0071944	-	ko:K07245	-	-	-	-	ko00000,ko02000	9.B.62.1	-	-	CopD
Abaetetuba	GCA_007549235	Abaetetuba_GCA_007549235	B	PHAGE_Salmon_Fels_1_NC_010391	3_17	90371.CY43_09885	6.92e-75	224	2DMVD@1|root,32TXR@2|Bacteria,1N3F9@1224|Proteobacteria,1SAPJ@1236|Gammaproteobacteria,3ZMC4@590|Salmonella	1236|Gammaproteobacteria	S	Protein of unknown function (DUF2511)	yebY	GO:0005575,GO:0005622,GO:0005623,GO:0005737,GO:0005829,GO:0044424,GO:0044444,GO:0044464	-	-	-	-	-	-	-	-	-	-	DUF2511
Abaetetuba	GCA_007549235	Abaetetuba_GCA_007549235	B	PHAGE_Salmon_Fels_1_NC_010391	3_18	1224318.DT73_17240	1.77e-203	569	COG0582@1|root,COG0582@2|Bacteria,1MX7E@1224|Proteobacteria,1RNX5@1236|Gammaproteobacteria	1236|Gammaproteobacteria	L	Belongs to the 'phage' integrase family	-	-	-	-	-	-	-	-	-	-	-	-	Arm-DNA-bind_1,Phage_int_SAM_1,Phage_integrase
Abaetetuba	GCA_007549235	Abaetetuba_GCA_007549235	B	PHAGE_Salmon_Fels_1_NC_010391	3_20	90371.CY43_09545	2.29e-111	321	2EDZZ@1|root,31C0Y@2|Bacteria,1RIWH@1224|Proteobacteria,1S7QI@1236|Gammaproteobacteria,3ZMP0@590|Salmonella	1236|Gammaproteobacteria	S	Protein of unknown function (DUF2514)	-	-	-	-	-	-	-	-	-	-	-	-	DUF2514
Abaetetuba	GCA_007549235	Abaetetuba_GCA_007549235	B	PHAGE_Salmon_Fels_1_NC_010391	3_28	90371.CY43_13795	1.74e-95	281	COG2110@1|root,COG2110@2|Bacteria,1MYT5@1224|Proteobacteria,1S7KD@1236|Gammaproteobacteria,3ZMQ0@590|Salmonella	1236|Gammaproteobacteria	S	Caudovirales tail fibre assembly protein, lambda gpK	tfaR	-	-	-	-	-	-	-	-	-	-	-	Caudo_TAP
Abaetetuba	GCA_007549235	Abaetetuba_GCA_007549235	B	PHAGE_Salmon_Fels_1_NC_010391	3_31	90371.CY43_09520	8.14e-141	398	COG1495@1|root,COG1495@2|Bacteria,1REFE@1224|Proteobacteria,1SZW4@1236|Gammaproteobacteria,3ZMVR@590|Salmonella	1236|Gammaproteobacteria	C	Disulfide bond formation protein DsbB	-	-	-	-	-	-	-	-	-	-	-	-	DsbB
Abaetetuba	GCA_007549235	Abaetetuba_GCA_007549235	B	PHAGE_Salmon_Fels_1_NC_010391	3_32	220341	1.56e-26	97.4	2EFWF@1|root,339NQ@2|Bacteria,1NK11@1224|Proteobacteria,1SI7Q@1236|Gammaproteobacteria,3ZNDV@590|Salmonella	1236|Gammaproteobacteria	-	-	-	-	-	-	-	-	-	-	-	-	-	-	-
Abaetetuba	GCA_007549235	Abaetetuba_GCA_007549235	B	PHAGE_Salmon_Fels_1_NC_010391	3_33	220341	2.61e-205	569	COG0697@1|root,COG0697@2|Bacteria,1PJT0@1224|Proteobacteria,1RZG8@1236|Gammaproteobacteria,3ZMTR@590|Salmonella	1236|Gammaproteobacteria	EG	EamA-like transporter family	pagO	-	-	ko:K07790	ko02020,map02020	-	-	-	ko00000,ko00001	2.A.7	-	-	EamA
Abaetetuba	GCA_007549235	Abaetetuba_GCA_007549235	B	PHAGE_Salmon_Fels_1_NC_010391	3_35	1214065.BAGV01000048_gene1515	6.13e-67	205	COG3328@1|root,COG3328@2|Bacteria,1MU4P@1224|Proteobacteria,1RNB3@1236|Gammaproteobacteria	1236|Gammaproteobacteria	L	Transposase	-	-	-	ko:K07493	-	-	-	-	ko00000	-	-	-	Transposase_mut
Abaetetuba	GCA_007549235	Abaetetuba_GCA_007549235	B	PHAGE_Salmon_Fels_1_NC_010391	3_37	90371.CY43_09485	6.66e-97	281	COG0454@1|root,COG0454@2|Bacteria,1QVWD@1224|Proteobacteria,1T2KM@1236|Gammaproteobacteria,3ZMT8@590|Salmonella	1236|Gammaproteobacteria	K	Acetyltransferase (GNAT) domain	-	-	-	-	-	-	-	-	-	-	-	-	Acetyltransf_1
Abaetetuba	GCA_007549235	Abaetetuba_GCA_007549235	B	PHAGE_Salmon_Fels_1_NC_010391	3_38	220341	8.63e-100	290	2EM6X@1|root,33EW4@2|Bacteria,1NJT1@1224|Proteobacteria,1SIG3@1236|Gammaproteobacteria,3ZMDV@590|Salmonella	1236|Gammaproteobacteria	-	-	-	-	-	-	-	-	-	-	-	-	-	-	-
Abaetetuba	GCA_007549235	Abaetetuba_GCA_007549235	B	PHAGE_Salmon_Fels_1_NC_010391	3_39	220341	2.2e-89	262	COG5562@1|root,COG5562@2|Bacteria,1N5MB@1224|Proteobacteria,1S80R@1236|Gammaproteobacteria,3ZN6Z@590|Salmonella	1236|Gammaproteobacteria	S	Protein of unknown function (DUF1398)	ycgX	-	-	-	-	-	-	-	-	-	-	-	DUF1398
Abaetetuba	GCA_007549235	Abaetetuba_GCA_007549235	B	PHAGE_Vibrio_X29_NC_024369	10_3	103807.Q8W634_9CAUD	3.02e-36	125	4QE2J@10239|Viruses,4R040@35237|dsDNA viruses no RNA stage,4QUCA@28883|Caudovirales	28883|Caudovirales	-	-	-	-	-	-	-	-	-	-	-	-	-	-	-
Abaetetuba	GCA_007549235	Abaetetuba_GCA_007549235	B	PHAGE_Vibrio_X29_NC_024369	10_4	1080067.BAZH01000015_gene463	7.56e-13	63.5	COG3728@1|root,COG3728@2|Bacteria,1RG2M@1224|Proteobacteria,1S5U8@1236|Gammaproteobacteria	1236|Gammaproteobacteria	L	terminase, small subunit	-	-	-	ko:K07474	-	-	-	-	ko00000	-	-	-	Terminase_2
Abaetetuba	GCA_007549235	Abaetetuba_GCA_007549235	B	PHAGE_Vibrio_X29_NC_024369	10_5	1197719.A464_2024	3.84e-168	471	2CTXP@1|root,32SUA@2|Bacteria,1N1VX@1224|Proteobacteria,1SA0X@1236|Gammaproteobacteria	1236|Gammaproteobacteria	-	-	-	-	-	-	-	-	-	-	-	-	-	-	-
Abaetetuba	GCA_007549235	Abaetetuba_GCA_007549235	B	PHAGE_Vibrio_X29_NC_024369	10_6	1197719.A464_2023	7.03e-138	390	COG1475@1|root,COG1475@2|Bacteria,1PCSH@1224|Proteobacteria,1TKI5@1236|Gammaproteobacteria,3ZNF0@590|Salmonella	1236|Gammaproteobacteria	K	ParB-like nuclease domain	-	-	-	-	-	-	-	-	-	-	-	-	ParBc
Abaetetuba	GCA_007549235	Abaetetuba_GCA_007549235	B	PHAGE_Vibrio_X29_NC_024369	10_7	1197719.A464_2022	1.81e-119	342	2ESW0@1|root,33KED@2|Bacteria	2|Bacteria	-	-	-	-	-	-	-	-	-	-	-	-	-	-	-
Abaetetuba	GCA_007549235	Abaetetuba_GCA_007549235	B	PHAGE_Vibrio_X29_NC_024369	10_8	1197719.A464_2021	0	1248	COG5525@1|root,COG5525@2|Bacteria,1MVS3@1224|Proteobacteria,1RRH5@1236|Gammaproteobacteria,3ZN97@590|Salmonella	1236|Gammaproteobacteria	S	Phage terminase large subunit (GpA)	-	-	-	-	-	-	-	-	-	-	-	-	Terminase_GpA
Abaetetuba	GCA_007549235	Abaetetuba_GCA_007549235	B	PHAGE_Vibrio_X29_NC_024369	10_10	1197719.A464_2020	0	1051	COG5511@1|root,COG5511@2|Bacteria,1MVN4@1224|Proteobacteria,1TB6B@1236|Gammaproteobacteria,3ZNDB@590|Salmonella	1236|Gammaproteobacteria	S	Phage portal protein, lambda family	-	-	-	-	-	-	-	-	-	-	-	-	Phage_portal_2
Abaetetuba	GCA_007549235	Abaetetuba_GCA_007549235	B	PHAGE_Vibrio_X29_NC_024369	10_11	1197719.A464_2019	5.59e-248	681	COG0740@1|root,COG0740@2|Bacteria,1MUQ9@1224|Proteobacteria,1RRQA@1236|Gammaproteobacteria	1236|Gammaproteobacteria	OU	Belongs to the peptidase S14 family	-	-	-	-	-	-	-	-	-	-	-	-	CLP_protease
Abaetetuba	GCA_007549235	Abaetetuba_GCA_007549235	B	PHAGE_Vibrio_X29_NC_024369	10_12	1197719.A464_2018	4.67e-85	251	2CFXV@1|root,34801@2|Bacteria,1P2MV@1224|Proteobacteria,1SRFG@1236|Gammaproteobacteria	1236|Gammaproteobacteria	-	-	-	-	-	-	-	-	-	-	-	-	-	-	-
Abaetetuba	GCA_007549235	Abaetetuba_GCA_007549235	B	PHAGE_Vibrio_X29_NC_024369	10_13	1197719.A464_2017	1.56e-255	700	2C57E@1|root,2Z8WK@2|Bacteria,1PPA2@1224|Proteobacteria,1RZPQ@1236|Gammaproteobacteria,3ZNF6@590|Salmonella	1236|Gammaproteobacteria	S	Phage major capsid protein E	JD73_18860	-	-	-	-	-	-	-	-	-	-	-	Phage_cap_E
Abaetetuba	GCA_007549235	Abaetetuba_GCA_007549235	B	PHAGE_Vibrio_X29_NC_024369	10_15	1197719.A464_2015	2.75e-75	225	2E24F@1|root,31BEZ@2|Bacteria,1NZ20@1224|Proteobacteria,1SQA4@1236|Gammaproteobacteria	1236|Gammaproteobacteria	S	ATP-binding sugar transporter from pro-phage	-	-	-	-	-	-	-	-	-	-	-	-	Gifsy-2
Abaetetuba	GCA_007549235	Abaetetuba_GCA_007549235	B	PHAGE_Vibrio_X29_NC_024369	10_18	1197719.A464_2012	0	978	COG3497@1|root,COG3497@2|Bacteria,1MW1V@1224|Proteobacteria,1RNUT@1236|Gammaproteobacteria,3ZJI0@590|Salmonella	1236|Gammaproteobacteria	S	Phage tail sheath C-terminal domain	-	-	-	ko:K06907	-	-	-	-	ko00000	-	-	-	Phage_sheath_1,Phage_sheath_1C
Abaetetuba	GCA_007549235	Abaetetuba_GCA_007549235	B	PHAGE_Vibrio_X29_NC_024369	10_19	1197719.A464_2011	5.95e-121	345	COG3498@1|root,COG3498@2|Bacteria,1MVR5@1224|Proteobacteria,1SNUS@1236|Gammaproteobacteria,3ZN0U@590|Salmonella	1236|Gammaproteobacteria	S	Phage tail tube protein FII	-	-	-	ko:K06908	-	-	-	-	ko00000	-	-	-	Phage_tube
Abaetetuba	GCA_007549235	Abaetetuba_GCA_007549235	B	PHAGE_Vibrio_X29_NC_024369	10_20	1197719.A464_2010	2.95e-58	180	2DQZS@1|root,339JX@2|Bacteria,1QT2Q@1224|Proteobacteria,1ST55@1236|Gammaproteobacteria	1236|Gammaproteobacteria	-	-	-	-	-	-	-	-	-	-	-	-	-	-	-
Abaetetuba	GCA_007549235	Abaetetuba_GCA_007549235	B	PHAGE_Vibrio_X29_NC_024369	10_21	1197719.A464_2009	0	1501	COG5283@1|root,COG5283@2|Bacteria,1NFKU@1224|Proteobacteria,1RP2D@1236|Gammaproteobacteria,3ZMPQ@590|Salmonella	1236|Gammaproteobacteria	S	phage tail tape measure protein	-	-	-	-	-	-	-	-	-	-	-	-	PhageMin_Tail
Abaetetuba	GCA_007549235	Abaetetuba_GCA_007549235	B	PHAGE_Vibrio_X29_NC_024369	10_22	1197719.A464_2008	2.51e-45	146	COG5004@1|root,COG5004@2|Bacteria	2|Bacteria	U	Tail protein	-	-	-	-	-	-	-	-	-	-	-	-	Phage_tail_X
Abaetetuba	GCA_007549235	Abaetetuba_GCA_007549235	B	PHAGE_Vibrio_X29_NC_024369	10_23	1197719.A464_2007	5.94e-237	652	COG3500@1|root,COG3500@2|Bacteria,1MXT8@1224|Proteobacteria,1RMKC@1236|Gammaproteobacteria,3ZMH8@590|Salmonella	1236|Gammaproteobacteria	S	Phage late control gene D protein (GPD)	-	-	-	ko:K06905	-	-	-	-	ko00000	-	-	-	Phage_GPD
Abaetetuba	GCA_007549235	Abaetetuba_GCA_007549235	B	PHAGE_Vibrio_X29_NC_024369	10_24	1197719.A464_2006	4.15e-135	384	COG4540@1|root,COG4540@2|Bacteria,1R639@1224|Proteobacteria,1RYQ7@1236|Gammaproteobacteria,3ZMPE@590|Salmonella	1236|Gammaproteobacteria	S	Type VI secretion system, phage-baseplate injector	-	-	-	-	-	-	-	-	-	-	-	-	Phage_Mu_Gp45,Phage_base_V
Abaetetuba	GCA_007549235	Abaetetuba_GCA_007549235	B	PHAGE_Vibrio_X29_NC_024369	10_25	1197719.A464_2005	7.72e-97	283	COG3499@1|root,COG3499@2|Bacteria,1QS31@1224|Proteobacteria,1SQ2T@1236|Gammaproteobacteria	1236|Gammaproteobacteria	S	Phage P2 GpU	-	-	-	-	-	-	-	-	-	-	-	-	Phage_P2_GpU
Abaetetuba	GCA_007549235	Abaetetuba_GCA_007549235	B	PHAGE_Vibrio_X29_NC_024369	10_26	1197719.A464_2004	2.34e-66	202	COG3628@1|root,COG3628@2|Bacteria,1Q03B@1224|Proteobacteria,1SV6U@1236|Gammaproteobacteria	1236|Gammaproteobacteria	S	GPW Gp25 family protein	-	-	-	ko:K06903	-	-	-	-	ko00000	-	-	-	-
Abaetetuba	GCA_007549235	Abaetetuba_GCA_007549235	B	PHAGE_Vibrio_X29_NC_024369	10_27	1197719.A464_2003	2.02e-267	732	COG3948@1|root,COG3948@2|Bacteria,1MUFF@1224|Proteobacteria,1RNBJ@1236|Gammaproteobacteria,3ZMG0@590|Salmonella	1236|Gammaproteobacteria	S	Baseplate J-like protein	J	-	-	-	-	-	-	-	-	-	-	-	Baseplate_J
Abaetetuba	GCA_007549235	Abaetetuba_GCA_007549235	B	PHAGE_Vibrio_X29_NC_024369	10_30	90371.CY43_13800	8.21e-154	436	COG2110@1|root,COG2110@2|Bacteria,1N6YA@1224|Proteobacteria,1SG0K@1236|Gammaproteobacteria,3ZN39@590|Salmonella	1236|Gammaproteobacteria	S	Appr-1'-p processing enzyme	-	-	-	-	-	-	-	-	-	-	-	-	Macro
Abaetetuba	GCA_007549235	Abaetetuba_GCA_007549235	B	PHAGE_Vibrio_X29_NC_024369	10_31	1197719.A464_510	4.04e-118	339	COG2110@1|root,COG2110@2|Bacteria,1MYT5@1224|Proteobacteria,1S7KD@1236|Gammaproteobacteria,3ZMQ0@590|Salmonella	1236|Gammaproteobacteria	S	Caudovirales tail fibre assembly protein, lambda gpK	tfaR	-	-	-	-	-	-	-	-	-	-	-	Caudo_TAP
Abaetetuba	GCA_007549235	Abaetetuba_GCA_007549235	B	PHAGE_Phage_Gifsy_1_NC_010392	11_1	90371.CY43_09840	0	1169	2DBI5@1|root,2Z9EN@2|Bacteria,1PMHG@1224|Proteobacteria,1RQE1@1236|Gammaproteobacteria	1236|Gammaproteobacteria	L	Exodeoxyribonuclease VIII	-	-	-	ko:K10906	-	-	-	-	ko00000,ko01000,ko03400	-	-	-	DUF3799
Abaetetuba	GCA_007549235	Abaetetuba_GCA_007549235	B	PHAGE_Phage_Gifsy_1_NC_010392	11_2	90371.CY43_09835	8.31e-71	213	2939A@1|root,2ZQS4@2|Bacteria,1P98M@1224|Proteobacteria,1SUYC@1236|Gammaproteobacteria	1236|Gammaproteobacteria	-	-	-	-	-	-	-	-	-	-	-	-	-	-	-
Abaetetuba	GCA_007549235	Abaetetuba_GCA_007549235	B	PHAGE_Phage_Gifsy_1_NC_010392	11_4	220341	1.38e-76	230	COG1974@1|root,COG1974@2|Bacteria	2|Bacteria	K	Represses a number of genes involved in the response to DNA damage (SOS response), including recA and lexA. In the presence of single-stranded DNA, RecA interacts with LexA causing an autocatalytic cleavage which disrupts the DNA-binding part of LexA, leading to derepression of the SOS regulon and eventually DNA repair	cI	-	3.4.21.88	ko:K01356	-	M00729	-	-	ko00000,ko00002,ko01000,ko01002,ko03400	-	-	-	HTH_19,HTH_3,Peptidase_S24
Abaetetuba	GCA_007549235	Abaetetuba_GCA_007549235	B	PHAGE_Phage_Gifsy_1_NC_010392	11_5	220341	4.47e-37	126	COG1476@1|root,COG1476@2|Bacteria,1N8JD@1224|Proteobacteria,1SD27@1236|Gammaproteobacteria	1236|Gammaproteobacteria	K	Helix-turn-helix XRE-family like proteins	-	-	-	ko:K07729	-	-	-	-	ko00000,ko03000	-	-	-	HTH_3
Abaetetuba	GCA_007549235	Abaetetuba_GCA_007549235	B	PHAGE_Phage_Gifsy_1_NC_010392	11_6	90371.CY43_09810	4.25e-112	322	2EE2H@1|root,337X7@2|Bacteria,1NA33@1224|Proteobacteria,1SG50@1236|Gammaproteobacteria	1236|Gammaproteobacteria	S	Putative bacterial toxin ydaT	ydfX	-	-	-	-	-	-	-	-	-	-	-	YdaT_toxin
Abaetetuba	GCA_007549235	Abaetetuba_GCA_007549235	B	PHAGE_Phage_Gifsy_1_NC_010392	11_8	155864.EDL933_2312	2.16e-133	383	COG1484@1|root,COG1484@2|Bacteria,1R4QQ@1224|Proteobacteria,1RYGZ@1236|Gammaproteobacteria,3XM2M@561|Escherichia	1236|Gammaproteobacteria	A	DNA strand elongation	ydaV	GO:0005575,GO:0005622,GO:0005623,GO:0005737,GO:0006139,GO:0006259,GO:0006260,GO:0006261,GO:0006271,GO:0006725,GO:0006807,GO:0008150,GO:0008152,GO:0009058,GO:0009059,GO:0009987,GO:0022616,GO:0034641,GO:0034645,GO:0043170,GO:0044237,GO:0044238,GO:0044249,GO:0044260,GO:0044424,GO:0044464,GO:0046483,GO:0071704,GO:0090304,GO:1901360,GO:1901576	-	ko:K02315,ko:K10762	-	-	-	-	ko00000,ko03032	-	-	-	IstB_IS21
Abaetetuba	GCA_007549235	Abaetetuba_GCA_007549235	B	PHAGE_Phage_Gifsy_1_NC_010392	11_9	90371.CY43_09795	3.33e-78	233	29XZ3@1|root,31T79@2|Bacteria,1QQX2@1224|Proteobacteria,1RTMN@1236|Gammaproteobacteria,3ZNC1@590|Salmonella	1236|Gammaproteobacteria	S	Bacterial protein of unknown function (DUF977)	-	-	-	-	-	-	-	-	-	-	-	-	DUF977
Abaetetuba	GCA_007549235	Abaetetuba_GCA_007549235	B	PHAGE_Phage_Gifsy_1_NC_010392	11_12	90371.CY43_09785	1.05e-52	166	2E875@1|root,303Z1@2|Bacteria,1QQXJ@1224|Proteobacteria,1RTN8@1236|Gammaproteobacteria,3ZNE9@590|Salmonella	1236|Gammaproteobacteria	-	-	-	-	-	-	-	-	-	-	-	-	-	-	-
Abaetetuba	GCA_007549235	Abaetetuba_GCA_007549235	B	PHAGE_Phage_Gifsy_1_NC_010392	11_13	90371.CY43_09780	1.66e-142	402	28KZZ@1|root,2ZAF4@2|Bacteria,1R6SC@1224|Proteobacteria,1RR2K@1236|Gammaproteobacteria,3ZKXQ@590|Salmonella	1236|Gammaproteobacteria	S	Protein of unknown function (DUF1367)	-	-	-	-	-	-	-	-	-	-	-	-	DUF1367
Abaetetuba	GCA_007549235	Abaetetuba_GCA_007549235	B	PHAGE_Phage_Gifsy_1_NC_010392	11_14	90371.CY43_09775	1.9e-41	135	2AYT8@1|root,31QYI@2|Bacteria,1QNH7@1224|Proteobacteria,1TM2U@1236|Gammaproteobacteria,3ZMQP@590|Salmonella	1236|Gammaproteobacteria	-	-	-	-	-	-	-	-	-	-	-	-	-	-	-
Abaetetuba	GCA_007549235	Abaetetuba_GCA_007549235	B	PHAGE_Phage_Gifsy_1_NC_010392	11_15	90371.CY43_09770	5.16e-61	188	2E7QF@1|root,32TYS@2|Bacteria,1N2H1@1224|Proteobacteria,1S9D0@1236|Gammaproteobacteria	1236|Gammaproteobacteria	-	-	-	-	-	-	-	-	-	-	-	-	-	-	-
Abaetetuba	GCA_007549235	Abaetetuba_GCA_007549235	B	PHAGE_Phage_Gifsy_1_NC_010392	11_16	198214.SF1355	2.34e-96	284	28MFS@1|root,2ZAT6@2|Bacteria,1Q0BK@1224|Proteobacteria,1S10W@1236|Gammaproteobacteria	1236|Gammaproteobacteria	S	Protein of unknown function (DUF1133)	-	-	-	-	-	-	-	-	-	-	-	-	DUF1133
Abaetetuba	GCA_007549235	Abaetetuba_GCA_007549235	B	PHAGE_Phage_Gifsy_1_NC_010392	11_17	220341	2.78e-91	271	2C0CF@1|root,32R6R@2|Bacteria,1QXCD@1224|Proteobacteria,1T37M@1236|Gammaproteobacteria	1236|Gammaproteobacteria	S	ORF6N domain	-	-	-	-	-	-	-	-	-	-	-	-	ORF6N
Abaetetuba	GCA_007549235	Abaetetuba_GCA_007549235	B	PHAGE_Phage_Gifsy_1_NC_010392	11_18	90371.CY43_13950	6.74e-41	134	2EC0E@1|root,335ZN@2|Bacteria,1NC5Z@1224|Proteobacteria,1SDW9@1236|Gammaproteobacteria,3ZNDN@590|Salmonella	1236|Gammaproteobacteria	-	-	-	-	-	-	-	-	-	-	-	-	-	-	-
Abaetetuba	GCA_007549235	Abaetetuba_GCA_007549235	B	PHAGE_Phage_Gifsy_1_NC_010392	11_22	1115653.S5MQK2_9CAUD	6.41e-98	287	4QAVB@10239|Viruses,4QVA0@35237|dsDNA viruses no RNA stage,4QPIJ@28883|Caudovirales	28883|Caudovirales	S	Phage lysozyme	-	GO:0001906,GO:0001907,GO:0003674,GO:0003796,GO:0003824,GO:0004553,GO:0008150,GO:0008933,GO:0016032,GO:0016740,GO:0016757,GO:0016787,GO:0016798,GO:0019048,GO:0019058,GO:0019076,GO:0031640,GO:0035821,GO:0035890,GO:0035891,GO:0039633,GO:0040011,GO:0044003,GO:0044004,GO:0044364,GO:0044403,GO:0044419,GO:0044659,GO:0044661,GO:0051701,GO:0051704,GO:0051817,GO:0051818,GO:0051883,GO:0052126,GO:0052192,GO:…	-	-	-	-	-	-	-	-	-	-	-
Abaetetuba	GCA_007549235	Abaetetuba_GCA_007549235	B	PHAGE_Phage_Gifsy_1_NC_010392	11_23	90371.CY43_09725	2.88e-87	258	2BQY7@1|root,32JVG@2|Bacteria,1RG8E@1224|Proteobacteria,1S5KS@1236|Gammaproteobacteria,3ZNG2@590|Salmonella	1236|Gammaproteobacteria	S	Bacteriophage Rz lysis protein	-	-	-	ko:K14744	-	-	-	-	ko00000,ko01000	-	-	-	Phage_lysis
Abaetetuba	GCA_007549235	Abaetetuba_GCA_007549235	B	PHAGE_Phage_Gifsy_1_NC_010392	11_24	90371.CY43_13920	8.92e-90	263	2C1UG@1|root,32ZD3@2|Bacteria,1N73H@1224|Proteobacteria,1SDSZ@1236|Gammaproteobacteria	1236|Gammaproteobacteria	S	lysozyme inhibitor activity	pliG	GO:0003674,GO:0004857,GO:0005575,GO:0005622,GO:0005623,GO:0005737,GO:0005829,GO:0008150,GO:0030234,GO:0042597,GO:0043086,GO:0044092,GO:0044424,GO:0044444,GO:0044464,GO:0050790,GO:0060241,GO:0065007,GO:0065009,GO:0098772	-	-	-	-	-	-	-	-	-	-	PPC
Abaetetuba	GCA_007549235	Abaetetuba_GCA_007549235	B	PHAGE_Phage_Gifsy_1_NC_010392	11_25	90371.CY43_13910	2.79e-123	352	COG4220@1|root,COG4220@2|Bacteria,1RCBU@1224|Proteobacteria,1S2J7@1236|Gammaproteobacteria	1236|Gammaproteobacteria	L	Phage DNA packaging protein Nu1	-	-	-	-	-	-	-	-	-	-	-	-	Phage_Nu1
Abaetetuba	GCA_007549235	Abaetetuba_GCA_007549235	B	PHAGE_Phage_Gifsy_1_NC_010392	11_26	90371.CY43_13905	0	1332	COG5525@1|root,COG5525@2|Bacteria,1MVS3@1224|Proteobacteria,1RRH5@1236|Gammaproteobacteria,3ZN97@590|Salmonella	1236|Gammaproteobacteria	S	Phage terminase large subunit (GpA)	-	-	3.1.21.4	ko:K21512	-	-	-	-	ko00000,ko01000	-	-	-	Terminase_GpA
Abaetetuba	GCA_007549235	Abaetetuba_GCA_007549235	B	PHAGE_Phage_Gifsy_1_NC_010392	11_27	90371.CY43_13900	2.26e-39	130	2EHEK@1|root,33B6I@2|Bacteria,1NJ8E@1224|Proteobacteria,1SHCP@1236|Gammaproteobacteria	1236|Gammaproteobacteria	S	gpW	W	-	-	-	-	-	-	-	-	-	-	-	gpW
Abaetetuba	GCA_007549235	Abaetetuba_GCA_007549235	B	PHAGE_Phage_Gifsy_1_NC_010392	11_28	198214.SF0701	1.92e-126	370	COG5511@1|root,COG5511@2|Bacteria,1MVN4@1224|Proteobacteria,1RPUT@1236|Gammaproteobacteria	1236|Gammaproteobacteria	S	Phage portal protein, lambda family	-	-	-	-	-	-	-	-	-	-	-	-	Phage_portal_2
Abaetetuba	GCA_007549235	Abaetetuba_GCA_007549235	B	PHAGE_Phage_Gifsy_1_NC_010392	11_29	198214.SF0702	1.18e-114	335	COG5511@1|root,COG5511@2|Bacteria,1MVN4@1224|Proteobacteria,1RPUT@1236|Gammaproteobacteria	1236|Gammaproteobacteria	S	Phage portal protein, lambda family	-	-	-	-	-	-	-	-	-	-	-	-	Phage_portal_2
Abaetetuba	GCA_007549235	Abaetetuba_GCA_007549235	B	PHAGE_Phage_Gifsy_1_NC_010392	11_30	90371.CY43_13890	3.59e-273	757	COG0616@1|root,COG0616@2|Bacteria,1QGPW@1224|Proteobacteria,1RZZW@1236|Gammaproteobacteria,3ZNBS@590|Salmonella	1236|Gammaproteobacteria	OU	Peptidase family S49	-	-	-	ko:K21511	-	-	-	-	ko00000,ko01000	-	-	-	Peptidase_S49
Abaetetuba	GCA_007549235	Abaetetuba_GCA_007549235	B	PHAGE_Phage_Gifsy_1_NC_010392	11_31	90371.CY43_13885	8.82e-77	229	2CJRM@1|root,31641@2|Bacteria,1RIEC@1224|Proteobacteria,1S7RS@1236|Gammaproteobacteria	1236|Gammaproteobacteria	S	Bacteriophage lambda head decoration protein D	-	-	-	-	-	-	-	-	-	-	-	-	HDPD
Abaetetuba	GCA_007549235	Abaetetuba_GCA_007549235	B	PHAGE_Phage_Gifsy_1_NC_010392	11_32	90371.CY43_13880	3.63e-247	678	2C57E@1|root,2Z8WK@2|Bacteria,1PPA2@1224|Proteobacteria,1RZPQ@1236|Gammaproteobacteria,3ZNF6@590|Salmonella	1236|Gammaproteobacteria	S	Phage major capsid protein E	-	-	-	-	-	-	-	-	-	-	-	-	Phage_cap_E
Abaetetuba	GCA_007549235	Abaetetuba_GCA_007549235	B	PHAGE_Phage_Gifsy_1_NC_010392	11_33	90371.CY43_13875	2.03e-78	233	2C4NZ@1|root,33CM2@2|Bacteria,1NGIV@1224|Proteobacteria,1SHP5@1236|Gammaproteobacteria	1236|Gammaproteobacteria	S	pct identical to residues 1 to 124 of 124 from SwissProt.40 sp P36276 YG78_BPP21	-	-	-	-	-	-	-	-	-	-	-	-	Packaging_FI
Abaetetuba	GCA_007549235	Abaetetuba_GCA_007549235	B	PHAGE_Phage_Gifsy_1_NC_010392	11_34	90371.CY43_13870	2.53e-83	246	2E071@1|root,32VUX@2|Bacteria,1N2KU@1224|Proteobacteria,1SA0Q@1236|Gammaproteobacteria	1236|Gammaproteobacteria	S	Head-Tail	GJ11_17070	-	-	-	-	-	-	-	-	-	-	-	Phage_attach
Abaetetuba	GCA_007549235	Abaetetuba_GCA_007549235	B	PHAGE_Phage_Gifsy_1_NC_010392	11_35	90371.CY43_13865	8.88e-130	369	295PD@1|root,2ZT0R@2|Bacteria,1R6UI@1224|Proteobacteria,1S10J@1236|Gammaproteobacteria	1236|Gammaproteobacteria	S	tail protein	-	-	-	-	-	-	-	-	-	-	-	-	Minor_tail_Z
Abaetetuba	GCA_007549235	Abaetetuba_GCA_007549235	B	PHAGE_Phage_Gifsy_1_NC_010392	11_36	1197719.A464_1019	6.75e-270	741	COG0675@1|root,COG0675@2|Bacteria,1MUU0@1224|Proteobacteria,1RS1J@1236|Gammaproteobacteria,3ZMFW@590|Salmonella	1236|Gammaproteobacteria	L	Probable transposase	gipA	-	-	ko:K07496	-	-	-	-	ko00000	-	-	-	HTH_OrfB_IS605,OrfB_IS605,OrfB_Zn_ribbon
Abaetetuba	GCA_007549235	Abaetetuba_GCA_007549235	B	PHAGE_Phage_Gifsy_1_NC_010392	11_37	90371.CY43_13860	2.28e-92	270	2AFU1@1|root,315WD@2|Bacteria,1RK18@1224|Proteobacteria,1S7AX@1236|Gammaproteobacteria	1236|Gammaproteobacteria	S	Phage minor tail protein U	-	-	-	-	-	-	-	-	-	-	-	-	Phage_tail_U
Abaetetuba	GCA_007549235	Abaetetuba_GCA_007549235	B	PHAGE_Phage_Gifsy_1_NC_010392	11_38	90371.CY43_13855	7.95e-167	467	COG5492@1|root,COG5492@2|Bacteria,1R7SX@1224|Proteobacteria,1RP1Q@1236|Gammaproteobacteria	1236|Gammaproteobacteria	N	Lambda phage tail tube protein, TTP	-	-	-	-	-	-	-	-	-	-	-	-	Big_2,Phage_TTP_12
Abaetetuba	GCA_007549235	Abaetetuba_GCA_007549235	B	PHAGE_Phage_Gifsy_1_NC_010392	11_39	90371.CY43_13850	7.38e-88	258	2EBXR@1|root,32VXR@2|Bacteria,1N0TF@1224|Proteobacteria,1S9RH@1236|Gammaproteobacteria	1236|Gammaproteobacteria	S	Bacteriophage lambda tail assembly chaperone, TAC, protein G	-	-	-	-	-	-	-	-	-	-	-	-	Phage_TAC_2
Abaetetuba	GCA_007549235	Abaetetuba_GCA_007549235	B	PHAGE_Phage_Gifsy_1_NC_010392	11_40	90371.CY43_13845	2.46e-71	214	2E7G2@1|root,331YY@2|Bacteria,1NCN9@1224|Proteobacteria,1SCN0@1236|Gammaproteobacteria	1236|Gammaproteobacteria	S	phage tail assembly protein T	-	-	-	-	-	-	-	-	-	-	-	-	Phage_tail_T
Abaetetuba	GCA_007549235	Abaetetuba_GCA_007549235	B	PHAGE_Phage_Gifsy_1_NC_010392	11_41	90371.CY43_13840	0	1664	COG1196@1|root,COG5281@1|root,COG1196@2|Bacteria,COG5281@2|Bacteria,1MU81@1224|Proteobacteria,1RS6P@1236|Gammaproteobacteria,3ZND5@590|Salmonella	1236|Gammaproteobacteria	D	tail length tape measure	-	-	-	-	-	-	-	-	-	-	-	-	Phage_HK97_TLTM,TMP_2,Tape_meas_lam_C
Abaetetuba	GCA_007549235	Abaetetuba_GCA_007549235	B	PHAGE_Phage_Gifsy_1_NC_010392	11_42	90371.CY43_13835	1.39e-77	230	COG4718@1|root,COG4718@2|Bacteria,1N8H3@1224|Proteobacteria,1SCEF@1236|Gammaproteobacteria,3ZMQC@590|Salmonella	1236|Gammaproteobacteria	S	Phage minor tail protein	-	-	-	-	-	-	-	-	-	-	-	-	Phage_min_tail
Abaetetuba	GCA_007549235	Abaetetuba_GCA_007549235	B	PHAGE_Phage_Gifsy_1_NC_010392	11_43	90371.CY43_13830	2.14e-168	470	COG4672@1|root,COG4672@2|Bacteria,1N0JB@1224|Proteobacteria,1S2IE@1236|Gammaproteobacteria,3ZMMP@590|Salmonella	1236|Gammaproteobacteria	S	Phage minor tail protein L	JD73_18910	-	-	-	-	-	-	-	-	-	-	-	Phage_tail_L
Abaetetuba	GCA_007549235	Abaetetuba_GCA_007549235	B	PHAGE_Phage_Gifsy_1_NC_010392	11_44	1440052.EAKF1_ch4484	6.02e-166	465	COG0791@1|root,COG1310@1|root,COG0791@2|Bacteria,COG1310@2|Bacteria,1N05J@1224|Proteobacteria,1RPP6@1236|Gammaproteobacteria,3XPYI@561|Escherichia	1236|Gammaproteobacteria	M	JAB/MPN domain	JD73_18915	-	-	-	-	-	-	-	-	-	-	-	NLPC_P60,Prok-JAB
Abaetetuba	GCA_007549235	Abaetetuba_GCA_007549235	B	PHAGE_Phage_Gifsy_1_NC_010392	11_45	90371.CY43_13820	3.61e-115	330	COG4723@1|root,COG4723@2|Bacteria,1RFBS@1224|Proteobacteria,1S4AY@1236|Gammaproteobacteria,3ZMQF@590|Salmonella	1236|Gammaproteobacteria	S	Bacteriophage lambda tail assembly protein I	-	-	-	-	-	-	-	-	-	-	-	-	Lambda_tail_I
Abaetetuba	GCA_007549235	Abaetetuba_GCA_007549235	B	PHAGE_Phage_Gifsy_1_NC_010392	11_46	90371.CY43_13815	0	2154	COG4733@1|root,COG4733@2|Bacteria,1MXXZ@1224|Proteobacteria,1RNFD@1236|Gammaproteobacteria,3ZJ9T@590|Salmonella	1236|Gammaproteobacteria	D	Fibronectin type III protein	-	-	-	-	-	-	-	-	-	-	-	-	DUF1983,DUF3672,Phage-tail_3
Abaetetuba	GCA_007549235	Abaetetuba_GCA_007549235	B	PHAGE_Phage_Gifsy_1_NC_010392	14_3	155864.EDL933_1844	0	1838	COG4733@1|root,COG4733@2|Bacteria,1MXXZ@1224|Proteobacteria,1RNFD@1236|Gammaproteobacteria,3XP1D@561|Escherichia	1236|Gammaproteobacteria	S	Phage-related protein, tail component	-	-	-	-	-	-	-	-	-	-	-	-	DUF1983,DUF3672,Phage-tail_3
Abaetetuba	GCA_007549235	Abaetetuba_GCA_007549235	B	PHAGE_Phage_Gifsy_1_NC_010392	14_4	414970.A5LH42_9CAUD	4.53e-93	275	4QWE2@35237|dsDNA viruses no RNA stage,4QPEA@28883|Caudovirales,4QKQJ@10699|Siphoviridae	10699|Siphoviridae	S	virus tail assembly	-	GO:0005575,GO:0018995,GO:0030430,GO:0033643,GO:0033646,GO:0043656,GO:0043657,GO:0044215,GO:0044216,GO:0044217	-	-	-	-	-	-	-	-	-	-	-
Abaetetuba	GCA_007549235	Abaetetuba_GCA_007549235	B	PHAGE_Phage_Gifsy_1_NC_010392	14_5	1440052.EAKF1_ch0449c	3.6e-157	442	COG0791@1|root,COG1310@1|root,COG0791@2|Bacteria,COG1310@2|Bacteria,1N05J@1224|Proteobacteria,1RPP6@1236|Gammaproteobacteria,3XPYI@561|Escherichia	1236|Gammaproteobacteria	M	JAB/MPN domain	-	-	-	-	-	-	-	-	-	-	-	-	NLPC_P60,Prok-JAB
Abaetetuba	GCA_007549235	Abaetetuba_GCA_007549235	B	PHAGE_Phage_Gifsy_1_NC_010392	14_6	414970.A5LH40_9CAUD	9.02e-161	451	4QC9C@10239|Viruses,4QW2U@35237|dsDNA viruses no RNA stage,4QPG4@28883|Caudovirales,4QKMD@10699|Siphoviridae	10699|Siphoviridae	S	Phage minor tail protein L	-	GO:0005575,GO:0008150,GO:0016032,GO:0018995,GO:0019012,GO:0019058,GO:0019068,GO:0030430,GO:0033643,GO:0033646,GO:0043656,GO:0043657,GO:0044215,GO:0044216,GO:0044217,GO:0044403,GO:0044419,GO:0051704,GO:0098003	-	-	-	-	-	-	-	-	-	-	-
Abaetetuba	GCA_007549235	Abaetetuba_GCA_007549235	B	PHAGE_Phage_Gifsy_1_NC_010392	14_7	155864.EDL933_0882	4.15e-70	211	COG4718@1|root,COG4718@2|Bacteria,1N8H3@1224|Proteobacteria,1SCEF@1236|Gammaproteobacteria,3XQ54@561|Escherichia	1236|Gammaproteobacteria	S	Phage minor tail protein	-	-	-	-	-	-	-	-	-	-	-	-	Phage_min_tail
Abaetetuba	GCA_007549235	Abaetetuba_GCA_007549235	B	PHAGE_Phage_Gifsy_1_NC_010392	14_8	155864.EDL933_0881	0	1307	COG1196@1|root,COG5281@1|root,COG1196@2|Bacteria,COG5281@2|Bacteria,1MU81@1224|Proteobacteria,1RS6P@1236|Gammaproteobacteria	1236|Gammaproteobacteria	D	tail length tape measure	-	-	-	-	-	-	-	-	-	-	-	-	TMP_2,Tape_meas_lam_C
Abaetetuba	GCA_007549235	Abaetetuba_GCA_007549235	B	PHAGE_Phage_Gifsy_1_NC_010392	14_9	155864.EDL933_0880	1.64e-44	147	2E7G2@1|root,331YY@2|Bacteria,1NCN9@1224|Proteobacteria,1SCN0@1236|Gammaproteobacteria	1236|Gammaproteobacteria	S	phage tail assembly protein T	-	-	-	-	-	-	-	-	-	-	-	-	Phage_tail_T
Abaetetuba	GCA_007549235	Abaetetuba_GCA_007549235	B	PHAGE_Phage_Gifsy_1_NC_010392	14_11	90371.CY43_13855	3.52e-108	319	COG5492@1|root,COG5492@2|Bacteria,1R7SX@1224|Proteobacteria,1RP1Q@1236|Gammaproteobacteria	1236|Gammaproteobacteria	N	Lambda phage tail tube protein, TTP	-	-	-	-	-	-	-	-	-	-	-	-	Big_2,Phage_TTP_12
Abaetetuba	GCA_007549235	Abaetetuba_GCA_007549235	B	PHAGE_Phage_Gifsy_1_NC_010392	14_12	198214.SF0709	1.58e-74	224	2AFU1@1|root,315WD@2|Bacteria,1RK18@1224|Proteobacteria,1S7AX@1236|Gammaproteobacteria	1236|Gammaproteobacteria	S	Phage minor tail protein U	-	-	-	-	-	-	-	-	-	-	-	-	Phage_tail_U
Abaetetuba	GCA_007549235	Abaetetuba_GCA_007549235	B	PHAGE_Phage_Gifsy_1_NC_010392	14_13	198214.SF0708	9.43e-95	280	295PD@1|root,2ZT0R@2|Bacteria,1R6UI@1224|Proteobacteria,1S10J@1236|Gammaproteobacteria	1236|Gammaproteobacteria	S	tail protein	-	-	-	-	-	-	-	-	-	-	-	-	Minor_tail_Z
Abaetetuba	GCA_007549235	Abaetetuba_GCA_007549235	B	PHAGE_Phage_Gifsy_1_NC_010392	14_16	667121.ET1_05_01180	6.76e-211	587	2C57E@1|root,2Z8WK@2|Bacteria,1PPA2@1224|Proteobacteria,1RZPQ@1236|Gammaproteobacteria	1236|Gammaproteobacteria	S	capsid protein	-	-	-	-	-	-	-	-	-	-	-	-	Phage_cap_E
Abaetetuba	GCA_007549235	Abaetetuba_GCA_007549235	B	PHAGE_Phage_Gifsy_1_NC_010392	14_17	502347.ESCAB7627_1246	1.71e-46	152	2CJRM@1|root,31641@2|Bacteria,1RIEC@1224|Proteobacteria,1S7RS@1236|Gammaproteobacteria,3XQY3@561|Escherichia	1236|Gammaproteobacteria	S	Bacteriophage lambda head decoration protein D	-	-	-	-	-	-	-	-	-	-	-	-	HDPD
Abaetetuba	GCA_007549235	Abaetetuba_GCA_007549235	B	PHAGE_Phage_Gifsy_1_NC_010392	14_18	1005994.GTGU_01233	2.14e-182	527	COG0616@1|root,COG0616@2|Bacteria,1QGPW@1224|Proteobacteria,1RZZW@1236|Gammaproteobacteria	1236|Gammaproteobacteria	OU	peptidase	-	-	-	ko:K21511	-	-	-	-	ko00000,ko01000	-	-	-	Peptidase_S49
Abaetetuba	GCA_007549235	Abaetetuba_GCA_007549235	B	PHAGE_Phage_Gifsy_1_NC_010392	14_19	1080067.BAZH01000011_gene606	0	872	COG5511@1|root,COG5511@2|Bacteria,1MVN4@1224|Proteobacteria,1RPUT@1236|Gammaproteobacteria,3WYG3@544|Citrobacter	1236|Gammaproteobacteria	S	Phage portal protein, lambda family	-	-	-	-	-	-	-	-	-	-	-	-	Phage_portal_2
Abaetetuba	GCA_007549235	Abaetetuba_GCA_007549235	B	PHAGE_Phage_Gifsy_1_NC_010392	14_20	667121.ET1_05_01140	2.43e-26	98.2	2EHEK@1|root,33B6I@2|Bacteria,1NJ8E@1224|Proteobacteria,1SHCP@1236|Gammaproteobacteria	1236|Gammaproteobacteria	S	gpW	-	-	-	-	-	-	-	-	-	-	-	-	gpW
Abaetetuba	GCA_007549235	Abaetetuba_GCA_007549235	B	PHAGE_Phage_Gifsy_1_NC_010392	14_21	90371.CY43_13905	0	1157	COG5525@1|root,COG5525@2|Bacteria,1MVS3@1224|Proteobacteria,1RRH5@1236|Gammaproteobacteria,3ZN97@590|Salmonella	1236|Gammaproteobacteria	S	Phage terminase large subunit (GpA)	-	-	3.1.21.4	ko:K21512	-	-	-	-	ko00000,ko01000	-	-	-	Terminase_GpA
Abaetetuba	GCA_007549235	Abaetetuba_GCA_007549235	B	PHAGE_Phage_Gifsy_1_NC_010392	14_22	90371.CY43_13910	1.64e-78	237	COG4220@1|root,COG4220@2|Bacteria,1RCBU@1224|Proteobacteria,1S2J7@1236|Gammaproteobacteria	1236|Gammaproteobacteria	L	Phage DNA packaging protein Nu1	-	-	-	-	-	-	-	-	-	-	-	-	Phage_Nu1
Abaetetuba	GCA_007549235	Abaetetuba_GCA_007549235	B	PHAGE_Phage_Gifsy_1_NC_010392	14_23	103807.Q8W634_9CAUD	2.66e-36	128	4QE2J@10239|Viruses,4R040@35237|dsDNA viruses no RNA stage,4QUCA@28883|Caudovirales	28883|Caudovirales	-	-	-	-	-	-	-	-	-	-	-	-	-	-	-
Abaetetuba	GCA_007549235	Abaetetuba_GCA_007549235	B	PHAGE_Phage_Gifsy_1_NC_010392	14_26	906669.G8C7W4_9CAUD	1.18e-112	325	4QAPV@10239|Viruses,4QV7H@35237|dsDNA viruses no RNA stage,4QPC3@28883|Caudovirales,4QKMY@10699|Siphoviridae	10699|Siphoviridae	S	DNA binding	-	-	-	-	-	-	-	-	-	-	-	-	-
Aberdeen	GCA_003871475	Aberdeen_GCA_003871475	A	PHAGE_Phage_Gifsy_2_NC_010393	1_1	220341	3.13e-89	261	COG5562@1|root,COG5562@2|Bacteria,1N5MB@1224|Proteobacteria,1S80R@1236|Gammaproteobacteria,3ZN6Z@590|Salmonella	1236|Gammaproteobacteria	S	Protein of unknown function (DUF1398)	ycgX	-	-	-	-	-	-	-	-	-	-	-	DUF1398
Aberdeen	GCA_003871475	Aberdeen_GCA_003871475	A	PHAGE_Phage_Gifsy_2_NC_010393	1_2	220341	3.27e-104	301	2EM6X@1|root,33EW4@2|Bacteria,1NJT1@1224|Proteobacteria,1SIG3@1236|Gammaproteobacteria,3ZMDV@590|Salmonella	1236|Gammaproteobacteria	-	-	-	-	-	-	-	-	-	-	-	-	-	-	-
Aberdeen	GCA_003871475	Aberdeen_GCA_003871475	A	PHAGE_Phage_Gifsy_2_NC_010393	1_3	220341	5.48e-96	279	COG0454@1|root,COG0454@2|Bacteria,1QVWD@1224|Proteobacteria,1T2KM@1236|Gammaproteobacteria,3ZMT8@590|Salmonella	1236|Gammaproteobacteria	K	Acetyltransferase (GNAT) domain	-	-	-	-	-	-	-	-	-	-	-	-	Acetyltransf_1
Aberdeen	GCA_003871475	Aberdeen_GCA_003871475	A	PHAGE_Phage_Gifsy_2_NC_010393	1_5	214092.YPO0011	4.04e-245	677	COG3328@1|root,COG3328@2|Bacteria,1MU4P@1224|Proteobacteria,1RNB3@1236|Gammaproteobacteria,41F1U@629|Yersinia	1236|Gammaproteobacteria	L	Previously sequenced Yersinia pestis transposase Y1062 or Ypmt1.80C TR O68779 (EMBL AF053947) (402 aa) fasta scores E() 0, 100.0 id in 402 aa	-	-	-	ko:K07493	-	-	-	-	ko00000	-	-	-	Transposase_mut
Aberdeen	GCA_003871475	Aberdeen_GCA_003871475	A	PHAGE_Phage_Gifsy_2_NC_010393	1_8	90371.CY43_09510	1.76e-142	406	COG0697@1|root,COG0697@2|Bacteria,1PJT0@1224|Proteobacteria,1RZG8@1236|Gammaproteobacteria,3ZMTR@590|Salmonella	1236|Gammaproteobacteria	EG	EamA-like transporter family	pagO	-	-	ko:K07790	ko02020,map02020	-	-	-	ko00000,ko00001	2.A.7	-	-	EamA
Aberdeen	GCA_003871475	Aberdeen_GCA_003871475	A	PHAGE_Phage_Gifsy_2_NC_010393	1_9	220341	1.56e-26	97.4	2EFWF@1|root,339NQ@2|Bacteria,1NK11@1224|Proteobacteria,1SI7Q@1236|Gammaproteobacteria,3ZNDV@590|Salmonella	1236|Gammaproteobacteria	-	-	-	-	-	-	-	-	-	-	-	-	-	-	-
Aberdeen	GCA_003871475	Aberdeen_GCA_003871475	A	PHAGE_Phage_Gifsy_2_NC_010393	1_10	220341	5.5e-139	393	COG1495@1|root,COG1495@2|Bacteria,1REFE@1224|Proteobacteria,1SZW4@1236|Gammaproteobacteria,3ZMVR@590|Salmonella	1236|Gammaproteobacteria	C	Disulfide bond formation protein DsbB	-	-	-	-	-	-	-	-	-	-	-	-	DsbB
Aberdeen	GCA_003871475	Aberdeen_GCA_003871475	A	PHAGE_Phage_Gifsy_2_NC_010393	1_14	90371.CY43_09530	5.58e-203	565	COG2110@1|root,COG2110@2|Bacteria,1N6YA@1224|Proteobacteria,1SG0K@1236|Gammaproteobacteria	1236|Gammaproteobacteria	S	Macro domain	-	-	-	-	-	-	-	-	-	-	-	-	Macro
Aberdeen	GCA_003871475	Aberdeen_GCA_003871475	A	PHAGE_Phage_Gifsy_2_NC_010393	1_18	90371.CY43_09545	3.96e-112	323	2EDZZ@1|root,31C0Y@2|Bacteria,1RIWH@1224|Proteobacteria,1S7QI@1236|Gammaproteobacteria,3ZMP0@590|Salmonella	1236|Gammaproteobacteria	S	Protein of unknown function (DUF2514)	-	-	-	-	-	-	-	-	-	-	-	-	DUF2514
Aberdeen	GCA_003871475	Aberdeen_GCA_003871475	A	PHAGE_Phage_Gifsy_2_NC_010393	1_19	90371.CY43_09550	1.59e-48	155	COG3179@1|root,COG3179@2|Bacteria,1RC1P@1224|Proteobacteria,1S335@1236|Gammaproteobacteria,3ZJRG@590|Salmonella	1236|Gammaproteobacteria	S	Chitinase class I	-	-	-	ko:K03791	-	-	-	-	ko00000	-	GH19	-	Glyco_hydro_19,PG_binding_1
Aberdeen	GCA_003871475	Aberdeen_GCA_003871475	A	PHAGE_Phage_Gifsy_2_NC_010393	1_22	90371.CY43_09560	6.42e-51	162	COG0582@1|root,COG0582@2|Bacteria,1MX7E@1224|Proteobacteria,1RNX5@1236|Gammaproteobacteria,3ZMNP@590|Salmonella	1236|Gammaproteobacteria	L	Phage integrase family	-	-	-	ko:K21039	-	-	-	-	ko00000,ko01000	-	-	-	Arm-DNA-bind_1,Phage_int_SAM_1,Phage_integrase
Aberdeen	GCA_003871475	Aberdeen_GCA_003871475	A	PHAGE_Phage_Gifsy_2_NC_010393	1_23	90371.CY43_09885	1.7e-75	226	2DMVD@1|root,32TXR@2|Bacteria,1N3F9@1224|Proteobacteria,1SAPJ@1236|Gammaproteobacteria,3ZMC4@590|Salmonella	1236|Gammaproteobacteria	S	Protein of unknown function (DUF2511)	yebY	GO:0005575,GO:0005622,GO:0005623,GO:0005737,GO:0005829,GO:0044424,GO:0044444,GO:0044464	-	-	-	-	-	-	-	-	-	-	DUF2511
Aberdeen	GCA_003871475	Aberdeen_GCA_003871475	A	PHAGE_Phage_Gifsy_2_NC_010393	1_24	220341	1.98e-191	532	COG1276@1|root,COG1276@2|Bacteria,1P1D5@1224|Proteobacteria,1RYS7@1236|Gammaproteobacteria,3ZJR7@590|Salmonella	1236|Gammaproteobacteria	P	Copper resistance protein D	yebZ	GO:0005575,GO:0005623,GO:0005886,GO:0016020,GO:0044464,GO:0071944	-	ko:K07245	-	-	-	-	ko00000,ko02000	9.B.62.1	-	-	CopD
Aberdeen	GCA_003871475	Aberdeen_GCA_003871475	A	PHAGE_Phage_Gifsy_2_NC_010393	1_25	90371.CY43_09895	2.74e-82	243	COG2372@1|root,COG2372@2|Bacteria,1N8SS@1224|Proteobacteria,1S9EF@1236|Gammaproteobacteria,3ZMB4@590|Salmonella	1236|Gammaproteobacteria	S	CopC domain	yobA	GO:0005575,GO:0005623,GO:0030288,GO:0030313,GO:0031975,GO:0042597,GO:0044464	-	ko:K07156	-	-	-	-	ko00000,ko02000	9.B.62.2	-	-	CopC
Aberdeen	GCA_003871475	Aberdeen_GCA_003871475	A	PHAGE_Phage_Gifsy_2_NC_010393	1_26	220341	3.45e-47	151	2CFYS@1|root,32S2T@2|Bacteria,1MZTI@1224|Proteobacteria,1S8YF@1236|Gammaproteobacteria,3ZMJD@590|Salmonella	1236|Gammaproteobacteria	L	DNA polymerase III, theta subunit	holE	GO:0005575,GO:0005622,GO:0005623,GO:0005737,GO:0005829,GO:0009360,GO:0032991,GO:0042575,GO:0044424,GO:0044444,GO:0044464,GO:0044776,GO:0061695,GO:1902494,GO:1990234	2.7.7.7	ko:K02345	ko00230,ko00240,ko01100,ko03030,ko03430,ko03440,map00230,map00240,map01100,map03030,map03430,map03440	M00260	R00375,R00376,R00377,R00378	RC02795	ko00000,ko00001,ko00002,ko01000,ko03032,ko03400	-	-	-	DNA_pol3_theta
Aberdeen	GCA_003871475	Aberdeen_GCA_003871475	A	PHAGE_Phage_Gifsy_2_NC_010393	1_27	90371.CY43_09905	8.79e-161	449	COG0388@1|root,COG0388@2|Bacteria,1RESJ@1224|Proteobacteria,1S5NI@1236|Gammaproteobacteria,3ZIUC@590|Salmonella	1236|Gammaproteobacteria	S	Carbon-nitrogen hydrolase	yobB	-	-	-	-	-	-	-	-	-	-	-	CN_hydrolase
Aberdeen	GCA_003871475	Aberdeen_GCA_003871475	A	PHAGE_Phage_Gifsy_2_NC_010393	1_28	220341	1.15e-172	481	COG0847@1|root,COG0847@2|Bacteria,1PDD1@1224|Proteobacteria,1RNSI@1236|Gammaproteobacteria,3ZK8G@590|Salmonella	1236|Gammaproteobacteria	L	Exonuclease	exoX	GO:0003674,GO:0003824,GO:0004518,GO:0004527,GO:0005575,GO:0005622,GO:0005623,GO:0005737,GO:0005829,GO:0006139,GO:0006259,GO:0006281,GO:0006298,GO:0006725,GO:0006807,GO:0006950,GO:0006974,GO:0008150,GO:0008152,GO:0008408,GO:0009987,GO:0016787,GO:0016788,GO:0033554,GO:0034641,GO:0043170,GO:0044237,GO:0044238,GO:0044260,GO:0044424,GO:0044444,GO:0044464,GO:0046483,GO:0050896,GO:0051716,GO:0071704,GO:…	-	ko:K10857	ko03430,map03430	-	-	-	ko00000,ko00001,ko01000,ko03400	-	-	-	QSregVF_b,RNase_T
Aberdeen	GCA_003871475	Aberdeen_GCA_003871475	A	PHAGE_Phage_Gifsy_2_NC_010393	1_29	90371.CY43_09915	0	1410	COG1770@1|root,COG1770@2|Bacteria,1MUED@1224|Proteobacteria,1RMSV@1236|Gammaproteobacteria,3ZJIJ@590|Salmonella	1236|Gammaproteobacteria	E	Prolyl oligopeptidase, N-terminal beta-propeller domain	ptrB	GO:0003674,GO:0003824,GO:0004175,GO:0004252,GO:0005575,GO:0005622,GO:0005623,GO:0005737,GO:0006508,GO:0006807,GO:0008150,GO:0008152,GO:0008233,GO:0008236,GO:0016787,GO:0017171,GO:0019538,GO:0043170,GO:0044238,GO:0044424,GO:0044464,GO:0070011,GO:0070012,GO:0071704,GO:0140096,GO:1901564	3.4.21.83	ko:K01354	ko05142,ko05143,map05142,map05143	-	-	-	ko00000,ko00001,ko01000,ko01002	-	-	-	Peptidase_S9,Peptidase_S9_N
Aberdeen	GCA_003871475	Aberdeen_GCA_003871475	A	PHAGE_Salmon_Fels_2_NC_010463	4_1	220341	4.97e-150	435	COG5301@1|root,COG5301@2|Bacteria,1RFCQ@1224|Proteobacteria,1S5SP@1236|Gammaproteobacteria,3ZN7Q@590|Salmonella	1236|Gammaproteobacteria	M	Phage Tail Collar Domain	stfR	-	-	-	-	-	-	-	-	-	-	-	Collar,DUF3751,Phage_fiber,Phage_fiber_2,phage_tail_N
Aberdeen	GCA_003871475	Aberdeen_GCA_003871475	A	PHAGE_Salmon_Fels_2_NC_010463	4_2	929814.E5G6N9_9CAUD	9.57e-143	402	4QBSC@10239|Viruses,4QYE7@35237|dsDNA viruses no RNA stage,4QRAQ@28883|Caudovirales,4QI5R@10662|Myoviridae	10662|Myoviridae	S	Phage tail protein (Tail_P2_I)	-	-	-	-	-	-	-	-	-	-	-	-	-
Aberdeen	GCA_003871475	Aberdeen_GCA_003871475	A	PHAGE_Salmon_Fels_2_NC_010463	4_3	929814.E5G6N8_9CAUD	1.29e-204	567	4QAMU@10239|Viruses,4QV4U@35237|dsDNA viruses no RNA stage,4QPEV@28883|Caudovirales,4QI0J@10662|Myoviridae	10662|Myoviridae	S	Baseplate J-like protein	-	GO:0005575,GO:0019012,GO:0044423,GO:0098015,GO:0098025	-	-	-	-	-	-	-	-	-	-	-
Aberdeen	GCA_003871475	Aberdeen_GCA_003871475	A	PHAGE_Salmon_Fels_2_NC_010463	4_4	220341	1.75e-78	233	COG3628@1|root,COG3628@2|Bacteria,1N7WS@1224|Proteobacteria,1SCD1@1236|Gammaproteobacteria,3ZN91@590|Salmonella	1236|Gammaproteobacteria	S	Gene 25-like lysozyme	w3	-	-	ko:K06903	-	-	-	-	ko00000	-	-	-	GPW_gp25
Aberdeen	GCA_003871475	Aberdeen_GCA_003871475	A	PHAGE_Salmon_Fels_2_NC_010463	4_5	220341	2.46e-136	385	COG4540@1|root,COG4540@2|Bacteria,1N2WK@1224|Proteobacteria,1RRER@1236|Gammaproteobacteria,3ZMIC@590|Salmonella	1236|Gammaproteobacteria	S	Type VI secretion system, phage-baseplate injector	-	-	-	-	-	-	-	-	-	-	-	-	Phage_base_V
Aberdeen	GCA_003871475	Aberdeen_GCA_003871475	A	PHAGE_Salmon_Fels_2_NC_010463	4_6	573.JG24_02710	0	902	arCOG06613@1|root,2Z7VT@2|Bacteria,1MVIU@1224|Proteobacteria,1RZ5H@1236|Gammaproteobacteria	1236|Gammaproteobacteria	S	AIPR protein	-	-	-	-	-	-	-	-	-	-	-	-	AIPR
Aberdeen	GCA_003871475	Aberdeen_GCA_003871475	A	PHAGE_Salmon_Fels_2_NC_010463	4_7	220341	6.5e-74	224	COG5005@1|root,COG5005@2|Bacteria,1MZCV@1224|Proteobacteria,1S4IA@1236|Gammaproteobacteria,3ZMM8@590|Salmonella	1236|Gammaproteobacteria	S	Phage virion morphogenesis family	S	-	-	-	-	-	-	-	-	-	-	-	Phage_tail_S
Aberdeen	GCA_003871475	Aberdeen_GCA_003871475	A	PHAGE_Salmon_Fels_2_NC_010463	4_8	716541.ECL_04415	3.52e-94	275	2CBI4@1|root,32RTF@2|Bacteria,1MZ82@1224|Proteobacteria,1S5DY@1236|Gammaproteobacteria	1236|Gammaproteobacteria	S	P2 phage tail completion R family protein	-	-	-	-	-	-	-	-	-	-	-	-	P2_Phage_GpR
Aberdeen	GCA_003871475	Aberdeen_GCA_003871475	A	PHAGE_Salmon_Fels_2_NC_010463	4_9	716541.ECL_04417	4.22e-74	224	2DRCZ@1|root,33B9B@2|Bacteria,1RCJI@1224|Proteobacteria,1SDDD@1236|Gammaproteobacteria	1236|Gammaproteobacteria	S	regulatory protein	-	-	-	-	-	-	-	-	-	-	-	-	-
Aberdeen	GCA_003871475	Aberdeen_GCA_003871475	A	PHAGE_Salmon_Fels_2_NC_010463	4_10	465817.ETA_05770	4.12e-97	285	COG3772@1|root,COG3772@2|Bacteria,1MZJD@1224|Proteobacteria,1S2FS@1236|Gammaproteobacteria,3X6HK@551|Erwinia	1236|Gammaproteobacteria	G	Phage lysozyme	nucD	-	3.2.1.17	ko:K01185	-	-	-	-	ko00000,ko01000	-	-	-	Phage_lysozyme
Aberdeen	GCA_003871475	Aberdeen_GCA_003871475	A	PHAGE_Salmon_Fels_2_NC_010463	4_11	465817.ETA_05760	3.89e-44	143	2DZJ9@1|root,32VC7@2|Bacteria,1QR5A@1224|Proteobacteria,1RTZN@1236|Gammaproteobacteria,3X6Y2@551|Erwinia	1236|Gammaproteobacteria	S	Bacteriophage holin family HP1	-	-	-	-	-	-	-	-	-	-	-	-	Phage_holin_2_3
Aberdeen	GCA_003871475	Aberdeen_GCA_003871475	A	PHAGE_Salmon_Fels_2_NC_010463	4_12	220341	1.2e-43	141	COG5004@1|root,COG5004@2|Bacteria,1N81H@1224|Proteobacteria,1SCK4@1236|Gammaproteobacteria,3ZMPH@590|Salmonella	1236|Gammaproteobacteria	S	Phage Tail Protein X	X	-	-	-	-	-	-	-	-	-	-	-	Phage_tail_X
Aberdeen	GCA_003871475	Aberdeen_GCA_003871475	A	PHAGE_Salmon_Fels_2_NC_010463	4_13	716541.ECL_04422	1.35e-110	317	2CM6Y@1|root,32SDV@2|Bacteria,1N0DS@1224|Proteobacteria,1S9D3@1236|Gammaproteobacteria,3X2C6@547|Enterobacter	1236|Gammaproteobacteria	S	Phage head completion protein (GPL)	L	-	-	-	-	-	-	-	-	-	-	-	Phage_GPL
Aberdeen	GCA_003871475	Aberdeen_GCA_003871475	A	PHAGE_Salmon_Fels_2_NC_010463	4_14	929814.E5G6M7_9CAUD	5.9e-149	419	4QC6Z@10239|Viruses,4QWBA@35237|dsDNA viruses no RNA stage,4QPXM@28883|Caudovirales,4QHVX@10662|Myoviridae	10662|Myoviridae	S	Phage small terminase subunit	-	-	-	-	-	-	-	-	-	-	-	-	-
Aberdeen	GCA_003871475	Aberdeen_GCA_003871475	A	PHAGE_Salmon_Fels_2_NC_010463	4_15	929814.E5G6M6_9CAUD	6.56e-251	689	4QEFW@10239|Viruses,4QYS6@35237|dsDNA viruses no RNA stage,4QRRU@28883|Caudovirales,4QI34@10662|Myoviridae	10662|Myoviridae	S	Phage major capsid protein, P2 family	-	-	-	-	-	-	-	-	-	-	-	-	-
Aberdeen	GCA_003871475	Aberdeen_GCA_003871475	A	PHAGE_Salmon_Fels_2_NC_010463	4_16	929814.E5G6M5_9CAUD	1.9e-173	486	4QDS9@10239|Viruses,4QWGD@35237|dsDNA viruses no RNA stage,4QS5E@28883|Caudovirales,4QJPI@10662|Myoviridae	10662|Myoviridae	S	Phage capsid scaffolding protein (GPO) serine peptidase	-	-	-	-	-	-	-	-	-	-	-	-	-
Aberdeen	GCA_003871475	Aberdeen_GCA_003871475	A	PHAGE_Salmon_Fels_2_NC_010463	4_17	220341	0	1202	COG4373@1|root,COG4373@2|Bacteria,1MXYV@1224|Proteobacteria,1RMCC@1236|Gammaproteobacteria,3ZM3I@590|Salmonella	1236|Gammaproteobacteria	S	Terminase RNaseH-like domain	-	-	-	-	-	-	-	-	-	-	-	-	Terminase_5,Terminase_6,Terminase_6C
Aberdeen	GCA_003871475	Aberdeen_GCA_003871475	A	PHAGE_Salmon_Fels_2_NC_010463	4_18	754331.AEME01000001_gene3566	5.31e-238	655	COG4695@1|root,COG4695@2|Bacteria,1MWA5@1224|Proteobacteria,1RPXY@1236|Gammaproteobacteria,3XQQS@561|Escherichia	1236|Gammaproteobacteria	S	Phage portal protein, pbsx family	-	-	-	-	-	-	-	-	-	-	-	-	Phage_portal
Aberdeen	GCA_003871475	Aberdeen_GCA_003871475	A	PHAGE_Salmon_Fels_2_NC_010463	4_19	716541.ECL_04428	7.54e-203	561	2BVEQ@1|root,32QU9@2|Bacteria,1RHGH@1224|Proteobacteria,1S7K6@1236|Gammaproteobacteria	1236|Gammaproteobacteria	-	-	-	-	-	-	-	-	-	-	-	-	-	-	-
Aberdeen	GCA_003871475	Aberdeen_GCA_003871475	A	PHAGE_Salmon_Fels_2_NC_010463	4_20	716541.ECL_04429	6.59e-148	417	2ECQS@1|root,32V2U@2|Bacteria,1N27D@1224|Proteobacteria,1S8RV@1236|Gammaproteobacteria	1236|Gammaproteobacteria	-	-	-	-	-	-	-	-	-	-	-	-	-	-	-
Aberdeen	GCA_003871475	Aberdeen_GCA_003871475	A	PHAGE_Salmon_Fels_2_NC_010463	4_21	716541.ECL_04430	1.76e-190	529	2BAD5@1|root,323TK@2|Bacteria,1RAVM@1224|Proteobacteria,1S3HB@1236|Gammaproteobacteria	1236|Gammaproteobacteria	-	-	-	-	-	-	-	-	-	-	-	-	-	-	-
Aberdeen	GCA_003871475	Aberdeen_GCA_003871475	A	PHAGE_Salmon_Fels_2_NC_010463	4_23	716541.ECL_04432	1.93e-38	129	2C6FZ@1|root,32S0J@2|Bacteria,1N4F6@1224|Proteobacteria,1SA0U@1236|Gammaproteobacteria	1236|Gammaproteobacteria	S	DinI-like family	-	-	-	ko:K12149	-	-	-	-	ko00000,ko03400	-	-	-	DinI
Aberdeen	GCA_003871475	Aberdeen_GCA_003871475	A	PHAGE_Salmon_Fels_2_NC_010463	4_24	465817.ETA_05630	4.12e-33	114	2EDXD@1|root,316AQ@2|Bacteria,1QJ28@1224|Proteobacteria,1TGZY@1236|Gammaproteobacteria,3X7XT@551|Erwinia	1236|Gammaproteobacteria	-	-	rlsC	-	-	-	-	-	-	-	-	-	-	-	-
Aberdeen	GCA_003871475	Aberdeen_GCA_003871475	A	PHAGE_Salmon_Fels_2_NC_010463	4_25	220341	0	1566	28HIF@1|root,2Z7TX@2|Bacteria,1MY24@1224|Proteobacteria,1RN69@1236|Gammaproteobacteria,3ZMY5@590|Salmonella	1236|Gammaproteobacteria	L	endonuclease activity	-	-	-	-	-	-	-	-	-	-	-	-	Phage_GPA
Aberdeen	GCA_003871475	Aberdeen_GCA_003871475	A	PHAGE_Salmon_Fels_2_NC_010463	4_26	716541.ECL_04435	6.11e-165	466	COG0338@1|root,COG0338@2|Bacteria,1P85S@1224|Proteobacteria,1RQPP@1236|Gammaproteobacteria,3X484@547|Enterobacter	1236|Gammaproteobacteria	H	D12 class N6 adenine-specific DNA methyltransferase	-	-	2.1.1.72	ko:K06223	ko03430,map03430	-	-	-	ko00000,ko00001,ko01000,ko02048,ko03032,ko03400	-	-	-	MethyltransfD12
Aberdeen	GCA_003871475	Aberdeen_GCA_003871475	A	PHAGE_Salmon_Fels_2_NC_010463	4_27	220341	3.46e-51	161	COG1734@1|root,COG1734@2|Bacteria,1N7Q0@1224|Proteobacteria,1SDQT@1236|Gammaproteobacteria,3ZMPK@590|Salmonella	1236|Gammaproteobacteria	T	Prokaryotic dksA/traR C4-type zinc finger	-	-	-	-	-	-	-	-	-	-	-	-	zf-dskA_traR
Aberdeen	GCA_003871475	Aberdeen_GCA_003871475	A	PHAGE_Salmon_Fels_2_NC_010463	4_28	220341	8.45e-44	142	2ANT6@1|root,31DTF@2|Bacteria,1QB48@1224|Proteobacteria,1T6N4@1236|Gammaproteobacteria,3ZMQE@590|Salmonella	1236|Gammaproteobacteria	S	Protein of unknown function (DUF2732)	-	-	-	-	-	-	-	-	-	-	-	-	DUF2732
Aberdeen	GCA_003871475	Aberdeen_GCA_003871475	A	PHAGE_Salmon_Fels_2_NC_010463	4_29	716541.ECL_04438	1.31e-68	208	2ECF0@1|root,31TBV@2|Bacteria,1QR1V@1224|Proteobacteria,1RTTR@1236|Gammaproteobacteria,3X3VH@547|Enterobacter	1236|Gammaproteobacteria	S	Family of unknown function (DUF5347)	-	-	-	-	-	-	-	-	-	-	-	-	DUF5347
Aberdeen	GCA_003871475	Aberdeen_GCA_003871475	A	PHAGE_Salmon_Fels_2_NC_010463	4_30	349966.DJ58_3806	1.05e-72	221	2EM6X@1|root,33EW4@2|Bacteria,1NJT1@1224|Proteobacteria,1RTIH@1236|Gammaproteobacteria,41HRN@629|Yersinia	1236|Gammaproteobacteria	-	-	-	-	-	-	-	-	-	-	-	-	-	-	-
Aberdeen	GCA_003871475	Aberdeen_GCA_003871475	A	PHAGE_Salmon_Fels_2_NC_010463	4_31	199310.c0937	3.95e-17	75.5	2E6E1@1|root,3311I@2|Bacteria,1N6WX@1224|Proteobacteria,1SDBV@1236|Gammaproteobacteria,3XR7J@561|Escherichia	1236|Gammaproteobacteria	S	Protein of unknown function (DUF2724)	fil	-	-	-	-	-	-	-	-	-	-	-	DUF2724
Aberdeen	GCA_003871475	Aberdeen_GCA_003871475	A	PHAGE_Salmon_Fels_2_NC_010463	4_32	220341	2.95e-110	318	2BX0J@1|root,30H36@2|Bacteria,1R6TW@1224|Proteobacteria,1RZIA@1236|Gammaproteobacteria,3ZM6I@590|Salmonella	1236|Gammaproteobacteria	S	Phage regulatory protein CII (CP76)	cII	-	-	-	-	-	-	-	-	-	-	-	Phage_CP76
Aberdeen	GCA_003871475	Aberdeen_GCA_003871475	A	PHAGE_Salmon_Fels_2_NC_010463	4_33	1344012.ATMI01000051_gene1863	2.88e-31	111	2DTF9@1|root,33K3P@2|Bacteria,1NQ28@1224|Proteobacteria,1SJ63@1236|Gammaproteobacteria	1236|Gammaproteobacteria	-	-	-	-	-	-	-	-	-	-	-	-	-	-	-
Aberdeen	GCA_003871475	Aberdeen_GCA_003871475	A	PHAGE_Salmon_Fels_2_NC_010463	4_34	220341	2.71e-110	321	COG2932@1|root,COG2932@2|Bacteria,1NDB9@1224|Proteobacteria,1RNJS@1236|Gammaproteobacteria,3ZMPB@590|Salmonella	1236|Gammaproteobacteria	K	Bacteriophage CI repressor C-terminal domain	-	-	-	-	-	-	-	-	-	-	-	-	Phage_CI_C,Phage_CI_repr
Aberdeen	GCA_003871475	Aberdeen_GCA_003871475	A	PHAGE_Salmon_Fels_2_NC_010463	4_35	220341	1.67e-247	679	COG0582@1|root,COG0582@2|Bacteria,1N45B@1224|Proteobacteria,1RNDM@1236|Gammaproteobacteria,3ZN6F@590|Salmonella	1236|Gammaproteobacteria	L	Phage integrase family	int	-	-	-	-	-	-	-	-	-	-	-	Phage_integrase
Aberdeen	GCA_003871475	Aberdeen_GCA_003871475	A	PHAGE_Salmon_Fels_2_NC_010463	4_37	90371.CY43_14485	5.09e-122	348	2F140@1|root,33U5F@2|Bacteria,1NV29@1224|Proteobacteria,1SNI4@1236|Gammaproteobacteria,3ZNDI@590|Salmonella	1236|Gammaproteobacteria	N	Repressor of phase-1 flagellin	-	-	-	-	-	-	-	-	-	-	-	-	Flag1_repress
Aberdeen	GCA_003871475	Aberdeen_GCA_003871475	A	PHAGE_Salmon_Fels_2_NC_010463	4_38	90371.CY43_14490	4.44e-305	864	COG1344@1|root,COG1344@2|Bacteria,1MV1N@1224|Proteobacteria,1RN0Y@1236|Gammaproteobacteria,3ZKR6@590|Salmonella	1236|Gammaproteobacteria	N	Flagellin is the subunit protein which polymerizes to form the filaments of bacterial flagella	fliC	-	-	ko:K02406	ko02020,ko02040,ko04621,ko04626,ko05132,ko05134,map02020,map02040,map04621,map04626,map05132,map05134	-	-	-	ko00000,ko00001,ko02035	-	-	-	Flagellin_C,Flagellin_D3,Flagellin_N
Aberdeen	GCA_003871475	Aberdeen_GCA_003871475	A	PHAGE_Salmon_Fels_2_NC_010463	4_39	637910.ROD_08981	1.14e-105	308	COG1961@1|root,COG1961@2|Bacteria,1MXXT@1224|Proteobacteria,1S08N@1236|Gammaproteobacteria	1236|Gammaproteobacteria	L	Site-specific recombinases, DNA invertase Pin homologs	hin	-	-	ko:K14060	-	-	-	-	ko00000	-	-	-	HTH_7,Resolvase
Aberdeen	GCA_003871475	Aberdeen_GCA_003871475	A	PHAGE_Phage_Gifsy_2_NC_010393	5_2	90371.CY43_05085	0	1215	COG2989@1|root,COG2989@2|Bacteria,1MV14@1224|Proteobacteria,1RQR7@1236|Gammaproteobacteria,3ZKKT@590|Salmonella	1236|Gammaproteobacteria	S	Putative peptidoglycan binding domain	ycbB	GO:0003674,GO:0003824,GO:0004180,GO:0004185,GO:0006508,GO:0006807,GO:0006950,GO:0006974,GO:0008150,GO:0008152,GO:0008233,GO:0008234,GO:0008236,GO:0008238,GO:0009273,GO:0009987,GO:0016740,GO:0016746,GO:0016755,GO:0016787,GO:0016807,GO:0017171,GO:0019538,GO:0033554,GO:0042546,GO:0043164,GO:0043170,GO:0044036,GO:0044085,GO:0044237,GO:0044238,GO:0044260,GO:0050896,GO:0051716,GO:0070004,GO:0070008,GO:…	-	ko:K21470	-	-	-	-	ko00000,ko01002,ko01011	-	-	-	PG_binding_1,YkuD
Aberdeen	GCA_003871475	Aberdeen_GCA_003871475	A	PHAGE_Phage_Gifsy_2_NC_010393	5_3	90371.CY43_05090	4.14e-130	369	COG3108@1|root,COG3108@2|Bacteria,1MWW2@1224|Proteobacteria,1RS5K@1236|Gammaproteobacteria,3ZIQX@590|Salmonella	1236|Gammaproteobacteria	S	Bacterial protein of unknown function (DUF882)	ycbK	-	-	-	-	-	-	-	-	-	-	-	Peptidase_M15_2
Aberdeen	GCA_003871475	Aberdeen_GCA_003871475	A	PHAGE_Phage_Gifsy_2_NC_010393	5_4	90371.CY43_05095	3.08e-164	458	COG0491@1|root,COG0491@2|Bacteria,1MUDN@1224|Proteobacteria,1RMMG@1236|Gammaproteobacteria,3ZM3F@590|Salmonella	1236|Gammaproteobacteria	S	Metallo-beta-lactamase superfamily	ycbL	GO:0003674,GO:0003824,GO:0004416,GO:0005575,GO:0005622,GO:0005623,GO:0005737,GO:0005829,GO:0006081,GO:0006082,GO:0006089,GO:0008150,GO:0008152,GO:0009056,GO:0009438,GO:0009987,GO:0016787,GO:0016788,GO:0016790,GO:0019243,GO:0019752,GO:0032787,GO:0042180,GO:0042182,GO:0043436,GO:0044237,GO:0044248,GO:0044281,GO:0044282,GO:0044424,GO:0044444,GO:0044464,GO:0046185,GO:0051596,GO:0061727,GO:0071704,GO:…	3.1.2.6	ko:K01069	ko00620,map00620	-	R01736	RC00004,RC00137	ko00000,ko00001,ko01000	-	-	-	Lactamase_B
Aberdeen	GCA_003871475	Aberdeen_GCA_003871475	A	PHAGE_Phage_Gifsy_2_NC_010393	5_5	90371.CY43_05100	1.08e-289	790	COG1448@1|root,COG1448@2|Bacteria,1MUT0@1224|Proteobacteria,1RN02@1236|Gammaproteobacteria,3ZKEC@590|Salmonella	1236|Gammaproteobacteria	E	Aminotransferase class I and II	aspC	GO:0003674,GO:0003824,GO:0004069,GO:0004838,GO:0005488,GO:0005515,GO:0005575,GO:0005622,GO:0005623,GO:0005737,GO:0005829,GO:0006082,GO:0006520,GO:0006558,GO:0006725,GO:0006807,GO:0008144,GO:0008150,GO:0008152,GO:0008483,GO:0008652,GO:0009058,GO:0009072,GO:0009073,GO:0009094,GO:0009095,GO:0009987,GO:0016053,GO:0016740,GO:0016769,GO:0017144,GO:0019438,GO:0019752,GO:0019842,GO:0030170,GO:0033585,GO:…	2.6.1.1,2.6.1.57	ko:K00813,ko:K00832	ko00220,ko00250,ko00270,ko00330,ko00350,ko00360,ko00400,ko00401,ko00950,ko00960,ko01100,ko01110,ko01130,ko01210,ko01230,map00220,map00250,map00270,map00330,map00350,map00360,map00400,map00401,map00950,map00960,map01100,map01110,map01130,map01210,map01230	M00024,M00025,M00034,M00040	R00355,R00694,R00734,R00896,R01731,R02433,R02619,R05052,R07396,R10845	RC00006,RC00036	ko00000,ko00001,ko00002,ko01000,ko01007	-	-	iPC815.YPO1410,iSFxv_1172.SFxv_1000	Aminotran_1_2
Aberdeen	GCA_003871475	Aberdeen_GCA_003871475	A	PHAGE_Phage_Gifsy_2_NC_010393	5_6	90371.CY43_05105	4.05e-266	728	COG3203@1|root,COG3203@2|Bacteria,1MVRY@1224|Proteobacteria,1RNBS@1236|Gammaproteobacteria,3ZJ7V@590|Salmonella	1236|Gammaproteobacteria	M	Gram-negative porin	ompF	GO:0005575,GO:0005623,GO:0009279,GO:0016020,GO:0019867,GO:0030312,GO:0030313,GO:0031975,GO:0044462,GO:0044464,GO:0071944	-	ko:K09475,ko:K09476,ko:K11929,ko:K14062,ko:K16076	ko01501,ko02020,map01501,map02020	M00746	-	-	ko00000,ko00001,ko00002,ko01504,ko02000	1.B.1.1,1.B.1.1.1,1.B.1.1.2,1.B.1.1.3,1.B.1.1.4,1.B.1.1.5	-	-	Porin_1
Aberdeen	GCA_003871475	Aberdeen_GCA_003871475	A	PHAGE_Phage_Gifsy_2_NC_010393	5_8	90371.CY43_05110	0	942	COG0017@1|root,COG0017@2|Bacteria,1MWFV@1224|Proteobacteria,1RMU4@1236|Gammaproteobacteria,3ZJIN@590|Salmonella	1236|Gammaproteobacteria	J	tRNA synthetases class II (D, K and N)	asnS	GO:0000166,GO:0003674,GO:0003824,GO:0004812,GO:0004816,GO:0005488,GO:0005524,GO:0005575,GO:0005622,GO:0005623,GO:0005737,GO:0006082,GO:0006139,GO:0006399,GO:0006412,GO:0006418,GO:0006421,GO:0006518,GO:0006520,GO:0006725,GO:0006807,GO:0008144,GO:0008150,GO:0008152,GO:0009058,GO:0009059,GO:0009987,GO:0010467,GO:0016070,GO:0016874,GO:0016875,GO:0017076,GO:0019538,GO:0019752,GO:0030554,GO:0032553,GO:…	6.1.1.22	ko:K01893	ko00970,map00970	M00359,M00360	R03648	RC00055,RC00523	ko00000,ko00001,ko00002,ko01000,ko01007,ko03016	-	-	iSDY_1059.SDY_2327	tRNA-synt_2,tRNA_anti-codon
Aberdeen	GCA_003871475	Aberdeen_GCA_003871475	A	PHAGE_Phage_Gifsy_2_NC_010393	5_9	90371.CY43_05115	1.7e-99	289	COG1522@1|root,COG1522@2|Bacteria,1RHI9@1224|Proteobacteria,1S5U7@1236|Gammaproteobacteria,3ZMWW@590|Salmonella	1236|Gammaproteobacteria	K	helix_turn_helix ASNC type	-	-	-	-	-	-	-	-	-	-	-	-	AsnC_trans_reg,HTH_24,HTH_AsnC-type
Aberdeen	GCA_003871475	Aberdeen_GCA_003871475	A	PHAGE_Phage_Gifsy_2_NC_010393	5_10	90371.CY43_05125	6.68e-304	827	COG1171@1|root,COG1171@2|Bacteria,1QTY3@1224|Proteobacteria,1RPCW@1236|Gammaproteobacteria	1236|Gammaproteobacteria	E	Diaminopropionate ammonia-lyase	dpaL	GO:0003674,GO:0003824,GO:0005488,GO:0006082,GO:0006520,GO:0006807,GO:0008144,GO:0008150,GO:0008152,GO:0008838,GO:0009056,GO:0009063,GO:0009987,GO:0016054,GO:0016829,GO:0016840,GO:0016841,GO:0019752,GO:0019842,GO:0030170,GO:0036094,GO:0043167,GO:0043168,GO:0043436,GO:0044237,GO:0044238,GO:0044248,GO:0044281,GO:0044282,GO:0046395,GO:0048037,GO:0050662,GO:0070279,GO:0071704,GO:0097159,GO:1901363,GO:…	4.3.1.15	ko:K01751	-	-	-	-	ko00000,ko01000	-	-	iECED1_1282.ECED1_3331	PALP
Aberdeen	GCA_003871475	Aberdeen_GCA_003871475	A	PHAGE_Phage_Gifsy_2_NC_010393	5_11	220341	0	899	COG1115@1|root,COG1115@2|Bacteria,1MUI3@1224|Proteobacteria,1RMNF@1236|Gammaproteobacteria,3ZJA9@590|Salmonella	1236|Gammaproteobacteria	U	Sodium:alanine symporter family	-	-	-	ko:K03310	-	-	-	-	ko00000	2.A.25	-	-	Na_Ala_symp
Aberdeen	GCA_003871475	Aberdeen_GCA_003871475	A	PHAGE_Phage_Gifsy_2_NC_010393	5_12	90371.CY43_05135	3.03e-298	812	COG1488@1|root,COG1488@2|Bacteria,1MV8U@1224|Proteobacteria,1RQWS@1236|Gammaproteobacteria,3ZJPR@590|Salmonella	1236|Gammaproteobacteria	F	Catalyzes the synthesis of beta-nicotinate D- ribonucleotide from nicotinate and 5-phospho-D-ribose 1-phosphate at the expense of ATP	pncB	GO:0003674,GO:0003824,GO:0004516,GO:0005575,GO:0005622,GO:0005623,GO:0005737,GO:0005829,GO:0006139,GO:0006725,GO:0006732,GO:0006733,GO:0006734,GO:0006753,GO:0006793,GO:0006796,GO:0006807,GO:0006950,GO:0008150,GO:0008152,GO:0009058,GO:0009108,GO:0009117,GO:0009165,GO:0009266,GO:0009408,GO:0009435,GO:0009628,GO:0009987,GO:0016874,GO:0016879,GO:0018130,GO:0019359,GO:0019362,GO:0019363,GO:0019438,GO:…	6.3.4.21	ko:K00763	ko00760,ko01100,map00760,map01100	-	R01724	RC00033	ko00000,ko00001,ko01000	-	-	iAF1260.b0931,iBWG_1329.BWG_0783,iECDH10B_1368.ECDH10B_1001,iECDH1ME8569_1439.ECDH1ME8569_0882,iECIAI39_1322.ECIAI39_2216,iETEC_1333.ETEC_0999,iEcDH1_1363.EcDH1_2712,iEcSMS35_1347.EcSMS35_2189,iJO1366.b0931,iJR904.b0931,iUMNK88_1353.UMNK88_1085,iY75_1357.Y75_RS04840	NAPRTase
Aberdeen	GCA_003871475	Aberdeen_GCA_003871475	A	PHAGE_Phage_Gifsy_2_NC_010393	5_13	90371.CY43_05140	0	873	COG0582@1|root,COG0582@2|Bacteria,1MVZB@1224|Proteobacteria,1RP4Y@1236|Gammaproteobacteria,3ZKW0@590|Salmonella	1236|Gammaproteobacteria	L	Pfam:DUF3596	intR	-	-	ko:K14059	-	-	-	-	ko00000	-	-	-	Arm-DNA-bind_2,Phage_integrase
Aberdeen	GCA_003871475	Aberdeen_GCA_003871475	A	PHAGE_Phage_Gifsy_2_NC_010393	5_14	220341	3.68e-56	174	2CQE5@1|root,32SM0@2|Bacteria,1N671@1224|Proteobacteria,1SB5K@1236|Gammaproteobacteria,3ZNBA@590|Salmonella	1236|Gammaproteobacteria	S	Putative excisionase (DUF1233)	-	-	-	-	-	-	-	-	-	-	-	-	DUF1233
Aberdeen	GCA_003871475	Aberdeen_GCA_003871475	A	PHAGE_Phage_Gifsy_2_NC_010393	5_15	90371.CY43_05150	4.43e-49	156	2E8XV@1|root,32UKM@2|Bacteria,1N5WM@1224|Proteobacteria,1SBQ2@1236|Gammaproteobacteria,3ZNB6@590|Salmonella	1236|Gammaproteobacteria	S	Protein of unknown function (DUF4060)	-	-	-	-	-	-	-	-	-	-	-	-	DUF4060
Aberdeen	GCA_003871475	Aberdeen_GCA_003871475	A	PHAGE_Phage_Gifsy_2_NC_010393	5_16	90371.CY43_05155	3.21e-266	729	28JXH@1|root,2Z9MZ@2|Bacteria,1MXNC@1224|Proteobacteria,1RNI6@1236|Gammaproteobacteria,3ZMUA@590|Salmonella	1236|Gammaproteobacteria	S	RecT family	STY2074	-	-	-	-	-	-	-	-	-	-	-	RecT
Aberdeen	GCA_003871475	Aberdeen_GCA_003871475	A	PHAGE_Phage_Gifsy_2_NC_010393	5_17	90371.CY43_14030	0	1429	COG0847@1|root,COG0847@2|Bacteria,1NAHW@1224|Proteobacteria,1RP0U@1236|Gammaproteobacteria,3ZMEE@590|Salmonella	1236|Gammaproteobacteria	L	PDDEXK-like domain of unknown function (DUF3799)	recE	-	-	ko:K10906	-	-	-	-	ko00000,ko01000,ko03400	-	-	-	DUF3799,Exonuc_VIII
Aberdeen	GCA_003871475	Aberdeen_GCA_003871475	A	PHAGE_Phage_Gifsy_2_NC_010393	5_18	90371.CY43_14025	6.34e-63	192	2EREB@1|root,33IZW@2|Bacteria,1NQ2X@1224|Proteobacteria,1SHQ3@1236|Gammaproteobacteria	1236|Gammaproteobacteria	-	-	-	-	-	-	-	-	-	-	-	-	-	-	-
Aberdeen	GCA_003871475	Aberdeen_GCA_003871475	A	PHAGE_Phage_Gifsy_2_NC_010393	5_20	35703.DQ02_12460	4.95e-59	185	COG2932@1|root,COG2932@2|Bacteria,1RKB8@1224|Proteobacteria,1S8AQ@1236|Gammaproteobacteria	1236|Gammaproteobacteria	K	Helix-turn-helix	-	-	-	-	-	-	-	-	-	-	-	-	HTH_3
Aberdeen	GCA_003871475	Aberdeen_GCA_003871475	A	PHAGE_Phage_Gifsy_2_NC_010393	5_21	61647.LG71_19680	4.8e-28	103	COG4197@1|root,COG4197@2|Bacteria	2|Bacteria	S	sequence-specific DNA binding	-	-	-	-	-	-	-	-	-	-	-	-	YdaS_antitoxin
Aberdeen	GCA_003871475	Aberdeen_GCA_003871475	A	PHAGE_Phage_Gifsy_2_NC_010393	5_22	218493.SBG_0892	4.91e-69	209	2B0F4@1|root,31SSI@2|Bacteria,1RH3F@1224|Proteobacteria,1S6D8@1236|Gammaproteobacteria,3ZMA7@590|Salmonella	1236|Gammaproteobacteria	-	-	-	-	-	-	-	-	-	-	-	-	-	-	Phage_CII
Aberdeen	GCA_003871475	Aberdeen_GCA_003871475	A	PHAGE_Phage_Gifsy_2_NC_010393	5_23	1197719.A464_974	2.58e-224	617	2DCS7@1|root,2ZF58@2|Bacteria,1R3TX@1224|Proteobacteria,1T5IX@1236|Gammaproteobacteria	1236|Gammaproteobacteria	S	Bacteriophage replication protein O	-	-	-	-	-	-	-	-	-	-	-	-	Phage_rep_O
Aberdeen	GCA_003871475	Aberdeen_GCA_003871475	A	PHAGE_Phage_Gifsy_2_NC_010393	5_24	469008.B21_00722	2.76e-135	386	2CB53@1|root,2ZB3U@2|Bacteria,1R850@1224|Proteobacteria,1S00X@1236|Gammaproteobacteria,3XP5T@561|Escherichia	1236|Gammaproteobacteria	S	Replication protein P	-	-	-	-	-	-	-	-	-	-	-	-	Phage_lambda_P
Aberdeen	GCA_003871475	Aberdeen_GCA_003871475	A	PHAGE_Phage_Gifsy_2_NC_010393	5_26	220341	3.48e-50	159	2DMSQ@1|root,32TF2@2|Bacteria,1N075@1224|Proteobacteria,1S8YE@1236|Gammaproteobacteria,3ZMJM@590|Salmonella	1236|Gammaproteobacteria	S	DinI-like family	dinI	-	-	ko:K12149	-	-	-	-	ko00000,ko03400	-	-	-	DinI
Aberdeen	GCA_003871475	Aberdeen_GCA_003871475	A	PHAGE_Phage_Gifsy_2_NC_010393	5_27	220341	5.13e-142	400	28KZZ@1|root,2ZAF4@2|Bacteria,1R6SC@1224|Proteobacteria,1RR2K@1236|Gammaproteobacteria,3ZKXQ@590|Salmonella	1236|Gammaproteobacteria	S	Protein of unknown function (DUF1367)	-	-	-	-	-	-	-	-	-	-	-	-	DUF1367
Aberdeen	GCA_003871475	Aberdeen_GCA_003871475	A	PHAGE_Phage_Gifsy_2_NC_010393	5_28	220341	1.14e-126	362	COG1403@1|root,COG1403@2|Bacteria,1RHFB@1224|Proteobacteria,1S2TZ@1236|Gammaproteobacteria,3ZN1D@590|Salmonella	1236|Gammaproteobacteria	V	Bacteriophage Lambda NinG protein	-	-	-	-	-	-	-	-	-	-	-	-	NinG
Aberdeen	GCA_003871475	Aberdeen_GCA_003871475	A	PHAGE_Phage_Gifsy_2_NC_010393	5_30	90371.CY43_05230	2.83e-194	538	COG0484@1|root,COG0484@2|Bacteria,1QHJU@1224|Proteobacteria,1RQCY@1236|Gammaproteobacteria,3ZMHX@590|Salmonella	1236|Gammaproteobacteria	O	Antitermination protein	-	-	-	-	-	-	-	-	-	-	-	-	Antiterm
Aberdeen	GCA_003871475	Aberdeen_GCA_003871475	A	PHAGE_Phage_Gifsy_2_NC_010393	5_32	90371.CY43_13950	3.34e-41	135	2EC0E@1|root,335ZN@2|Bacteria,1NC5Z@1224|Proteobacteria,1SDW9@1236|Gammaproteobacteria,3ZNDN@590|Salmonella	1236|Gammaproteobacteria	-	-	-	-	-	-	-	-	-	-	-	-	-	-	-
Aberdeen	GCA_003871475	Aberdeen_GCA_003871475	A	PHAGE_Phage_Gifsy_2_NC_010393	5_34	667121.ET1_05_01040	2.4e-98	288	COG3772@1|root,COG3772@2|Bacteria,1RA0W@1224|Proteobacteria,1S2XG@1236|Gammaproteobacteria	1236|Gammaproteobacteria	G	lysozyme	arrQ	-	3.2.1.17	ko:K01185	-	-	-	-	ko00000,ko01000	-	-	-	Phage_lysozyme
Aberdeen	GCA_003871475	Aberdeen_GCA_003871475	A	PHAGE_Phage_Gifsy_2_NC_010393	5_36	90371.CY43_05260	3.28e-83	249	2B3RN@1|root,31WF8@2|Bacteria,1RISP@1224|Proteobacteria,1S7R8@1236|Gammaproteobacteria,3ZNB7@590|Salmonella	1236|Gammaproteobacteria	S	Bacteriophage Rz lysis protein	-	-	-	ko:K14744	-	-	-	-	ko00000,ko01000	-	-	-	Phage_lysis
Aberdeen	GCA_003871475	Aberdeen_GCA_003871475	A	PHAGE_Phage_Gifsy_2_NC_010393	5_37	90371.CY43_05265	2.59e-117	336	28MTZ@1|root,2ZB20@2|Bacteria,1R7DT@1224|Proteobacteria,1S1TV@1236|Gammaproteobacteria	1236|Gammaproteobacteria	S	Protein of unknown function (DUF1441)	-	-	-	-	-	-	-	-	-	-	-	-	DUF1441
Aberdeen	GCA_003871475	Aberdeen_GCA_003871475	A	PHAGE_Phage_Gifsy_2_NC_010393	5_38	90371.CY43_05270	0	1372	COG5525@1|root,COG5525@2|Bacteria,1MVS3@1224|Proteobacteria,1RRH5@1236|Gammaproteobacteria	1236|Gammaproteobacteria	S	Terminase	-	-	-	-	-	-	-	-	-	-	-	-	Terminase_GpA
Aberdeen	GCA_003871475	Aberdeen_GCA_003871475	A	PHAGE_Phage_Gifsy_2_NC_010393	5_40	90371.CY43_05280	0	984	COG5511@1|root,COG5511@2|Bacteria,1MVN4@1224|Proteobacteria,1RRK4@1236|Gammaproteobacteria	1236|Gammaproteobacteria	S	portal protein	-	-	-	-	-	-	-	-	-	-	-	-	Phage_portal_2
Aberdeen	GCA_003871475	Aberdeen_GCA_003871475	A	PHAGE_Phage_Gifsy_2_NC_010393	5_41	1147152.K7PGT6_9CAUD	0	919	4QBNM@10239|Viruses,4QPUI@28883|Caudovirales,4QKV6@10699|Siphoviridae	10699|Siphoviridae	S	Clp protease	-	-	-	-	-	-	-	-	-	-	-	-	-
Aberdeen	GCA_003871475	Aberdeen_GCA_003871475	A	PHAGE_Phage_Gifsy_2_NC_010393	5_42	90371.CY43_05290	5.96e-69	208	COG5471@1|root,COG5471@2|Bacteria,1NE9H@1224|Proteobacteria	1224|Proteobacteria	S	Uncharacterized conserved protein (DUF2190)	-	-	-	-	-	-	-	-	-	-	-	-	DUF2190
Aberdeen	GCA_003871475	Aberdeen_GCA_003871475	A	PHAGE_Phage_Gifsy_2_NC_010393	5_43	90371.CY43_05295	5.3e-66	200	2E4T0@1|root,32ZMD@2|Bacteria,1N8Z6@1224|Proteobacteria,1SDG9@1236|Gammaproteobacteria	1236|Gammaproteobacteria	S	ATP-binding sugar transporter from pro-phage	-	-	-	-	-	-	-	-	-	-	-	-	Gifsy-2
Aberdeen	GCA_003871475	Aberdeen_GCA_003871475	A	PHAGE_Phage_Gifsy_2_NC_010393	5_45	90371.CY43_05305	2.19e-90	265	2AFU1@1|root,31XYG@2|Bacteria,1RISF@1224|Proteobacteria,1S8CQ@1236|Gammaproteobacteria	1236|Gammaproteobacteria	S	Phage minor tail protein U	-	-	-	-	-	-	-	-	-	-	-	-	Phage_tail_U
Aberdeen	GCA_003871475	Aberdeen_GCA_003871475	A	PHAGE_Phage_Gifsy_2_NC_010393	5_46	90371.CY43_05310	6.34e-174	485	COG5492@1|root,COG5492@2|Bacteria,1R7SX@1224|Proteobacteria,1RP1Q@1236|Gammaproteobacteria	1236|Gammaproteobacteria	N	Lambda phage tail tube protein, TTP	-	-	-	-	-	-	-	-	-	-	-	-	Big_2,Phage_TTP_12
Aberdeen	GCA_003871475	Aberdeen_GCA_003871475	A	PHAGE_Phage_Gifsy_2_NC_010393	5_47	90371.CY43_05315	3.79e-86	254	2EBXR@1|root,33AYG@2|Bacteria,1NIRR@1224|Proteobacteria,1SIH6@1236|Gammaproteobacteria	1236|Gammaproteobacteria	S	Bacteriophage lambda tail assembly chaperone, TAC, protein G	-	-	-	-	-	-	-	-	-	-	-	-	Phage_TAC_2
Aberdeen	GCA_003871475	Aberdeen_GCA_003871475	A	PHAGE_Phage_Gifsy_2_NC_010393	5_49	90371.CY43_05325	0	1781	COG1196@1|root,COG5281@1|root,COG1196@2|Bacteria,COG5281@2|Bacteria,1MU81@1224|Proteobacteria,1RS6P@1236|Gammaproteobacteria,3ZND5@590|Salmonella	1236|Gammaproteobacteria	D	tail length tape measure	-	-	-	-	-	-	-	-	-	-	-	-	TMP_2,Tape_meas_lam_C
Aberdeen	GCA_003871475	Aberdeen_GCA_003871475	A	PHAGE_Phage_Gifsy_2_NC_010393	5_50	90371.CY43_05330	4.15e-77	229	COG4718@1|root,COG4718@2|Bacteria,1N8H3@1224|Proteobacteria,1SCEF@1236|Gammaproteobacteria,3ZMQC@590|Salmonella	1236|Gammaproteobacteria	S	Phage minor tail protein	JD73_18905	-	-	-	-	-	-	-	-	-	-	-	Phage_min_tail
Aberdeen	GCA_003871475	Aberdeen_GCA_003871475	A	PHAGE_Phage_Gifsy_2_NC_010393	5_52	90371.CY43_05340	2.06e-123	352	COG2032@1|root,COG2032@2|Bacteria,1RGV4@1224|Proteobacteria,1S6KW@1236|Gammaproteobacteria,3ZIQW@590|Salmonella	1236|Gammaproteobacteria	P	Destroys radicals which are normally produced within the cells and which are toxic to biological systems	sodC	GO:0005575,GO:0005623,GO:0042597,GO:0044464	1.15.1.1	ko:K04565	ko04146,ko04213,ko05014,ko05016,ko05020,map04146,map04213,map05014,map05016,map05020	-	-	-	ko00000,ko00001,ko01000	-	-	-	Sod_Cu
Aberdeen	GCA_003871475	Aberdeen_GCA_003871475	A	PHAGE_Phage_Gifsy_2_NC_010393	5_53	90371.CY43_05345	7.21e-171	476	COG4672@1|root,COG4672@2|Bacteria,1N0JB@1224|Proteobacteria,1S2IE@1236|Gammaproteobacteria,3ZMMP@590|Salmonella	1236|Gammaproteobacteria	S	Phage minor tail protein L	-	-	-	-	-	-	-	-	-	-	-	-	Phage_tail_L
Aberdeen	GCA_003871475	Aberdeen_GCA_003871475	A	PHAGE_Phage_Gifsy_2_NC_010393	5_54	155864.EDL933_2270	5.3e-144	409	COG0791@1|root,COG1310@1|root,COG0791@2|Bacteria,COG1310@2|Bacteria,1N05J@1224|Proteobacteria,1RPP6@1236|Gammaproteobacteria,3XPZ3@561|Escherichia	1236|Gammaproteobacteria	M	Corresponds to locus_tag	-	-	-	-	-	-	-	-	-	-	-	-	NLPC_P60,Prok-JAB
Aberdeen	GCA_003871475	Aberdeen_GCA_003871475	A	PHAGE_Phage_Gifsy_2_NC_010393	5_55	90371.CY43_05355	1.02e-119	344	COG4723@1|root,COG4723@2|Bacteria,1RD21@1224|Proteobacteria,1SA8A@1236|Gammaproteobacteria	1236|Gammaproteobacteria	S	lambda tail assembly I	JD73_18920	-	-	-	-	-	-	-	-	-	-	-	Lambda_tail_I
Aberdeen	GCA_003871475	Aberdeen_GCA_003871475	A	PHAGE_Phage_Gifsy_2_NC_010393	5_56	90371.CY43_13815	0	1658	COG4733@1|root,COG4733@2|Bacteria,1MXXZ@1224|Proteobacteria,1RNFD@1236|Gammaproteobacteria,3ZJ9T@590|Salmonella	1236|Gammaproteobacteria	D	Fibronectin type III protein	-	-	-	-	-	-	-	-	-	-	-	-	DUF1983,DUF3672,Phage-tail_3
Aberdeen	GCA_003871475	Aberdeen_GCA_003871475	A	PHAGE_Phage_Gifsy_2_NC_010393	5_58	90371.CY43_13805	0	989	COG3064@1|root,COG5301@1|root,COG3064@2|Bacteria,COG5301@2|Bacteria,1RFCQ@1224|Proteobacteria,1S5SP@1236|Gammaproteobacteria,3ZN7Q@590|Salmonella	1236|Gammaproteobacteria	M	Phage Tail Collar Domain	stfR	-	-	-	-	-	-	-	-	-	-	-	Collar,DUF3751,Phage_fiber,Phage_fiber_2,phage_tail_N
Aberdeen	GCA_003871475	Aberdeen_GCA_003871475	A	PHAGE_Phage_Gifsy_2_NC_010393	5_59	1197719.A464_509	5.38e-183	510	COG2110@1|root,COG2110@2|Bacteria,1N6YA@1224|Proteobacteria,1SG0K@1236|Gammaproteobacteria,3ZN39@590|Salmonella	1236|Gammaproteobacteria	S	Appr-1'-p processing enzyme	-	-	-	-	-	-	-	-	-	-	-	-	Macro
Aberdeen	GCA_003871475	Aberdeen_GCA_003871475	A	PHAGE_Phage_Gifsy_2_NC_010393	5_60	90371.CY43_09590	4.56e-123	352	COG2110@1|root,COG2110@2|Bacteria,1MYT5@1224|Proteobacteria,1S7KD@1236|Gammaproteobacteria,3ZMQ0@590|Salmonella	1236|Gammaproteobacteria	S	Caudovirales tail fibre assembly protein, lambda gpK	tfaR	-	-	-	-	-	-	-	-	-	-	-	Caudo_TAP
Aberdeen	GCA_003871475	Aberdeen_GCA_003871475	A	PHAGE_Phage_Gifsy_2_NC_010393	5_61	220341	1.89e-166	466	2EPZ5@1|root,33HJR@2|Bacteria,1NN65@1224|Proteobacteria,1SRHV@1236|Gammaproteobacteria,3ZM42@590|Salmonella	1236|Gammaproteobacteria	S	guanine nucleotide exchange factor (GEF). This activation results in actin cytoskeleton rearrangements and stimulates membrane ruffling	sopE	GO:0005575,GO:0005576	-	ko:K13741	ko05100,ko05132,map05100,map05132	-	-	-	ko00000,ko00001	-	-	-	SecIII_SopE_N,SopE_GEF
Abony	GCA_007036735	Abony_GCA_007036735	A	PHAGE_Salmon_Fels_1_NC_010391	6_1	90371.CY43_13795	1.74e-95	281	COG2110@1|root,COG2110@2|Bacteria,1MYT5@1224|Proteobacteria,1S7KD@1236|Gammaproteobacteria,3ZMQ0@590|Salmonella	1236|Gammaproteobacteria	S	Caudovirales tail fibre assembly protein, lambda gpK	tfaR	-	-	-	-	-	-	-	-	-	-	-	Caudo_TAP
Abony	GCA_007036735	Abony_GCA_007036735	A	PHAGE_Salmon_Fels_1_NC_010391	6_9	316408	2.06e-29	110	2EDZZ@1|root,31C0Y@2|Bacteria,1RIWH@1224|Proteobacteria,1S7QI@1236|Gammaproteobacteria	1236|Gammaproteobacteria	S	Protein of unknown function (DUF2514)	-	-	-	-	-	-	-	-	-	-	-	-	DUF2514
Abony	GCA_007036735	Abony_GCA_007036735	A	PHAGE_Salmon_Fels_1_NC_010391	6_10	90371.CY43_09550	2.52e-49	156	COG3179@1|root,COG3179@2|Bacteria,1RC1P@1224|Proteobacteria,1S335@1236|Gammaproteobacteria,3ZJRG@590|Salmonella	1236|Gammaproteobacteria	S	Chitinase class I	-	-	-	ko:K03791	-	-	-	-	ko00000	-	GH19	-	Glyco_hydro_19,PG_binding_1
Abony	GCA_007036735	Abony_GCA_007036735	A	PHAGE_Salmon_Fels_1_NC_010391	6_13	90371.CY43_09560	2.24e-51	164	COG0582@1|root,COG0582@2|Bacteria,1MX7E@1224|Proteobacteria,1RNX5@1236|Gammaproteobacteria,3ZMNP@590|Salmonella	1236|Gammaproteobacteria	L	Phage integrase family	-	-	-	ko:K21039	-	-	-	-	ko00000,ko01000	-	-	-	Arm-DNA-bind_1,Phage_int_SAM_1,Phage_integrase
Abony	GCA_007036735	Abony_GCA_007036735	A	PHAGE_Salmon_Fels_1_NC_010391	6_15	220341	2.6e-148	420	2EPZ5@1|root,33HJR@2|Bacteria,1NN65@1224|Proteobacteria,1SRHV@1236|Gammaproteobacteria,3ZM42@590|Salmonella	1236|Gammaproteobacteria	S	guanine nucleotide exchange factor (GEF). This activation results in actin cytoskeleton rearrangements and stimulates membrane ruffling	sopE	GO:0005575,GO:0005576	-	ko:K13741	ko05100,ko05132,map05100,map05132	-	-	-	ko00000,ko00001	-	-	-	SecIII_SopE_N,SopE_GEF
Abony	GCA_007036735	Abony_GCA_007036735	A	PHAGE_Salmon_Fels_1_NC_010391	6_16	90371.CY43_09590	1.2e-122	351	COG2110@1|root,COG2110@2|Bacteria,1MYT5@1224|Proteobacteria,1S7KD@1236|Gammaproteobacteria,3ZMQ0@590|Salmonella	1236|Gammaproteobacteria	S	Caudovirales tail fibre assembly protein, lambda gpK	tfaR	-	-	-	-	-	-	-	-	-	-	-	Caudo_TAP
Abony	GCA_007036735	Abony_GCA_007036735	A	PHAGE_Salmon_Fels_1_NC_010391	6_17	90371.CY43_09595	4.49e-291	799	COG4675@1|root,COG4675@2|Bacteria	2|Bacteria	M	tail collar domain protein	-	-	-	ko:K21449	-	-	-	-	ko00000,ko02000	1.B.40.2	-	-	Collar,Phage_fiber_2
Abony	GCA_007036735	Abony_GCA_007036735	A	PHAGE_Salmon_ST64T_NC_004348	7_1	90371.CY43_01935	5.2e-224	617	COG0463@1|root,COG0463@2|Bacteria,1MWE5@1224|Proteobacteria,1RPCE@1236|Gammaproteobacteria	1236|Gammaproteobacteria	M	Catalyzes the transfer of 4-deoxy-4-formamido-L- arabinose from UDP to undecaprenyl phosphate. The modified arabinose is attached to lipid A and is required for resistance to polymyxin and cationic antimicrobial peptides	gtrB	GO:0005575,GO:0005623,GO:0005886,GO:0016020,GO:0044464,GO:0071944	-	ko:K20534	-	-	-	-	ko00000,ko01000,ko01005,ko02000	4.D.2.1.9	GT2	-	Glycos_transf_2
Abony	GCA_007036735	Abony_GCA_007036735	A	PHAGE_Salmon_ST64T_NC_004348	7_2	90371.CY43_01930	5.99e-262	724	2BTEW@1|root,32NM5@2|Bacteria,1N0GK@1224|Proteobacteria,1SBDU@1236|Gammaproteobacteria	1236|Gammaproteobacteria	S	membrane	-	-	-	-	-	-	-	-	-	-	-	-	Glucos_trans_II
Abony	GCA_007036735	Abony_GCA_007036735	A	PHAGE_Salmon_ST64T_NC_004348	7_3	90371.CY43_01925	0	1309	29F24@1|root,301ZW@2|Bacteria,1RDF7@1224|Proteobacteria,1S5EJ@1236|Gammaproteobacteria	1236|Gammaproteobacteria	S	Head binding	-	-	-	-	-	-	-	-	-	-	-	-	Head_binding
Abony	GCA_007036735	Abony_GCA_007036735	A	PHAGE_Salmon_ST64T_NC_004348	7_4	90371.CY43_01920	4.01e-51	161	2E88I@1|root,332MJ@2|Bacteria	2|Bacteria	S	Arc-like DNA binding domain	-	-	-	-	-	-	-	-	-	-	-	-	Arc,Repressor_Mnt
Abony	GCA_007036735	Abony_GCA_007036735	A	PHAGE_Salmon_ST64T_NC_004348	7_6	90371.CY43_01915	0	1235	2DPZ4@1|root,32UN5@2|Bacteria,1N6B8@1224|Proteobacteria,1SB8F@1236|Gammaproteobacteria	1236|Gammaproteobacteria	-	-	-	-	-	-	-	-	-	-	-	-	-	-	-
Abony	GCA_007036735	Abony_GCA_007036735	A	PHAGE_Salmon_ST64T_NC_004348	7_7	173443.Q8H9G2_BPST6	3.29e-305	854	4QB1J@10239|Viruses,4QWER@35237|dsDNA viruses no RNA stage,4QRYQ@28883|Caudovirales,4QNIY@10744|Podoviridae	10744|Podoviridae	S	Pfam:Inj_translocase	-	GO:0006810,GO:0008150,GO:0016032,GO:0019058,GO:0030260,GO:0039678,GO:0044403,GO:0044409,GO:0044419,GO:0044766,GO:0046718,GO:0046794,GO:0051179,GO:0051234,GO:0051701,GO:0051704,GO:0051806,GO:0051828,GO:0099002,GO:1902579	-	-	-	-	-	-	-	-	-	-	-
Abony	GCA_007036735	Abony_GCA_007036735	A	PHAGE_Salmon_ST64T_NC_004348	7_8	173443.VG07_BPST6	7.58e-147	415	4QCS6@10239|Viruses	10239|Viruses	S	viral entry into host cell	-	-	-	-	-	-	-	-	-	-	-	-	-
Abony	GCA_007036735	Abony_GCA_007036735	A	PHAGE_Salmon_ST64T_NC_004348	7_9	173443.Q8H9G3_BPST6	4.73e-114	326	4QEAD@10239|Viruses,4QVRZ@35237|dsDNA viruses no RNA stage,4QS9A@28883|Caudovirales,4QNNG@10744|Podoviridae	10744|Podoviridae	S	Protein of unknown function (DUF2824)	-	-	-	-	-	-	-	-	-	-	-	-	-
Abony	GCA_007036735	Abony_GCA_007036735	A	PHAGE_Salmon_ST64T_NC_004348	7_10	173443.Q8H9G4_BPST6	7.49e-125	358	4QB6D@10239|Viruses,4QRYN@28883|Caudovirales,4QNSN@10744|Podoviridae	10744|Podoviridae	-	-	-	-	-	-	-	-	-	-	-	-	-	-	-
Abony	GCA_007036735	Abony_GCA_007036735	A	PHAGE_Salmon_ST64T_NC_004348	7_11	348058.B9UDK6_9CAUD	0	953	4QBFN@10239|Viruses,4QXWN@35237|dsDNA viruses no RNA stage,4QPTW@28883|Caudovirales,4QNPZ@10744|Podoviridae	10744|Podoviridae	S	Phage stabilisation protein	-	-	-	-	-	-	-	-	-	-	-	-	-
Abony	GCA_007036735	Abony_GCA_007036735	A	PHAGE_Salmon_ST64T_NC_004348	7_12	1127357.I1TEJ0_9CAUD	3.77e-116	332	4QFP1@10239|Viruses,4QXXR@35237|dsDNA viruses no RNA stage,4QQMN@28883|Caudovirales,4QNFD@10744|Podoviridae	10744|Podoviridae	S	P22 tail accessory factor	-	-	-	-	-	-	-	-	-	-	-	-	-
Abony	GCA_007036735	Abony_GCA_007036735	A	PHAGE_Salmon_ST64T_NC_004348	7_13	173443.Q8HAE0_BPST6	1.97e-139	393	4QCFK@10239|Viruses,4QXH5@35237|dsDNA viruses no RNA stage,4QPB3@28883|Caudovirales	28883|Caudovirales	-	-	-	-	-	-	-	-	-	-	-	-	-	-	-
Abony	GCA_007036735	Abony_GCA_007036735	A	PHAGE_Salmon_ST64T_NC_004348	7_14	90371.CY43_01875	1.82e-305	851	28MV9@1|root,2ZB2V@2|Bacteria,1R8UC@1224|Proteobacteria,1RQVC@1236|Gammaproteobacteria	1236|Gammaproteobacteria	S	P22 coat protein - gene protein 5	-	-	-	-	-	-	-	-	-	-	-	-	P22_CoatProtein
Abony	GCA_007036735	Abony_GCA_007036735	A	PHAGE_Salmon_ST64T_NC_004348	7_15	173443.Q8HAE2_BPST6	1.2e-205	570	4QF87@10239|Viruses,4QYZ4@35237|dsDNA viruses no RNA stage,4QPVW@28883|Caudovirales,4QNV3@10744|Podoviridae	10744|Podoviridae	-	-	-	-	-	-	-	-	-	-	-	-	-	-	-
Abony	GCA_007036735	Abony_GCA_007036735	A	PHAGE_Salmon_ST64T_NC_004348	7_16	173443.Q8HAE3_BPST6	0	1380	4QCM6@10239|Viruses,4QVAQ@35237|dsDNA viruses no RNA stage,4QPVV@28883|Caudovirales,4QNID@10744|Podoviridae	10744|Podoviridae	S	actin binding	-	-	-	-	-	-	-	-	-	-	-	-	-
Abony	GCA_007036735	Abony_GCA_007036735	A	PHAGE_Salmon_ST64T_NC_004348	7_17	90371.CY43_01860	0	1047	COG5565@1|root,COG5565@2|Bacteria,1R6R3@1224|Proteobacteria,1RY0J@1236|Gammaproteobacteria	1236|Gammaproteobacteria	S	Terminase-like family	-	-	-	-	-	-	-	-	-	-	-	-	Terminase_6,Terminase_6C
Abony	GCA_007036735	Abony_GCA_007036735	A	PHAGE_Salmon_ST64T_NC_004348	7_18	90371.CY43_01855	3.95e-116	332	2BVDA@1|root,32QTA@2|Bacteria,1MYBS@1224|Proteobacteria,1S7PK@1236|Gammaproteobacteria	1236|Gammaproteobacteria	S	DNA-packaging protein gp3	-	-	-	-	-	-	-	-	-	-	-	-	GP3_package
Abony	GCA_007036735	Abony_GCA_007036735	A	PHAGE_Salmon_ST64T_NC_004348	7_19	173443.DECO_BPST6	1.31e-87	258	4QART@10239|Viruses,4QYDX@35237|dsDNA viruses no RNA stage,4QQY3@28883|Caudovirales,4QNIX@10744|Podoviridae	10744|Podoviridae	S	viral capsid, decoration	-	-	-	-	-	-	-	-	-	-	-	-	-
Abony	GCA_007036735	Abony_GCA_007036735	A	PHAGE_Salmon_ST64T_NC_004348	7_20	90371.CY43_01845	3.14e-97	281	2C91S@1|root,338RV@2|Bacteria,1NDWR@1224|Proteobacteria,1SG54@1236|Gammaproteobacteria	1236|Gammaproteobacteria	-	-	-	-	-	-	-	-	-	-	-	-	-	-	-
Abony	GCA_007036735	Abony_GCA_007036735	A	PHAGE_Salmon_ST64T_NC_004348	7_21	90371.CY43_01840	1.27e-44	145	2EFUF@1|root,339KK@2|Bacteria,1NH95@1224|Proteobacteria,1SH4Y@1236|Gammaproteobacteria	1236|Gammaproteobacteria	S	Protein of unknown function (DUF2560)	-	-	-	-	-	-	-	-	-	-	-	-	DUF2560
Abony	GCA_007036735	Abony_GCA_007036735	A	PHAGE_Salmon_ST64T_NC_004348	7_22	173443.Q8H9G7_BPST6	1.07e-96	282	4QB5H@10239|Viruses	10239|Viruses	S	Bacteriophage Rz lysis protein	-	-	-	-	-	-	-	-	-	-	-	-	-
Abony	GCA_007036735	Abony_GCA_007036735	A	PHAGE_Salmon_ST64T_NC_004348	7_23	173443.Q8H9G8_BPST6	7.08e-91	266	4QEFN@10239|Viruses,4QZ2Y@35237|dsDNA viruses no RNA stage,4QTT5@28883|Caudovirales	28883|Caudovirales	S	D-alanyl-D-alanine carboxypeptidase	-	-	-	-	-	-	-	-	-	-	-	-	-
Abony	GCA_007036735	Abony_GCA_007036735	A	PHAGE_Salmon_ST64T_NC_004348	7_24	173443.Q8H9G9_BPST6	1.36e-73	220	4QDBS@10239|Viruses,4QVAW@35237|dsDNA viruses no RNA stage,4QQIZ@28883|Caudovirales	28883|Caudovirales	S	Pfam:Phage_holin_3_3	-	-	-	-	-	-	-	-	-	-	-	-	-
Abony	GCA_007036735	Abony_GCA_007036735	A	PHAGE_Salmon_ST64T_NC_004348	7_25	173443.Q8HAE9_BPST6	6.98e-124	352	4QCDV@10239|Viruses,4QVBK@35237|dsDNA viruses no RNA stage,4QRJM@28883|Caudovirales,4QNF2@10744|Podoviridae	10744|Podoviridae	S	negative regulation of DNA-dependent transcription, termination	-	-	-	-	-	-	-	-	-	-	-	-	-
Abony	GCA_007036735	Abony_GCA_007036735	A	PHAGE_Salmon_ST64T_NC_004348	7_26	1168549.I6R9D4_9CAUD	1.6e-31	110	4QMP2@10699|Siphoviridae	10699|Siphoviridae	-	-	-	-	-	-	-	-	-	-	-	-	-	-	-
Abony	GCA_007036735	Abony_GCA_007036735	A	PHAGE_Salmon_ST64T_NC_004348	7_27	10754.NINH_BPP22	8.44e-44	142	4QCF8@10239|Viruses,4QV2R@35237|dsDNA viruses no RNA stage,4QPJG@28883|Caudovirales,4QNB0@10744|Podoviridae	10744|Podoviridae	S	Phage NinH protein	-	-	-	-	-	-	-	-	-	-	-	-	-
Abony	GCA_007036735	Abony_GCA_007036735	A	PHAGE_Salmon_ST64T_NC_004348	7_28	173443.Q8HAF1_BPST6	8.3e-94	273	4QB0C@10239|Viruses,4QW7S@35237|dsDNA viruses no RNA stage,4QPK3@28883|Caudovirales	28883|Caudovirales	S	Endodeoxyribonuclease RusA	-	-	-	-	-	-	-	-	-	-	-	-	-
Abony	GCA_007036735	Abony_GCA_007036735	A	PHAGE_Salmon_ST64T_NC_004348	7_29	173443.Q8HAF2_BPST6	4.6e-67	204	4QD1J@10239|Viruses,4QW7G@35237|dsDNA viruses no RNA stage,4QQDR@28883|Caudovirales,4QNSF@10744|Podoviridae	10744|Podoviridae	S	Protein of unknown function (DUF1364)	-	-	-	-	-	-	-	-	-	-	-	-	-
Abony	GCA_007036735	Abony_GCA_007036735	A	PHAGE_Salmon_ST64T_NC_004348	7_30	173443.Q8HAF3_BPST6	7.71e-71	213	4QCUG@10239|Viruses,4QRQR@28883|Caudovirales	28883|Caudovirales	-	-	-	-	-	-	-	-	-	-	-	-	-	-	-
Abony	GCA_007036735	Abony_GCA_007036735	A	PHAGE_Salmon_ST64T_NC_004348	7_31	754331.AEME01000001_gene3589	4.12e-31	109	2FK9H@1|root,34BX5@2|Bacteria,1P0C9@1224|Proteobacteria,1SS5U@1236|Gammaproteobacteria	1236|Gammaproteobacteria	S	NinF protein	-	-	-	-	-	-	-	-	-	-	-	-	NinF
Abony	GCA_007036735	Abony_GCA_007036735	A	PHAGE_Salmon_ST64T_NC_004348	7_32	90371.CY43_01790	2.54e-84	248	2EVIC@1|root,33NYJ@2|Bacteria,1NKSW@1224|Proteobacteria,1SHUS@1236|Gammaproteobacteria	1236|Gammaproteobacteria	S	Protein of unknown function (DUF2591)	-	-	-	-	-	-	-	-	-	-	-	-	DUF2591
Abony	GCA_007036735	Abony_GCA_007036735	A	PHAGE_Salmon_ST64T_NC_004348	7_33	10754.NIND_BPP22	5.79e-42	136	4QFRN@10239|Viruses,4QYM5@35237|dsDNA viruses no RNA stage,4QR4I@28883|Caudovirales,4QND1@10744|Podoviridae	10744|Podoviridae	S	Pfam:NinD	-	-	-	-	-	-	-	-	-	-	-	-	-
Abony	GCA_007036735	Abony_GCA_007036735	A	PHAGE_Salmon_ST64T_NC_004348	7_34	1168548.I6R0N7_9CAUD	7.03e-101	292	4QAQA@10239|Viruses,4QXB8@35237|dsDNA viruses no RNA stage,4QQ03@28883|Caudovirales,4QNPC@10744|Podoviridae	10744|Podoviridae	S	NinB protein	-	-	-	-	-	-	-	-	-	-	-	-	-
Abony	GCA_007036735	Abony_GCA_007036735	A	PHAGE_Salmon_ST64T_NC_004348	7_37	173443.Q8HAG1_BPST6	4.45e-42	137	4QCBJ@10239|Viruses	10239|Viruses	-	-	-	-	-	-	-	-	-	-	-	-	-	-	-
Abony	GCA_007036735	Abony_GCA_007036735	A	PHAGE_Salmon_ST64T_NC_004348	7_38	173443.Q8HAG2_BPST6	2.37e-58	180	4QGHC@10239|Viruses,4R03Q@35237|dsDNA viruses no RNA stage,4QSEK@28883|Caudovirales,4QNUC@10744|Podoviridae	10744|Podoviridae	S	Pfam:DUF4752	-	-	-	-	-	-	-	-	-	-	-	-	-
Abony	GCA_007036735	Abony_GCA_007036735	A	PHAGE_Salmon_ST64T_NC_004348	7_39	173443.Q8HAG3_BPST6	0	951	4QAWG@10239|Viruses,4QV6X@35237|dsDNA viruses no RNA stage,4QPII@28883|Caudovirales	28883|Caudovirales	S	DnaB-like helicase C terminal domain	-	-	-	-	-	-	-	-	-	-	-	-	-
Abony	GCA_007036735	Abony_GCA_007036735	A	PHAGE_Salmon_ST64T_NC_004348	7_40	173443.Q8HAG4_BPST6	6.44e-208	575	4QAX8@10239|Viruses,4QVB1@35237|dsDNA viruses no RNA stage,4QPHH@28883|Caudovirales	28883|Caudovirales	S	calcium ion binding	-	-	-	-	-	-	-	-	-	-	-	-	-
Abony	GCA_007036735	Abony_GCA_007036735	A	PHAGE_Salmon_ST64T_NC_004348	7_41	1147146.K7P745_9CAUD	5.33e-21	83.2	4QH5S@10239|Viruses,4QX77@35237|dsDNA viruses no RNA stage,4QSZ4@28883|Caudovirales	28883|Caudovirales	S	Protein of unknown function (DUF2740)	-	-	-	-	-	-	-	-	-	-	-	-	-
Abony	GCA_007036735	Abony_GCA_007036735	A	PHAGE_Salmon_ST64T_NC_004348	7_42	173443.Q8HAG5_BPST6	5.09e-59	182	4QD0P@10239|Viruses,4QVYA@35237|dsDNA viruses no RNA stage,4QPC0@28883|Caudovirales,4QNR1@10744|Podoviridae	10744|Podoviridae	S	Bacteriophage CII protein	-	-	-	-	-	-	-	-	-	-	-	-	-
Abony	GCA_007036735	Abony_GCA_007036735	A	PHAGE_Salmon_ST64T_NC_004348	7_43	173443.Q8HAG6_BPST6	6.72e-45	145	4QAQV@10239|Viruses,4QUPK@35237|dsDNA viruses no RNA stage,4QPCB@28883|Caudovirales,4QNVV@10744|Podoviridae	10744|Podoviridae	S	sequence-specific DNA binding	-	-	-	-	-	-	-	-	-	-	-	-	-
Abony	GCA_007036735	Abony_GCA_007036735	A	PHAGE_Salmon_ST64T_NC_004348	7_44	173443.Q8HAG7_BPST6	1.11e-171	478	4QAQV@10239|Viruses,4QUPK@35237|dsDNA viruses no RNA stage,4QPCB@28883|Caudovirales,4QNE8@10744|Podoviridae	10744|Podoviridae	S	Peptidase S24-like	-	-	-	-	-	-	-	-	-	-	-	-	-
Abony	GCA_007036735	Abony_GCA_007036735	A	PHAGE_Salmon_ST64T_NC_004348	7_46	173443.Q8HAG8_BPST6	4.78e-75	224	4QC7K@10239|Viruses,4QVQK@35237|dsDNA viruses no RNA stage,4QT7Q@28883|Caudovirales	28883|Caudovirales	-	-	-	-	-	-	-	-	-	-	-	-	-	-	-
Abony	GCA_007036735	Abony_GCA_007036735	A	PHAGE_Salmon_ST64T_NC_004348	7_47	173443.Q8HAG9_BPST6	5.45e-41	134	4QHC3@10239|Viruses,4QWGA@35237|dsDNA viruses no RNA stage,4QSRD@28883|Caudovirales,4QNDJ@10744|Podoviridae	10744|Podoviridae	S	Antirestriction protein Ral	-	-	-	-	-	-	-	-	-	-	-	-	-
Abony	GCA_007036735	Abony_GCA_007036735	A	PHAGE_Salmon_ST64T_NC_004348	7_48	173443.Q8HAH0_BPST6	4.18e-112	327	4QF1I@10239|Viruses,4QZ59@35237|dsDNA viruses no RNA stage,4QS1X@28883|Caudovirales,4QNNH@10744|Podoviridae	10744|Podoviridae	S	Pentapeptide repeats (8 copies)	-	-	-	-	-	-	-	-	-	-	-	-	-
Abony	GCA_007036735	Abony_GCA_007036735	A	PHAGE_Salmon_ST64T_NC_004348	7_49	173443.Q8HAH1_BPST6	4.4e-74	221	4QC75@10239|Viruses,4QXNN@35237|dsDNA viruses no RNA stage,4QTHQ@28883|Caudovirales,4QNVW@10744|Podoviridae	10744|Podoviridae	S	Pfam:Gp17	-	-	-	-	-	-	-	-	-	-	-	-	-
Abony	GCA_007036735	Abony_GCA_007036735	A	PHAGE_Salmon_ST64T_NC_004348	7_50	1168548.I6R987_9CAUD	1.48e-23	89.7	4QDJS@10239|Viruses,4QV4J@35237|dsDNA viruses no RNA stage,4QS08@28883|Caudovirales,4QNK7@10744|Podoviridae	10744|Podoviridae	S	Lambda Phage CIII	-	-	-	-	-	-	-	-	-	-	-	-	-
Abony	GCA_007036735	Abony_GCA_007036735	A	PHAGE_Salmon_ST64T_NC_004348	7_51	101570.Q5G8T8_9CAUD	1.48e-18	76.3	4QBV0@10239|Viruses,4QV3X@35237|dsDNA viruses no RNA stage,4QQUT@28883|Caudovirales	28883|Caudovirales	S	Bacteriophage lambda Kil protein	-	-	-	-	-	-	-	-	-	-	-	-	-
Abony	GCA_007036735	Abony_GCA_007036735	A	PHAGE_Salmon_ST64T_NC_004348	7_52	173443.Q8HAH4_BPST6	4.2e-38	127	4QDAZ@10239|Viruses,4QWNV@35237|dsDNA viruses no RNA stage,4QTNE@28883|Caudovirales	28883|Caudovirales	-	-	-	-	-	-	-	-	-	-	-	-	-	-	-
Abony	GCA_007036735	Abony_GCA_007036735	A	PHAGE_Salmon_ST64T_NC_004348	7_53	173443.Q8HAH5_BPST6	4.9e-180	499	4QBX9@10239|Viruses,4QWQQ@35237|dsDNA viruses no RNA stage,4QPDR@28883|Caudovirales	28883|Caudovirales	S	Rad52/22 family double-strand break repair protein	-	-	-	-	-	-	-	-	-	-	-	-	-
Abony	GCA_007036735	Abony_GCA_007036735	A	PHAGE_Salmon_ST64T_NC_004348	7_54	221029.Q76H41_9CAUD	3.17e-58	180	4QG52@10239|Viruses,4QXYN@35237|dsDNA viruses no RNA stage,4QPRN@28883|Caudovirales,4QNSU@10744|Podoviridae	10744|Podoviridae	-	-	-	-	-	-	-	-	-	-	-	-	-	-	-
Abony	GCA_007036735	Abony_GCA_007036735	A	PHAGE_Salmon_ST64T_NC_004348	7_55	173443.Q8HAH7_BPST6	2.65e-65	198	4QD2U@10239|Viruses,4R03T@35237|dsDNA viruses no RNA stage,4QPUY@28883|Caudovirales	28883|Caudovirales	S	Protein of unknown function (DUF2856)	-	-	-	-	-	-	-	-	-	-	-	-	-
Abony	GCA_007036735	Abony_GCA_007036735	A	PHAGE_Salmon_ST64T_NC_004348	7_56	1168549.I6S642_9CAUD	2.64e-31	109	4QMDU@10699|Siphoviridae	10699|Siphoviridae	S	Protein of unknown function (DUF2737)	-	-	-	-	-	-	-	-	-	-	-	-	-
Abony	GCA_007036735	Abony_GCA_007036735	A	PHAGE_Salmon_ST64T_NC_004348	7_57	173443.Q8HAH9_BPST6	2.96e-82	243	4QB2V@10239|Viruses,4QV56@35237|dsDNA viruses no RNA stage,4QPAK@28883|Caudovirales,4QNDZ@10744|Podoviridae	10744|Podoviridae	S	Ead/Ea22-like protein	-	-	-	-	-	-	-	-	-	-	-	-	-
Abony	GCA_007036735	Abony_GCA_007036735	A	PHAGE_Salmon_ST64T_NC_004348	7_58	220341	1.19e-118	339	2BIA0@1|root,32CFK@2|Bacteria,1QQX3@1224|Proteobacteria,1RTMQ@1236|Gammaproteobacteria,3ZNC4@590|Salmonella	1236|Gammaproteobacteria	S	Ead/Ea22-like protein	-	-	-	-	-	-	-	-	-	-	-	-	Ead_Ea22
Abony	GCA_007036735	Abony_GCA_007036735	A	PHAGE_Salmon_ST64T_NC_004348	7_60	1168548.I6R982_9CAUD	3.72e-69	207	4QBN2@10239|Viruses,4QXIN@35237|dsDNA viruses no RNA stage,4QQWV@28883|Caudovirales	28883|Caudovirales	-	-	-	-	-	-	-	-	-	-	-	-	-	-	-
Abony	GCA_007036735	Abony_GCA_007036735	A	PHAGE_Salmon_ST64T_NC_004348	7_61	173443.Q8HAI2_BPST6	1.63e-59	183	4QD3H@10239|Viruses,4QU1B@28883|Caudovirales	28883|Caudovirales	-	-	-	-	-	-	-	-	-	-	-	-	-	-	-
Abony	GCA_007036735	Abony_GCA_007036735	A	PHAGE_Salmon_ST64T_NC_004348	7_62	173443.Q8HAI3_BPST6	1.39e-188	524	4QBBI@10239|Viruses,4QWH5@35237|dsDNA viruses no RNA stage,4QSDK@28883|Caudovirales	28883|Caudovirales	-	-	-	-	-	-	-	-	-	-	-	-	-	-	-
Abony	GCA_007036735	Abony_GCA_007036735	A	PHAGE_Salmon_ST64T_NC_004348	7_63	1168548.I6R0M4_9CAUD	7.08e-91	271	4QAYG@10239|Viruses,4QV1Z@35237|dsDNA viruses no RNA stage,4QPDC@28883|Caudovirales	28883|Caudovirales	-	-	-	-	-	-	-	-	-	-	-	-	-	-	-
Abony	GCA_007036735	Abony_GCA_007036735	A	PHAGE_Salmon_ST64T_NC_004348	7_64	10754.VEAG_BPP22	1.3e-39	130	4QEM9@10239|Viruses,4QUJ1@28883|Caudovirales,4QNDX@10744|Podoviridae	10744|Podoviridae	-	-	-	-	-	-	-	-	-	-	-	-	-	-	-
Abony	GCA_007036735	Abony_GCA_007036735	A	PHAGE_Salmon_ST64T_NC_004348	7_65	716541.ECL_03605	2.49e-102	301	2CEHT@1|root,33VDE@2|Bacteria,1NUGC@1224|Proteobacteria,1SNE3@1236|Gammaproteobacteria	1236|Gammaproteobacteria	-	-	-	-	-	-	-	-	-	-	-	-	-	-	-
Abony	GCA_007036735	Abony_GCA_007036735	A	PHAGE_Salmon_ST64T_NC_004348	7_66	173443.Q8HAI6_BPST6	9.24e-291	792	4QAQE@10239|Viruses,4QUYF@35237|dsDNA viruses no RNA stage,4QPDM@28883|Caudovirales	28883|Caudovirales	S	Phage integrase family	-	-	-	-	-	-	-	-	-	-	-	-	-
Adelaide	GCA_011190035	Adelaide_GCA_011190035	A	PHAGE_Salmon_RE_2010_NC_019488	1_1	35703.DQ02_24075	4.61e-194	545	COG0582@1|root,COG0582@2|Bacteria,1MU23@1224|Proteobacteria,1RMJ1@1236|Gammaproteobacteria,3WWVB@544|Citrobacter	1236|Gammaproteobacteria	L	Arm DNA-binding domain	intA	-	-	-	-	-	-	-	-	-	-	-	Arm-DNA-bind_3,Phage_int_SAM_3,Phage_integrase
Adelaide	GCA_011190035	Adelaide_GCA_011190035	A	PHAGE_Salmon_RE_2010_NC_019488	1_2	220341	0	1443	COG3378@1|root,COG4643@1|root,COG3378@2|Bacteria,COG4643@2|Bacteria,1PEKG@1224|Proteobacteria,1T6BC@1236|Gammaproteobacteria,3ZNEQ@590|Salmonella	1236|Gammaproteobacteria	L	Toprim domain	-	-	-	ko:K06919	-	-	-	-	ko00000	-	-	-	Toprim_3
Adelaide	GCA_011190035	Adelaide_GCA_011190035	A	PHAGE_Salmon_RE_2010_NC_019488	1_3	1114922.CIFAM_10_01130	9.93e-72	215	29W9N@1|root,30HV0@2|Bacteria,1RESH@1224|Proteobacteria,1S5GH@1236|Gammaproteobacteria,3WZIS@544|Citrobacter	1236|Gammaproteobacteria	S	Family of unknown function (DUF5375)	-	-	-	-	-	-	-	-	-	-	-	-	DUF5375
Adelaide	GCA_011190035	Adelaide_GCA_011190035	A	PHAGE_Salmon_RE_2010_NC_019488	1_4	1114922.CIFAM_10_01120	1.53e-37	127	2DYK4@1|root,32T5Q@2|Bacteria,1N4CH@1224|Proteobacteria,1SXBE@1236|Gammaproteobacteria,3WZNF@544|Citrobacter	1236|Gammaproteobacteria	-	-	-	-	-	-	-	-	-	-	-	-	-	-	-
Adelaide	GCA_011190035	Adelaide_GCA_011190035	A	PHAGE_Salmon_RE_2010_NC_019488	1_5	481805.EcolC_0045	7.77e-74	224	2F5BW@1|root,33XXZ@2|Bacteria,1NWDV@1224|Proteobacteria,1SPGN@1236|Gammaproteobacteria,3XR2K@561|Escherichia	1236|Gammaproteobacteria	-	-	-	-	-	-	-	-	-	-	-	-	-	-	-
Adelaide	GCA_011190035	Adelaide_GCA_011190035	A	PHAGE_Salmon_RE_2010_NC_019488	1_6	1006004.GBAG_3170	3.01e-38	130	2EQ47@1|root,33HQJ@2|Bacteria,1NM2C@1224|Proteobacteria,1SGJ4@1236|Gammaproteobacteria	1236|Gammaproteobacteria	-	-	-	-	-	-	-	-	-	-	-	-	-	-	-
Adelaide	GCA_011190035	Adelaide_GCA_011190035	A	PHAGE_Salmon_RE_2010_NC_019488	1_7	481805.EcolC_0047	5.34e-60	190	2E13C@1|root,32WIS@2|Bacteria,1QUD0@1224|Proteobacteria,1T1U2@1236|Gammaproteobacteria,3XQ3Q@561|Escherichia	1236|Gammaproteobacteria	S	Ash protein family	-	-	-	-	-	-	-	-	-	-	-	-	Phage_ASH
Adelaide	GCA_011190035	Adelaide_GCA_011190035	A	PHAGE_Salmon_RE_2010_NC_019488	1_8	716541.ECL_00694	5.25e-47	151	COG3311@1|root,COG3311@2|Bacteria,1NGB9@1224|Proteobacteria,1S61D@1236|Gammaproteobacteria,3X2KJ@547|Enterobacter	1236|Gammaproteobacteria	K	Prophage CP4-57 regulatory protein (AlpA)	-	-	-	ko:K07733	-	-	-	-	ko00000,ko03000	-	-	-	Phage_AlpA
Adelaide	GCA_011190035	Adelaide_GCA_011190035	A	PHAGE_Salmon_RE_2010_NC_019488	1_9	630626.EBL_c09380	1.01e-168	472	2C7GS@1|root,2Z7NC@2|Bacteria,1PMXS@1224|Proteobacteria,1RY4H@1236|Gammaproteobacteria	1236|Gammaproteobacteria	-	-	-	-	-	-	-	-	-	-	-	-	-	-	-
Adelaide	GCA_011190035	Adelaide_GCA_011190035	A	PHAGE_Salmon_RE_2010_NC_019488	1_10	630626.EBL_c09390	1.64e-54	170	2E32U@1|root,32UYH@2|Bacteria,1N4T2@1224|Proteobacteria,1SC6G@1236|Gammaproteobacteria	1236|Gammaproteobacteria	S	transcriptional activator, Ogr delta	-	-	-	-	-	-	-	-	-	-	-	-	Ogr_Delta
Adelaide	GCA_011190035	Adelaide_GCA_011190035	A	PHAGE_Salmon_RE_2010_NC_019488	1_11	630626.EBL_c09400	4.37e-119	342	28KXF@1|root,2ZADE@2|Bacteria,1R83G@1224|Proteobacteria,1RYMF@1236|Gammaproteobacteria	1236|Gammaproteobacteria	S	polarity suppression protein	-	-	-	-	-	-	-	-	-	-	-	-	Psu
Adelaide	GCA_011190035	Adelaide_GCA_011190035	A	PHAGE_Salmon_RE_2010_NC_019488	1_12	561231.Pecwa_0957	0	875	COG4088@1|root,COG4088@2|Bacteria,1QXC3@1224|Proteobacteria,1T37B@1236|Gammaproteobacteria,1MT11@122277|Pectobacterium	1236|Gammaproteobacteria	F	SIR2-like domain	-	-	-	-	-	-	-	-	-	-	-	-	SIR2_2
Adelaide	GCA_011190035	Adelaide_GCA_011190035	A	PHAGE_Salmon_RE_2010_NC_019488	1_13	1440052.EAKF1_ch3366c	8.73e-279	763	COG0582@1|root,COG0582@2|Bacteria,1MU23@1224|Proteobacteria,1RMJ1@1236|Gammaproteobacteria,3XPHQ@561|Escherichia	1236|Gammaproteobacteria	L	Integrase is necessary for integration of the phage into the host genome by site-specific recombination. In conjunction with excisionase, integrase is also necessary for excision of the prophage from the host genome. Part of the cryptic P4-like prophage CP4-57, it excises the prophage when overexpressed, which also requires integration host factor (encoded by ihfA and ihfB). Overexpression of Alp…	intA	GO:0000150,GO:0003674,GO:0003824,GO:0005575,GO:0006139,GO:0006259,GO:0006310,GO:0006725,GO:0006807,GO:0008150,GO:0008152,GO:0008907,GO:0008979,GO:0009009,GO:0009987,GO:0015074,GO:0016032,GO:0019012,GO:0019015,GO:0019038,GO:0019042,GO:0019043,GO:0019045,GO:0019046,GO:0032359,GO:0034641,GO:0043170,GO:0044237,GO:0044238,GO:0044260,GO:0044403,GO:0044419,GO:0044423,GO:0046483,GO:0051704,GO:0071704,GO:…	-	-	-	-	-	-	-	-	-	-	Arm-DNA-bind_3,Phage_int_SAM_3,Phage_integrase
Adelaide	GCA_011190035	Adelaide_GCA_011190035	A	PHAGE_Salmon_RE_2010_NC_019488	1_15	1440052.EAKF1_ch3368c	2.08e-236	651	COG0582@1|root,COG0582@2|Bacteria,1N45B@1224|Proteobacteria,1RNDM@1236|Gammaproteobacteria,3XQU7@561|Escherichia	1236|Gammaproteobacteria	L	Phage integrase family	int	-	-	-	-	-	-	-	-	-	-	-	Phage_integrase
Adelaide	GCA_011190035	Adelaide_GCA_011190035	A	PHAGE_Salmon_RE_2010_NC_019488	1_17	1344012.ATMI01000051_gene1863	1.8e-47	152	2DTF9@1|root,33K3P@2|Bacteria,1NQ28@1224|Proteobacteria,1SJ63@1236|Gammaproteobacteria	1236|Gammaproteobacteria	-	-	-	-	-	-	-	-	-	-	-	-	-	-	-
Adelaide	GCA_011190035	Adelaide_GCA_011190035	A	PHAGE_Salmon_RE_2010_NC_019488	1_18	929814.E5G6L3_9CAUD	3.74e-113	325	4QEAI@10239|Viruses,4QWIK@35237|dsDNA viruses no RNA stage,4QS2J@28883|Caudovirales,4QJ4H@10662|Myoviridae	10662|Myoviridae	S	Phage regulatory protein CII (CP76)	-	-	-	-	-	-	-	-	-	-	-	-	-
Adelaide	GCA_011190035	Adelaide_GCA_011190035	A	PHAGE_Salmon_RE_2010_NC_019488	1_19	929814.E5G6L4_9CAUD	6.72e-45	144	4QEI8@10239|Viruses,4R0K8@35237|dsDNA viruses no RNA stage,4QR61@28883|Caudovirales,4QKFQ@10662|Myoviridae	10662|Myoviridae	S	Protein of unknown function (DUF2724)	-	-	-	-	-	-	-	-	-	-	-	-	-
Adelaide	GCA_011190035	Adelaide_GCA_011190035	A	PHAGE_Salmon_RE_2010_NC_019488	1_20	220341	7.04e-73	219	2ECF0@1|root,336D7@2|Bacteria,1N9S6@1224|Proteobacteria,1SCSZ@1236|Gammaproteobacteria,3ZNBW@590|Salmonella	1236|Gammaproteobacteria	S	Family of unknown function (DUF5347)	-	-	-	-	-	-	-	-	-	-	-	-	DUF5347
Adelaide	GCA_011190035	Adelaide_GCA_011190035	A	PHAGE_Salmon_RE_2010_NC_019488	1_21	929814.E5G6L6_9CAUD	1.85e-45	147	4QFUB@10239|Viruses,4QZ9U@35237|dsDNA viruses no RNA stage,4QPBF@28883|Caudovirales,4QJZA@10662|Myoviridae	10662|Myoviridae	S	Protein of unknown function (DUF2732)	-	-	-	-	-	-	-	-	-	-	-	-	-
Adelaide	GCA_011190035	Adelaide_GCA_011190035	A	PHAGE_Salmon_RE_2010_NC_019488	1_22	220341	1.93e-48	154	COG1734@1|root,COG1734@2|Bacteria,1N7Q0@1224|Proteobacteria,1SDQT@1236|Gammaproteobacteria,3ZMPK@590|Salmonella	1236|Gammaproteobacteria	T	Prokaryotic dksA/traR C4-type zinc finger	-	-	-	-	-	-	-	-	-	-	-	-	zf-dskA_traR
Adelaide	GCA_011190035	Adelaide_GCA_011190035	A	PHAGE_Salmon_RE_2010_NC_019488	1_23	929814.E5G6L8_9CAUD	6.49e-210	579	4QAXN@10239|Viruses,4QVNW@35237|dsDNA viruses no RNA stage,4QPV1@28883|Caudovirales,4QI6Z@10662|Myoviridae	10662|Myoviridae	S	D12 class N6 adenine-specific DNA methyltransferase	-	-	-	-	-	-	-	-	-	-	-	-	-
Adelaide	GCA_011190035	Adelaide_GCA_011190035	A	PHAGE_Salmon_RE_2010_NC_019488	1_24	929814.E5G6L9_9CAUD	0	1599	4QHQH@10239|Viruses,4QY3V@35237|dsDNA viruses no RNA stage,4QSJF@28883|Caudovirales,4QK1N@10662|Myoviridae	10662|Myoviridae	S	Bacteriophage replication gene A protein (GPA)	-	-	-	-	-	-	-	-	-	-	-	-	-
Adelaide	GCA_011190035	Adelaide_GCA_011190035	A	PHAGE_Salmon_RE_2010_NC_019488	1_25	481805.EcolC_2783	2.98e-35	121	2EDXD@1|root,337SC@2|Bacteria,1NB8Q@1224|Proteobacteria,1SENK@1236|Gammaproteobacteria	1236|Gammaproteobacteria	-	-	-	-	-	-	-	-	-	-	-	-	-	-	-
Adelaide	GCA_011190035	Adelaide_GCA_011190035	A	PHAGE_Salmon_RE_2010_NC_019488	1_26	469008.B21_00836	1.6e-48	155	2C6FZ@1|root,32S0J@2|Bacteria,1N4F6@1224|Proteobacteria,1SA0U@1236|Gammaproteobacteria,3XR9E@561|Escherichia	1236|Gammaproteobacteria	L	DinI-like family	-	-	-	ko:K12149	-	-	-	-	ko00000,ko03400	-	-	-	DinI
Adelaide	GCA_011190035	Adelaide_GCA_011190035	A	PHAGE_Salmon_RE_2010_NC_019488	1_27	500637.PROVRUST_07249	3.57e-82	246	COG0454@1|root,COG0456@2|Bacteria,1NFJW@1224|Proteobacteria,1RY4C@1236|Gammaproteobacteria	1236|Gammaproteobacteria	K	acetyltransferase	-	-	-	-	-	-	-	-	-	-	-	-	-
Adelaide	GCA_011190035	Adelaide_GCA_011190035	A	PHAGE_Salmon_RE_2010_NC_019488	1_28	500637.PROVRUST_07248	5.99e-108	314	COG0454@1|root,COG0456@2|Bacteria,1NFJW@1224|Proteobacteria,1RY4C@1236|Gammaproteobacteria	1236|Gammaproteobacteria	K	acetyltransferase	-	-	-	-	-	-	-	-	-	-	-	-	-
Adelaide	GCA_011190035	Adelaide_GCA_011190035	A	PHAGE_Salmon_RE_2010_NC_019488	1_29	1121022.ABENE_23640	2.63e-60	187	COG4933@1|root,COG4933@2|Bacteria	2|Bacteria	S	rRNA binding	rplV	-	-	ko:K02890	ko03010,map03010	M00178,M00179	-	-	br01610,ko00000,ko00001,ko00002,ko03011	-	-	-	ASCH,HTH_3
Adelaide	GCA_011190035	Adelaide_GCA_011190035	A	PHAGE_Salmon_RE_2010_NC_019488	1_32	500637.PROVRUST_07244	3.81e-95	287	2DPCB@1|root,331HJ@2|Bacteria,1NED4@1224|Proteobacteria,1SGZF@1236|Gammaproteobacteria	1236|Gammaproteobacteria	S	Putative phage abortive infection protein	-	-	-	-	-	-	-	-	-	-	-	-	putAbiC
Adelaide	GCA_011190035	Adelaide_GCA_011190035	A	PHAGE_Salmon_RE_2010_NC_019488	1_33	220341	2.43e-238	656	COG4695@1|root,COG4695@2|Bacteria,1MWA5@1224|Proteobacteria,1RPXY@1236|Gammaproteobacteria,3ZK9Z@590|Salmonella	1236|Gammaproteobacteria	S	Phage portal protein	-	-	-	-	-	-	-	-	-	-	-	-	Phage_portal
Adelaide	GCA_011190035	Adelaide_GCA_011190035	A	PHAGE_Salmon_RE_2010_NC_019488	1_34	220341	0	1159	COG4373@1|root,COG4373@2|Bacteria,1MXYV@1224|Proteobacteria,1RMCC@1236|Gammaproteobacteria,3ZM3I@590|Salmonella	1236|Gammaproteobacteria	S	Terminase RNaseH-like domain	-	-	-	-	-	-	-	-	-	-	-	-	Terminase_5,Terminase_6,Terminase_6C
Adelaide	GCA_011190035	Adelaide_GCA_011190035	A	PHAGE_Salmon_RE_2010_NC_019488	1_35	929814.E5G6M5_9CAUD	2.16e-163	461	4QDS9@10239|Viruses,4QWGD@35237|dsDNA viruses no RNA stage,4QS5E@28883|Caudovirales,4QJPI@10662|Myoviridae	10662|Myoviridae	S	Phage capsid scaffolding protein (GPO) serine peptidase	-	-	-	-	-	-	-	-	-	-	-	-	-
Adelaide	GCA_011190035	Adelaide_GCA_011190035	A	PHAGE_Salmon_RE_2010_NC_019488	1_36	220341	1.13e-247	681	2CCQ9@1|root,2Z7HY@2|Bacteria,1MUWR@1224|Proteobacteria,1RPKI@1236|Gammaproteobacteria,3ZIT6@590|Salmonella	1236|Gammaproteobacteria	S	Phage major capsid protein, P2 family	N	-	-	-	-	-	-	-	-	-	-	-	Phage_cap_P2
Adelaide	GCA_011190035	Adelaide_GCA_011190035	A	PHAGE_Salmon_RE_2010_NC_019488	1_37	716541.ECL_04423	9.79e-148	416	2DKUP@1|root,30DH1@2|Bacteria,1RDUB@1224|Proteobacteria,1RRN1@1236|Gammaproteobacteria,3X2G3@547|Enterobacter	1236|Gammaproteobacteria	S	Phage small terminase subunit	-	-	-	-	-	-	-	-	-	-	-	-	Phage_term_smal
Adelaide	GCA_011190035	Adelaide_GCA_011190035	A	PHAGE_Salmon_RE_2010_NC_019488	1_38	716541.ECL_04422	4.7e-111	318	2CM6Y@1|root,32SDV@2|Bacteria,1N0DS@1224|Proteobacteria,1S9D3@1236|Gammaproteobacteria,3X2C6@547|Enterobacter	1236|Gammaproteobacteria	S	Phage head completion protein (GPL)	L	-	-	-	-	-	-	-	-	-	-	-	Phage_GPL
Adelaide	GCA_011190035	Adelaide_GCA_011190035	A	PHAGE_Salmon_RE_2010_NC_019488	1_39	199310.c0955	2.51e-45	145	COG5004@1|root,COG5004@2|Bacteria,1N81H@1224|Proteobacteria,1SCK4@1236|Gammaproteobacteria	1236|Gammaproteobacteria	S	tail protein x	X	-	-	-	-	-	-	-	-	-	-	-	Phage_tail_X
Adelaide	GCA_011190035	Adelaide_GCA_011190035	A	PHAGE_Salmon_RE_2010_NC_019488	1_40	220341	3.89e-44	143	2DZJ9@1|root,32VC7@2|Bacteria,1N27K@1224|Proteobacteria,1SE5W@1236|Gammaproteobacteria	1236|Gammaproteobacteria	S	Bacteriophage holin family HP1	-	-	-	-	-	-	-	-	-	-	-	-	Phage_holin_2_3
Adelaide	GCA_011190035	Adelaide_GCA_011190035	A	PHAGE_Salmon_RE_2010_NC_019488	1_41	199310.c0957	3.2e-121	345	COG3772@1|root,COG3772@2|Bacteria,1MZJD@1224|Proteobacteria,1S2FS@1236|Gammaproteobacteria,3XQ37@561|Escherichia	1236|Gammaproteobacteria	G	Phage lysozyme	nucD	-	3.2.1.17	ko:K01185	-	-	-	-	ko00000,ko01000	-	-	-	Phage_lysozyme
Adelaide	GCA_011190035	Adelaide_GCA_011190035	A	PHAGE_Salmon_RE_2010_NC_019488	1_42	220341	1.11e-77	232	2EDRM@1|root,337M6@2|Bacteria,1NFYN@1224|Proteobacteria,1SFWS@1236|Gammaproteobacteria	1236|Gammaproteobacteria	-	-	-	-	-	-	-	-	-	-	-	-	-	-	-
Adelaide	GCA_011190035	Adelaide_GCA_011190035	A	PHAGE_Salmon_RE_2010_NC_019488	1_43	716541.ECL_04417	9.38e-89	261	2DRCZ@1|root,33B9B@2|Bacteria,1RCJI@1224|Proteobacteria,1SDDD@1236|Gammaproteobacteria	1236|Gammaproteobacteria	S	regulatory protein	-	-	-	-	-	-	-	-	-	-	-	-	-
Adelaide	GCA_011190035	Adelaide_GCA_011190035	A	PHAGE_Salmon_RE_2010_NC_019488	1_44	220341	1.62e-99	288	2CBI4@1|root,32RTF@2|Bacteria,1MZ82@1224|Proteobacteria,1S5DY@1236|Gammaproteobacteria,3ZMP1@590|Salmonella	1236|Gammaproteobacteria	S	P2 phage tail completion protein R (GpR)	-	-	-	-	-	-	-	-	-	-	-	-	P2_Phage_GpR
Adelaide	GCA_011190035	Adelaide_GCA_011190035	A	PHAGE_Salmon_RE_2010_NC_019488	1_45	220341	4.53e-88	260	COG5005@1|root,COG5005@2|Bacteria,1MZCV@1224|Proteobacteria,1S4IA@1236|Gammaproteobacteria,3ZMM8@590|Salmonella	1236|Gammaproteobacteria	S	Phage virion morphogenesis family	S	-	-	-	-	-	-	-	-	-	-	-	Phage_tail_S
Adelaide	GCA_011190035	Adelaide_GCA_011190035	A	PHAGE_Salmon_RE_2010_NC_019488	1_47	716541.ECL_04413	1.87e-131	373	COG4540@1|root,COG4540@2|Bacteria,1N2WK@1224|Proteobacteria,1RRER@1236|Gammaproteobacteria,3X39J@547|Enterobacter	1236|Gammaproteobacteria	S	Baseplate assembly protein	-	-	-	-	-	-	-	-	-	-	-	-	Phage_base_V
Adelaide	GCA_011190035	Adelaide_GCA_011190035	A	PHAGE_Salmon_RE_2010_NC_019488	1_48	199310.c0964	5.65e-75	224	COG3628@1|root,COG3628@2|Bacteria,1N7WS@1224|Proteobacteria,1SCD1@1236|Gammaproteobacteria	1236|Gammaproteobacteria	S	Baseplate assembly protein	w3	-	-	ko:K06903	-	-	-	-	ko00000	-	-	-	GPW_gp25
Adelaide	GCA_011190035	Adelaide_GCA_011190035	A	PHAGE_Salmon_RE_2010_NC_019488	1_49	469008.B21_00849	4.62e-198	551	COG3948@1|root,COG3948@2|Bacteria,1MUFF@1224|Proteobacteria,1RNBJ@1236|Gammaproteobacteria,3XQVU@561|Escherichia	1236|Gammaproteobacteria	S	Baseplate J-like protein	-	-	-	-	-	-	-	-	-	-	-	-	Baseplate_J
Adelaide	GCA_011190035	Adelaide_GCA_011190035	A	PHAGE_Salmon_RE_2010_NC_019488	1_50	929814.E5G6N9_9CAUD	6e-146	410	4QBSC@10239|Viruses,4QYE7@35237|dsDNA viruses no RNA stage,4QRAQ@28883|Caudovirales,4QI5R@10662|Myoviridae	10662|Myoviridae	S	Phage tail protein (Tail_P2_I)	-	-	-	-	-	-	-	-	-	-	-	-	-
Adelaide	GCA_011190035	Adelaide_GCA_011190035	A	PHAGE_Salmon_RE_2010_NC_019488	1_51	220341	1.04e-154	447	COG5301@1|root,COG5301@2|Bacteria,1RFCQ@1224|Proteobacteria,1S5SP@1236|Gammaproteobacteria,3ZN7Q@590|Salmonella	1236|Gammaproteobacteria	M	Phage Tail Collar Domain	stfR	-	-	-	-	-	-	-	-	-	-	-	Collar,DUF3751,Phage_fiber,Phage_fiber_2,phage_tail_N
Adelaide	GCA_011190035	Adelaide_GCA_011190035	A	PHAGE_Escher_D108_NC_013594	6_2	10677.BP48_BPMU	2.5e-130	369	4QAYF@10239|Viruses,4QV6R@35237|dsDNA viruses no RNA stage,4QPDV@28883|Caudovirales	28883|Caudovirales	S	Uncharacterized protein conserved in bacteria (DUF2313)	-	-	-	-	-	-	-	-	-	-	-	-	-
Adelaide	GCA_011190035	Adelaide_GCA_011190035	A	PHAGE_Escher_D108_NC_013594	6_3	10677.BP47_BPMU	9.45e-259	709	4QAMU@10239|Viruses,4QV4U@35237|dsDNA viruses no RNA stage,4QPEV@28883|Caudovirales,4QI0J@10662|Myoviridae	10662|Myoviridae	S	Baseplate J-like protein	-	GO:0005575,GO:0019012,GO:0044423,GO:0098015,GO:0098025	-	-	-	-	-	-	-	-	-	-	-
Adelaide	GCA_011190035	Adelaide_GCA_011190035	A	PHAGE_Escher_D108_NC_013594	6_4	10677.BP46_BPMU	2.47e-104	301	4QFCQ@10239|Viruses,4QZID@35237|dsDNA viruses no RNA stage,4QRCT@28883|Caudovirales,4QHYH@10662|Myoviridae	10662|Myoviridae	S	Phage protein GP46	-	-	-	-	-	-	-	-	-	-	-	-	-
Adelaide	GCA_011190035	Adelaide_GCA_011190035	A	PHAGE_Escher_D108_NC_013594	6_5	10677.BP45_BPMU	3.91e-140	395	4QCC2@10239|Viruses,4QWJ2@35237|dsDNA viruses no RNA stage,4QRVP@28883|Caudovirales	28883|Caudovirales	S	Bacteriophage Mu Gp45 protein	-	-	-	-	-	-	-	-	-	-	-	-	-
Adelaide	GCA_011190035	Adelaide_GCA_011190035	A	PHAGE_Escher_D108_NC_013594	6_6	10677.BP44_BPMU	1.32e-270	741	4QGWB@10239|Viruses,4QVEP@35237|dsDNA viruses no RNA stage,4QPXG@28883|Caudovirales,4QK9F@10662|Myoviridae	10662|Myoviridae	-	-	-	-	-	-	-	-	-	-	-	-	-	-	-
Adelaide	GCA_011190035	Adelaide_GCA_011190035	A	PHAGE_Escher_D108_NC_013594	6_7	10677.CIRCN_BPMU	2.87e-305	851	4QETR@10239|Viruses,4QXS5@35237|dsDNA viruses no RNA stage,4QRMA@28883|Caudovirales,4QK0N@10662|Myoviridae	10662|Myoviridae	S	DNA circularisation protein N-terminus	-	-	-	-	-	-	-	-	-	-	-	-	-
Adelaide	GCA_011190035	Adelaide_GCA_011190035	A	PHAGE_Escher_D108_NC_013594	6_11	10677.TSP_BPMU	0	968	4QAZ6@10239|Viruses,4QUU8@35237|dsDNA viruses no RNA stage,4QPHV@28883|Caudovirales,4QI4H@10662|Myoviridae	10662|Myoviridae	S	Phage tail sheath protein	-	GO:0005575,GO:0019012,GO:0044423,GO:0098015,GO:0098027	-	-	-	-	-	-	-	-	-	-	-
Adelaide	GCA_011190035	Adelaide_GCA_011190035	A	PHAGE_Escher_D108_NC_013594	6_14	10677.GPJ_BPMU	4.48e-96	280	4QD4Z@10239|Viruses,4QWPS@35237|dsDNA viruses no RNA stage,4QQBW@28883|Caudovirales	28883|Caudovirales	S	Protein of unknown function (DUF1320)	-	-	-	-	-	-	-	-	-	-	-	-	-
Adelaide	GCA_011190035	Adelaide_GCA_011190035	A	PHAGE_Escher_D108_NC_013594	6_16	10677.CAPSD_BPMU	1.05e-225	621	4QETU@10239|Viruses,4R0EB@35237|dsDNA viruses no RNA stage,4QRW2@28883|Caudovirales	28883|Caudovirales	S	Mu-like prophage major head subunit gpT	-	-	-	-	-	-	-	-	-	-	-	-	-
Adelaide	GCA_011190035	Adelaide_GCA_011190035	A	PHAGE_Escher_D108_NC_013594	6_17	10677.PRO_BPMU	9.22e-246	676	4QCQG@10239|Viruses,4QZGR@35237|dsDNA viruses no RNA stage,4QTYW@28883|Caudovirales	28883|Caudovirales	S	peptidase activity	-	-	-	-	-	-	-	-	-	-	-	-	-
Adelaide	GCA_011190035	Adelaide_GCA_011190035	A	PHAGE_Escher_D108_NC_013594	6_18	10677.GPG_BPMU	4.5e-110	316	4QDRW@10239|Viruses,4QWKG@35237|dsDNA viruses no RNA stage,4QQE7@28883|Caudovirales	28883|Caudovirales	S	Phage virion morphogenesis family	-	-	-	-	-	-	-	-	-	-	-	-	-
Adelaide	GCA_011190035	Adelaide_GCA_011190035	A	PHAGE_Escher_D108_NC_013594	6_19	10677.GPF_BPMU	3.84e-305	856	4QC5Z@10239|Viruses,4QUNP@35237|dsDNA viruses no RNA stage,4QPGX@28883|Caudovirales,4QJ8M@10662|Myoviridae	10662|Myoviridae	S	Phage Mu protein F like protein	-	-	-	-	-	-	-	-	-	-	-	-	-
Adelaide	GCA_011190035	Adelaide_GCA_011190035	A	PHAGE_Escher_D108_NC_013594	6_20	10677.PORTL_BPMU	0	1017	4QDQX@10239|Viruses,4QYFM@35237|dsDNA viruses no RNA stage,4QRGZ@28883|Caudovirales,4QJ08@10662|Myoviridae	10662|Myoviridae	S	Protein of unknown function (DUF935)	-	-	-	-	-	-	-	-	-	-	-	-	-
Adelaide	GCA_011190035	Adelaide_GCA_011190035	A	PHAGE_Escher_D108_NC_013594	6_21	10677.TERL_BPMU	0	1110	4QD6B@10239|Viruses,4QYNM@35237|dsDNA viruses no RNA stage,4QU4T@28883|Caudovirales,4QJH1@10662|Myoviridae	10662|Myoviridae	-	-	-	-	-	-	-	-	-	-	-	-	-	-	-
Adelaide	GCA_011190035	Adelaide_GCA_011190035	A	PHAGE_Escher_D108_NC_013594	6_22	10677.TERS_BPMU	2.17e-125	358	4QBXH@10239|Viruses,4QW16@35237|dsDNA viruses no RNA stage,4QS12@28883|Caudovirales	28883|Caudovirales	S	Protein of unknown function (DUF3486)	-	-	-	-	-	-	-	-	-	-	-	-	-
Adelaide	GCA_011190035	Adelaide_GCA_011190035	A	PHAGE_Escher_D108_NC_013594	6_23	10677.GP26_BPMU	3.95e-62	190	4QFQP@10239|Viruses,4QVV0@35237|dsDNA viruses no RNA stage,4QTIC@28883|Caudovirales	28883|Caudovirales	S	host cell cytoplasm	-	-	-	-	-	-	-	-	-	-	-	-	-
Adelaide	GCA_011190035	Adelaide_GCA_011190035	A	PHAGE_Escher_D108_NC_013594	6_27	10677.ENLYS_BPMU	7.56e-121	345	4QAVB@10239|Viruses,4QVA0@35237|dsDNA viruses no RNA stage,4QPIJ@28883|Caudovirales,4QI48@10662|Myoviridae	10662|Myoviridae	S	defense response to bacterium	-	-	-	-	-	-	-	-	-	-	-	-	-
Adelaide	GCA_011190035	Adelaide_GCA_011190035	A	PHAGE_Escher_D108_NC_013594	6_31	630626.EBL_c30030	9.6e-32	112	2CV5X@1|root,32SWX@2|Bacteria,1N3GJ@1224|Proteobacteria,1SC2N@1236|Gammaproteobacteria	1236|Gammaproteobacteria	S	Protein involved in biological_process	-	-	-	-	-	-	-	-	-	-	-	-	-
Adelaide	GCA_011190035	Adelaide_GCA_011190035	A	PHAGE_Escher_D108_NC_013594	6_32	10677.MOR_BPMU	1.82e-87	257	4QFYY@10239|Viruses,4QXWH@35237|dsDNA viruses no RNA stage,4QPI8@28883|Caudovirales	28883|Caudovirales	K	Mor transcription activator family	-	-	-	-	-	-	-	-	-	-	-	-	-
Adelaide	GCA_011190035	Adelaide_GCA_011190035	A	PHAGE_Escher_D108_NC_013594	6_33	10677.GEMA_BPMU	2.59e-129	367	4QAY7@10239|Viruses,4QX9C@35237|dsDNA viruses no RNA stage,4QRV6@28883|Caudovirales,4QIX8@10662|Myoviridae	10662|Myoviridae	S	Protein of unknown function (DUF1018)	-	-	-	-	-	-	-	-	-	-	-	-	-
Adelaide	GCA_011190035	Adelaide_GCA_011190035	A	PHAGE_Escher_D108_NC_013594	6_36	754331.AEME01000001_gene3543	2.46e-113	326	2E4HZ@1|root,32ZD2@2|Bacteria,1ND8T@1224|Proteobacteria,1SC7J@1236|Gammaproteobacteria	1236|Gammaproteobacteria	-	-	-	-	-	-	-	-	-	-	-	-	-	-	-
Adelaide	GCA_011190035	Adelaide_GCA_011190035	A	PHAGE_Escher_D108_NC_013594	6_37	10677.GAM_BPMU	2.51e-118	338	4QBCR@10239|Viruses,4QWNE@35237|dsDNA viruses no RNA stage,4QQ6I@28883|Caudovirales	28883|Caudovirales	S	DNA protection	-	-	-	-	-	-	-	-	-	-	-	-	-
Adelaide	GCA_011190035	Adelaide_GCA_011190035	A	PHAGE_Escher_D108_NC_013594	6_42	754331.AEME01000001_gene3548	3.5e-42	138	2EF19@1|root,338UC@2|Bacteria,1NBDW@1224|Proteobacteria,1SFZ7@1236|Gammaproteobacteria	1236|Gammaproteobacteria	-	-	cim	-	-	-	-	-	-	-	-	-	-	-	-
Adelaide	GCA_011190035	Adelaide_GCA_011190035	A	PHAGE_Escher_D108_NC_013594	6_43	10677.TARGB_BPMU	2.37e-221	610	4QF5Y@10239|Viruses,4QW38@35237|dsDNA viruses no RNA stage,4QSAW@28883|Caudovirales,4QK5Q@10662|Myoviridae	10662|Myoviridae	A	AAA domain	-	GO:0003674,GO:0003824,GO:0016462,GO:0016787,GO:0016817,GO:0016818,GO:0016887,GO:0017111	-	-	-	-	-	-	-	-	-	-	-
Adelaide	GCA_011190035	Adelaide_GCA_011190035	A	PHAGE_Escher_D108_NC_013594	6_44	10677.TNPA_BPMU	0	1257	4QEQW@10239|Viruses,4QY9Z@35237|dsDNA viruses no RNA stage,4QPM3@28883|Caudovirales	28883|Caudovirales	L	Mu transposase, C-terminal	-	GO:0003674,GO:0003824,GO:0004518,GO:0004519,GO:0004520,GO:0004536,GO:0004803,GO:0005575,GO:0006139,GO:0006259,GO:0006725,GO:0006807,GO:0008150,GO:0008152,GO:0009987,GO:0016787,GO:0016788,GO:0018995,GO:0034641,GO:0043170,GO:0044215,GO:0044237,GO:0044238,GO:0044260,GO:0046483,GO:0071704,GO:0090304,GO:0090305,GO:0140097,GO:1901360,GO:1990238	-	-	-	-	-	-	-	-	-	-	-
Adelaide	GCA_011190035	Adelaide_GCA_011190035	A	PHAGE_Yersin_L_413C_NC_004745	7_2	90371.CY43_21160	0	996	COG1070@1|root,COG1070@2|Bacteria,1N51F@1224|Proteobacteria,1RQX6@1236|Gammaproteobacteria,3ZIYW@590|Salmonella	1236|Gammaproteobacteria	F	Involved in the catabolism of L-rhamnose (6-deoxy-L- mannose). Catalyzes the transfer of the gamma-phosphate group from ATP to the 1-hydroxyl group of L-rhamnulose to yield L-rhamnulose 1-phosphate	rhaB	GO:0000166,GO:0003674,GO:0003824,GO:0005488,GO:0005524,GO:0005975,GO:0005996,GO:0006793,GO:0006796,GO:0008144,GO:0008150,GO:0008152,GO:0008993,GO:0009056,GO:0009987,GO:0016052,GO:0016301,GO:0016310,GO:0016740,GO:0016772,GO:0016773,GO:0017076,GO:0019200,GO:0019299,GO:0019301,GO:0019318,GO:0019320,GO:0030554,GO:0032553,GO:0032555,GO:0032559,GO:0035639,GO:0036094,GO:0043167,GO:0043168,GO:0044237,GO:…	2.7.1.5	ko:K00848	ko00040,ko00051,ko01120,map00040,map00051,map01120	-	R01902,R03014	RC00002,RC00017	ko00000,ko00001,ko01000	-	-	iEcE24377_1341.EcE24377A_4435	FGGY_C,FGGY_N
Adelaide	GCA_011190035	Adelaide_GCA_011190035	A	PHAGE_Yersin_L_413C_NC_004745	7_3	220341	1.47e-207	573	COG4977@1|root,COG4977@2|Bacteria,1Q7DC@1224|Proteobacteria,1RQ1U@1236|Gammaproteobacteria,3ZIXT@590|Salmonella	1236|Gammaproteobacteria	K	Activates expression of the rhaBAD and rhaT operons	rhaS	GO:0003674,GO:0003700,GO:0005575,GO:0005622,GO:0005623,GO:0005737,GO:0006355,GO:0008150,GO:0009889,GO:0010468,GO:0010556,GO:0019219,GO:0019222,GO:0031323,GO:0031326,GO:0044424,GO:0044464,GO:0050789,GO:0050794,GO:0051171,GO:0051252,GO:0060255,GO:0065007,GO:0080090,GO:0140110,GO:1903506,GO:2000112,GO:2001141	-	ko:K02855,ko:K17736	-	-	-	-	ko00000,ko03000	-	-	-	AraC_binding,DJ-1_PfpI,HTH_18
Adelaide	GCA_011190035	Adelaide_GCA_011190035	A	PHAGE_Yersin_L_413C_NC_004745	7_4	90371.CY43_21170	8.53e-209	576	COG1917@1|root,COG4977@1|root,COG1917@2|Bacteria,COG4977@2|Bacteria,1QA56@1224|Proteobacteria,1RSI2@1236|Gammaproteobacteria,3ZIU1@590|Salmonella	1236|Gammaproteobacteria	K	Activates expression of the rhaSR operon in response to L-rhamnose	rhaR	GO:0003674,GO:0003676,GO:0003677,GO:0003700,GO:0005488,GO:0005575,GO:0005622,GO:0005623,GO:0005737,GO:0006139,GO:0006351,GO:0006355,GO:0006725,GO:0006807,GO:0008150,GO:0008152,GO:0009058,GO:0009059,GO:0009889,GO:0009987,GO:0010467,GO:0010468,GO:0010556,GO:0016070,GO:0018130,GO:0019219,GO:0019222,GO:0019438,GO:0031323,GO:0031326,GO:0032774,GO:0034641,GO:0034645,GO:0034654,GO:0043170,GO:0043565,GO:…	-	ko:K02854	-	-	-	-	ko00000,ko03000	-	-	-	AraC_binding,HTH_18,HTH_AraC
Adelaide	GCA_011190035	Adelaide_GCA_011190035	A	PHAGE_Yersin_L_413C_NC_004745	7_5	220341	1.8e-248	682	COG0697@1|root,2Z7ID@2|Bacteria,1MXB3@1224|Proteobacteria,1RQV6@1236|Gammaproteobacteria,3ZIRS@590|Salmonella	1236|Gammaproteobacteria	U	Uptake of L-rhamnose across the boundary membrane with the concomitant transport of protons into the cell (symport system)	rhaT	GO:0003674,GO:0005215,GO:0005575,GO:0005623,GO:0005886,GO:0006810,GO:0008150,GO:0008643,GO:0008645,GO:0015291,GO:0015293,GO:0015749,GO:0015762,GO:0016020,GO:0022804,GO:0022857,GO:0034219,GO:0044464,GO:0051179,GO:0051234,GO:0055085,GO:0071702,GO:0071944	-	ko:K02856	-	-	-	-	ko00000,ko02000	2.A.7.6	-	iECSE_1348.ECSE_4196,iEcE24377_1341.EcE24377A_4438,iYL1228.KPN_04216	RhaT
Adelaide	GCA_011190035	Adelaide_GCA_011190035	A	PHAGE_Yersin_L_413C_NC_004745	7_6	220341	3.55e-168	469	COG1452@1|root,COG1452@2|Bacteria,1Q30V@1224|Proteobacteria,1RSCX@1236|Gammaproteobacteria,3ZKFX@590|Salmonella	1236|Gammaproteobacteria	M	Oligogalacturonate-specific porin protein (KdgM)	-	-	-	ko:K22110	-	-	-	-	ko00000,ko02000	1.B.35.1,1.B.35.2	-	-	KdgM
Adelaide	GCA_011190035	Adelaide_GCA_011190035	A	PHAGE_Yersin_L_413C_NC_004745	7_7	220341	1.49e-277	763	COG1593@1|root,COG1593@2|Bacteria,1MU0F@1224|Proteobacteria,1RNAM@1236|Gammaproteobacteria,3ZJBJ@590|Salmonella	1236|Gammaproteobacteria	G	Tripartite ATP-independent periplasmic transporter, DctM component	-	-	-	-	-	-	-	-	-	-	-	-	DctM
Adelaide	GCA_011190035	Adelaide_GCA_011190035	A	PHAGE_Yersin_L_413C_NC_004745	7_8	220341	1.85e-114	328	COG3090@1|root,COG3090@2|Bacteria,1RIS7@1224|Proteobacteria,1S7N9@1236|Gammaproteobacteria,3ZM39@590|Salmonella	1236|Gammaproteobacteria	G	Tripartite ATP-independent periplasmic transporters, DctQ component	-	-	-	-	-	-	-	-	-	-	-	-	DctQ
Adelaide	GCA_011190035	Adelaide_GCA_011190035	A	PHAGE_Yersin_L_413C_NC_004745	7_9	90371.CY43_21205	5.68e-232	639	COG1638@1|root,COG1638@2|Bacteria,1MVHC@1224|Proteobacteria,1RN3D@1236|Gammaproteobacteria,3ZKZD@590|Salmonella	1236|Gammaproteobacteria	G	Bacterial extracellular solute-binding protein, family 7	-	-	-	-	-	-	-	-	-	-	-	-	DctP
Adelaide	GCA_011190035	Adelaide_GCA_011190035	A	PHAGE_Yersin_L_413C_NC_004745	7_10	220341	4.05e-151	424	COG0605@1|root,COG0605@2|Bacteria,1MVW2@1224|Proteobacteria,1RP7X@1236|Gammaproteobacteria,3ZJF2@590|Salmonella	1236|Gammaproteobacteria	C	radicals which are normally produced within the cells and which are toxic to biological systems	sodA	GO:0000302,GO:0000303,GO:0000305,GO:0003674,GO:0003676,GO:0003677,GO:0003824,GO:0004784,GO:0005488,GO:0005575,GO:0005622,GO:0005623,GO:0005737,GO:0005829,GO:0006801,GO:0006950,GO:0006979,GO:0008150,GO:0008152,GO:0009266,GO:0009268,GO:0009408,GO:0009628,GO:0009636,GO:0009987,GO:0010035,GO:0010038,GO:0010269,GO:0010447,GO:0016209,GO:0016491,GO:0016721,GO:0019430,GO:0030145,GO:0033554,GO:0034599,GO:…	1.15.1.1	ko:K04564	ko04013,ko04068,ko04146,ko04211,ko04212,ko04213,ko05016,map04013,map04068,map04146,map04211,map04212,map04213,map05016	-	-	-	ko00000,ko00001,ko01000	-	-	iE2348C_1286.E2348C_4213,iECSF_1327.ECSF_3769	Sod_Fe_C,Sod_Fe_N
Adelaide	GCA_011190035	Adelaide_GCA_011190035	A	PHAGE_Yersin_L_413C_NC_004745	7_11	220341	2.3e-171	478	COG2258@1|root,COG2258@2|Bacteria,1RAPM@1224|Proteobacteria,1RRB8@1236|Gammaproteobacteria,3ZKVN@590|Salmonella	1236|Gammaproteobacteria	S	3-alpha domain	yiiM	GO:0005575,GO:0005622,GO:0005623,GO:0005737,GO:0005829,GO:0008150,GO:0008152,GO:0009056,GO:0009404,GO:0009407,GO:0009636,GO:0009987,GO:0019748,GO:0042221,GO:0044237,GO:0044248,GO:0044424,GO:0044444,GO:0044464,GO:0050896,GO:0098754	-	-	-	-	-	-	-	-	-	-	3-alpha,MOSC
Adelaide	GCA_011190035	Adelaide_GCA_011190035	A	PHAGE_Yersin_L_413C_NC_004745	7_12	220341	1.38e-92	270	COG3631@1|root,COG3631@2|Bacteria,1RAKK@1224|Proteobacteria,1S508@1236|Gammaproteobacteria,3ZN9D@590|Salmonella	1236|Gammaproteobacteria	S	SnoaL-like domain	-	-	-	-	-	-	-	-	-	-	-	-	SnoaL_2
Adelaide	GCA_011190035	Adelaide_GCA_011190035	A	PHAGE_Yersin_L_413C_NC_004745	7_13	220341	0	893	COG0642@1|root,COG2205@2|Bacteria,1MUAK@1224|Proteobacteria,1RPDY@1236|Gammaproteobacteria,3ZM37@590|Salmonella	1236|Gammaproteobacteria	T	Two-component sensor protein CpxA, periplasmic domain	cpxA	GO:0000155,GO:0000160,GO:0003674,GO:0003824,GO:0004672,GO:0004673,GO:0005488,GO:0005515,GO:0005575,GO:0005623,GO:0005886,GO:0006464,GO:0006468,GO:0006793,GO:0006796,GO:0006807,GO:0007154,GO:0007155,GO:0007165,GO:0008150,GO:0008152,GO:0009314,GO:0009628,GO:0009987,GO:0016020,GO:0016021,GO:0016301,GO:0016310,GO:0016740,GO:0016772,GO:0016773,GO:0016775,GO:0018106,GO:0018193,GO:0018202,GO:0019538,GO:…	2.7.13.3	ko:K07640	ko01503,ko02020,map01503,map02020	M00447,M00727,M00728	-	-	ko00000,ko00001,ko00002,ko01000,ko01001,ko02022	-	-	-	CpxA_peri,HAMP,HATPase_c,HisKA
Adelaide	GCA_011190035	Adelaide_GCA_011190035	A	PHAGE_Yersin_L_413C_NC_004745	7_14	1114922.CIFAM_21_00740	1.14e-163	458	COG0745@1|root,COG0745@2|Bacteria,1MVCB@1224|Proteobacteria,1RMW7@1236|Gammaproteobacteria,3WWYS@544|Citrobacter	1236|Gammaproteobacteria	KT	Transcriptional regulatory protein, C terminal	cpxR	GO:0003674,GO:0003700,GO:0005575,GO:0005622,GO:0005623,GO:0005737,GO:0005829,GO:0006355,GO:0008150,GO:0009889,GO:0009890,GO:0009891,GO:0009892,GO:0009893,GO:0010468,GO:0010556,GO:0010557,GO:0010558,GO:0010604,GO:0010605,GO:0010628,GO:0010629,GO:0010810,GO:0019219,GO:0019222,GO:0030155,GO:0031323,GO:0031324,GO:0031325,GO:0031326,GO:0031327,GO:0031328,GO:0044424,GO:0044444,GO:0044464,GO:0045892,GO:…	-	ko:K07662,ko:K19610	ko01503,ko02020,map01503,map02020	M00447,M00727,M00728,M00770	-	-	ko00000,ko00001,ko00002,ko02022	-	-	-	Response_reg,Trans_reg_C
Adelaide	GCA_011190035	Adelaide_GCA_011190035	A	PHAGE_Yersin_L_413C_NC_004745	7_15	90371.CY43_21235	1.2e-103	301	COG3678@1|root,COG3678@2|Bacteria,1RIYB@1224|Proteobacteria,1S628@1236|Gammaproteobacteria,3ZK1U@590|Salmonella	1236|Gammaproteobacteria	NPTU	LTXXQ motif family protein	cpxP	GO:0003674,GO:0005488,GO:0005515,GO:0005575,GO:0005623,GO:0006355,GO:0008150,GO:0009889,GO:0009890,GO:0009892,GO:0010468,GO:0010556,GO:0010558,GO:0010605,GO:0010629,GO:0019219,GO:0019222,GO:0030288,GO:0030313,GO:0031323,GO:0031324,GO:0031326,GO:0031327,GO:0031975,GO:0042597,GO:0042802,GO:0044464,GO:0045892,GO:0045934,GO:0048519,GO:0048523,GO:0050789,GO:0050794,GO:0051082,GO:0051171,GO:0051172,GO:…	-	ko:K06006	-	-	-	-	ko00000,ko03110	-	-	-	LTXXQ
Adelaide	GCA_011190035	Adelaide_GCA_011190035	A	PHAGE_Yersin_L_413C_NC_004745	7_16	1173769.S4TP66_9CAUD	1.32e-232	640	4QAQE@10239|Viruses,4QUYF@35237|dsDNA viruses no RNA stage,4QPDM@28883|Caudovirales,4QI35@10662|Myoviridae	10662|Myoviridae	S	DNA integration	-	-	-	-	-	-	-	-	-	-	-	-	-
Adelaide	GCA_011190035	Adelaide_GCA_011190035	A	PHAGE_Yersin_L_413C_NC_004745	7_17	82995.CR62_06430	1.95e-49	158	COG2944@1|root,COG2944@2|Bacteria,1N1JJ@1224|Proteobacteria,1SC3D@1236|Gammaproteobacteria,4055X@613|Serratia	1236|Gammaproteobacteria	K	Helix-turn-helix XRE-family like proteins	-	-	-	-	-	-	-	-	-	-	-	-	HTH_3,HTH_31
Adelaide	GCA_011190035	Adelaide_GCA_011190035	A	PHAGE_Yersin_L_413C_NC_004745	7_18	1440052.EAKF1_ch2042c	1.32e-55	173	2E3FQ@1|root,32YEI@2|Bacteria,1N9IX@1224|Proteobacteria,1SARC@1236|Gammaproteobacteria,3XR6F@561|Escherichia	1236|Gammaproteobacteria	S	Regulatory phage protein cox	cox	-	-	-	-	-	-	-	-	-	-	-	Phage_Cox
Adelaide	GCA_011190035	Adelaide_GCA_011190035	A	PHAGE_Yersin_L_413C_NC_004745	7_19	1440052.EAKF1_ch2041c	1.96e-39	130	2AV5M@1|root,31KVY@2|Bacteria,1QIRA@1224|Proteobacteria,1TGKN@1236|Gammaproteobacteria,3XR9U@561|Escherichia	1236|Gammaproteobacteria	-	-	-	-	-	-	-	-	-	-	-	-	-	-	-
Adelaide	GCA_011190035	Adelaide_GCA_011190035	A	PHAGE_Yersin_L_413C_NC_004745	7_20	1440052.EAKF1_ch0565c	4.77e-119	340	28P6S@1|root,2ZC1C@2|Bacteria,1RCA4@1224|Proteobacteria,1S3EG@1236|Gammaproteobacteria	1236|Gammaproteobacteria	S	Replication protein B	-	-	-	-	-	-	-	-	-	-	-	-	-
Adelaide	GCA_011190035	Adelaide_GCA_011190035	A	PHAGE_Yersin_L_413C_NC_004745	7_21	1440052.EAKF1_ch0564c	5.84e-45	145	2EN7Q@1|root,33FVI@2|Bacteria,1NJ0T@1224|Proteobacteria,1SGWI@1236|Gammaproteobacteria,3XR6C@561|Escherichia	1236|Gammaproteobacteria	S	Protein of unknown function (DUF2732)	-	-	-	-	-	-	-	-	-	-	-	-	DUF2732
Adelaide	GCA_011190035	Adelaide_GCA_011190035	A	PHAGE_Yersin_L_413C_NC_004745	7_22	1173769.S4TUD1_9CAUD	1.93e-59	184	4QCD1@10239|Viruses,4R0E9@35237|dsDNA viruses no RNA stage,4QSWV@28883|Caudovirales,4QI0Q@10662|Myoviridae	10662|Myoviridae	S	Pfam:DUF5405	-	-	-	-	-	-	-	-	-	-	-	-	-
Adelaide	GCA_011190035	Adelaide_GCA_011190035	A	PHAGE_Yersin_L_413C_NC_004745	7_23	1440052.EAKF1_ch2037c	2.11e-47	151	COG1734@1|root,COG1734@2|Bacteria,1NEJN@1224|Proteobacteria,1SDFA@1236|Gammaproteobacteria,3XQ69@561|Escherichia	1236|Gammaproteobacteria	T	C4-type zinc finger protein	-	-	-	-	-	-	-	-	-	-	-	-	zf-dskA_traR
Adelaide	GCA_011190035	Adelaide_GCA_011190035	A	PHAGE_Yersin_L_413C_NC_004745	7_24	754331.AEME01000001_gene767	1.08e-59	184	2C58Y@1|root,334FK@2|Bacteria,1NCMP@1224|Proteobacteria,1SCRZ@1236|Gammaproteobacteria,3XR2B@561|Escherichia	1236|Gammaproteobacteria	S	Domain of unknown function (DUF5405)	-	-	-	-	-	-	-	-	-	-	-	-	DUF5405
Adelaide	GCA_011190035	Adelaide_GCA_011190035	A	PHAGE_Yersin_L_413C_NC_004745	7_25	1440052.EAKF1_ch2035c	0	1419	28HIF@1|root,2Z7TX@2|Bacteria,1MY24@1224|Proteobacteria,1RN69@1236|Gammaproteobacteria,3XQEU@561|Escherichia	1236|Gammaproteobacteria	S	Bacteriophage replication gene A protein (GPA)	-	-	-	-	-	-	-	-	-	-	-	-	Phage_GPA
Adelaide	GCA_011190035	Adelaide_GCA_011190035	A	PHAGE_Yersin_L_413C_NC_004745	7_28	1114922.CIFAM_20_00020	2.32e-120	353	COG0338@1|root,COG0338@2|Bacteria,1NTIK@1224|Proteobacteria,1RSG6@1236|Gammaproteobacteria,3WZA8@544|Citrobacter	1236|Gammaproteobacteria	L	D12 class N6 adenine-specific DNA methyltransferase	-	-	2.1.1.72	ko:K06223	ko03430,map03430	-	-	-	ko00000,ko00001,ko01000,ko02048,ko03032,ko03400	-	-	-	MethyltransfD12
Adelaide	GCA_011190035	Adelaide_GCA_011190035	A	PHAGE_Yersin_L_413C_NC_004745	7_29	1440052.EAKF1_ch2028	2.39e-253	694	COG4695@1|root,COG4695@2|Bacteria,1MWA5@1224|Proteobacteria,1RPXY@1236|Gammaproteobacteria,3XQQS@561|Escherichia	1236|Gammaproteobacteria	S	Phage portal protein, pbsx family	-	-	-	-	-	-	-	-	-	-	-	-	Phage_portal
Adelaide	GCA_011190035	Adelaide_GCA_011190035	A	PHAGE_Yersin_L_413C_NC_004745	7_30	10679.VPP_BPP2	0	1183	4QEN2@10239|Viruses,4QW4F@35237|dsDNA viruses no RNA stage,4QT39@28883|Caudovirales,4QI6I@10662|Myoviridae	10662|Myoviridae	S	Putative ATPase subunit of terminase (gpP-like)	-	-	-	-	-	-	-	-	-	-	-	-	-
Adelaide	GCA_011190035	Adelaide_GCA_011190035	A	PHAGE_Yersin_L_413C_NC_004745	7_31	502347.ESCAB7627_2119	2.98e-185	517	2CAV1@1|root,2ZBY8@2|Bacteria,1RAGI@1224|Proteobacteria,1RYPG@1236|Gammaproteobacteria,3XQ7A@561|Escherichia	1236|Gammaproteobacteria	S	Phage capsid scaffolding protein (GPO) serine peptidase	O	-	-	-	-	-	-	-	-	-	-	-	Phage_GPO
Adelaide	GCA_011190035	Adelaide_GCA_011190035	A	PHAGE_Yersin_L_413C_NC_004745	7_32	754331.AEME01000001_gene775	5.05e-257	704	2CCQ9@1|root,2Z7HY@2|Bacteria,1MUWR@1224|Proteobacteria,1RPKI@1236|Gammaproteobacteria,3XQM7@561|Escherichia	1236|Gammaproteobacteria	S	Major capsid protein	-	-	-	-	-	-	-	-	-	-	-	-	Phage_cap_P2
Adelaide	GCA_011190035	Adelaide_GCA_011190035	A	PHAGE_Yersin_L_413C_NC_004745	7_33	502347.ESCAB7627_2117	1.95e-167	469	2DKUP@1|root,30DH1@2|Bacteria,1RDUB@1224|Proteobacteria,1RRN1@1236|Gammaproteobacteria,3XQVY@561|Escherichia	1236|Gammaproteobacteria	S	Phage small terminase subunit	-	-	-	-	-	-	-	-	-	-	-	-	Phage_term_smal
Adelaide	GCA_011190035	Adelaide_GCA_011190035	A	PHAGE_Yersin_L_413C_NC_004745	7_34	754331.AEME01000001_gene777	4.73e-116	333	2CM6Y@1|root,32SDV@2|Bacteria,1N0DS@1224|Proteobacteria,1S47C@1236|Gammaproteobacteria,3XQBZ@561|Escherichia	1236|Gammaproteobacteria	S	Phage head completion protein (GPL)	-	-	-	-	-	-	-	-	-	-	-	-	Phage_GPL
Adelaide	GCA_011190035	Adelaide_GCA_011190035	A	PHAGE_Yersin_L_413C_NC_004745	7_35	502347.ESCAB7627_2115	6.96e-43	139	COG5004@1|root,COG5004@2|Bacteria,1N81H@1224|Proteobacteria,1SCK4@1236|Gammaproteobacteria,3XR9H@561|Escherichia	1236|Gammaproteobacteria	S	Phage Tail Protein X	-	-	-	-	-	-	-	-	-	-	-	-	Phage_tail_X
Adelaide	GCA_011190035	Adelaide_GCA_011190035	A	PHAGE_Yersin_L_413C_NC_004745	7_36	10679.HOLIN_BPP2	1.41e-56	176	4QF68@10239|Viruses,4QV1J@35237|dsDNA viruses no RNA stage,4QRT0@28883|Caudovirales,4QKJ1@10662|Myoviridae	10662|Myoviridae	S	Pfam:Phage_holin_3_2	-	GO:0001906,GO:0001907,GO:0003674,GO:0005215,GO:0006810,GO:0008150,GO:0015267,GO:0016032,GO:0019048,GO:0019058,GO:0019076,GO:0022803,GO:0022857,GO:0031640,GO:0034290,GO:0034291,GO:0035821,GO:0035890,GO:0035891,GO:0039633,GO:0040011,GO:0044003,GO:0044004,GO:0044364,GO:0044403,GO:0044419,GO:0044659,GO:0044660,GO:0044661,GO:0051179,GO:0051234,GO:0051701,GO:0051704,GO:0051817,GO:0051818,GO:0051883,GO:…	-	-	-	-	-	-	-	-	-	-	-
Adelaide	GCA_011190035	Adelaide_GCA_011190035	A	PHAGE_Yersin_L_413C_NC_004745	7_37	502347.ESCAB7627_2113	6.53e-121	344	COG4678@1|root,COG4678@2|Bacteria,1R92U@1224|Proteobacteria,1S23X@1236|Gammaproteobacteria,3XQJ5@561|Escherichia	1236|Gammaproteobacteria	G	Phage lysozyme	-	-	-	-	-	-	-	-	-	-	-	-	Phage_lysozyme
Adelaide	GCA_011190035	Adelaide_GCA_011190035	A	PHAGE_Yersin_L_413C_NC_004745	7_38	502347.ESCAB7627_2112	7.11e-84	249	28XCH@1|root,2ZJAB@2|Bacteria,1P71C@1224|Proteobacteria,1SUK9@1236|Gammaproteobacteria,3XQYI@561|Escherichia	1236|Gammaproteobacteria	-	-	-	-	-	-	-	-	-	-	-	-	-	-	-
Adelaide	GCA_011190035	Adelaide_GCA_011190035	A	PHAGE_Yersin_L_413C_NC_004745	7_39	754331.AEME01000001_gene782	7.41e-86	254	2CIHG@1|root,32S81@2|Bacteria,1N3Q3@1224|Proteobacteria,1S8US@1236|Gammaproteobacteria,3XQVZ@561|Escherichia	1236|Gammaproteobacteria	S	phage lysis regulatory protein, LysB family	-	-	-	-	-	-	-	-	-	-	-	-	DUF2570
Adelaide	GCA_011190035	Adelaide_GCA_011190035	A	PHAGE_Yersin_L_413C_NC_004745	7_40	502347.ESCAB7627_2110	1.67e-30	107	2EPSH@1|root,33HD0@2|Bacteria,1NKAI@1224|Proteobacteria,1SHG6@1236|Gammaproteobacteria,3XR98@561|Escherichia	1236|Gammaproteobacteria	-	-	-	-	-	-	-	-	-	-	-	-	-	-	-
Adelaide	GCA_011190035	Adelaide_GCA_011190035	A	PHAGE_Yersin_L_413C_NC_004745	7_41	502347.ESCAB7627_2109	7.77e-106	305	2CBI4@1|root,32RTF@2|Bacteria,1MZ82@1224|Proteobacteria,1S5DY@1236|Gammaproteobacteria,3XQXD@561|Escherichia	1236|Gammaproteobacteria	S	P2 phage tail completion protein R (GpR)	-	-	-	-	-	-	-	-	-	-	-	-	P2_Phage_GpR
Adelaide	GCA_011190035	Adelaide_GCA_011190035	A	PHAGE_Yersin_L_413C_NC_004745	7_42	754331.AEME01000001_gene785	3.2e-98	286	COG5005@1|root,COG5005@2|Bacteria,1MZCV@1224|Proteobacteria,1S4IA@1236|Gammaproteobacteria,3XQF5@561|Escherichia	1236|Gammaproteobacteria	S	Phage virion morphogenesis family	S	-	-	-	-	-	-	-	-	-	-	-	Phage_tail_S
Adelaide	GCA_011190035	Adelaide_GCA_011190035	A	PHAGE_Yersin_L_413C_NC_004745	7_43	1440052.EAKF1_ch2020c	8.38e-142	401	COG4540@1|root,COG4540@2|Bacteria,1N2WK@1224|Proteobacteria,1RRER@1236|Gammaproteobacteria,3XQP9@561|Escherichia	1236|Gammaproteobacteria	S	Type VI secretion system, phage-baseplate injector	-	-	-	-	-	-	-	-	-	-	-	-	Phage_base_V
Adelaide	GCA_011190035	Adelaide_GCA_011190035	A	PHAGE_Yersin_L_413C_NC_004745	7_44	1440052.EAKF1_ch2019c	1.03e-75	226	COG3628@1|root,COG3628@2|Bacteria,1N7WS@1224|Proteobacteria,1SCD1@1236|Gammaproteobacteria	1236|Gammaproteobacteria	S	Baseplate assembly protein	-	-	-	ko:K06903	-	-	-	-	ko00000	-	-	-	GPW_gp25
Adelaide	GCA_011190035	Adelaide_GCA_011190035	A	PHAGE_Yersin_L_413C_NC_004745	7_45	227940.Q858V6_9CAUD	2.72e-206	572	4QAMU@10239|Viruses,4QV4U@35237|dsDNA viruses no RNA stage,4QPEV@28883|Caudovirales,4QI0J@10662|Myoviridae	10662|Myoviridae	S	Baseplate J-like protein	-	GO:0005575,GO:0019012,GO:0044423,GO:0098015,GO:0098025	-	-	-	-	-	-	-	-	-	-	-
Adelaide	GCA_011190035	Adelaide_GCA_011190035	A	PHAGE_Yersin_L_413C_NC_004745	7_46	399742.Ent638_3485	6.21e-117	337	COG4385@1|root,COG4385@2|Bacteria,1NZST@1224|Proteobacteria,1RQRK@1236|Gammaproteobacteria,3X1DN@547|Enterobacter	1236|Gammaproteobacteria	S	Tail protein	-	-	-	-	-	-	-	-	-	-	-	-	Tail_P2_I
Adelaide	GCA_011190035	Adelaide_GCA_011190035	A	PHAGE_Yersin_L_413C_NC_004745	7_47	754331.AEME01000001_gene3584	5.75e-136	396	COG5301@1|root,COG5301@2|Bacteria,1MWNN@1224|Proteobacteria,1RR74@1236|Gammaproteobacteria,3XQD4@561|Escherichia	1236|Gammaproteobacteria	S	Phage tail-collar fibre protein	-	-	-	-	-	-	-	-	-	-	-	-	Collar,DUF3751,Phage_fiber_2
Agama	GCA_010264855	Agama_GCA_010264855	B	PHAGE_Salmon_SEN8_NC_047753	3_3	90371.CY43_14300	1.39e-231	644	COG1538@1|root,COG1538@2|Bacteria,1MYX2@1224|Proteobacteria,1RYIR@1236|Gammaproteobacteria,3ZM24@590|Salmonella	1236|Gammaproteobacteria	MU	Outer membrane efflux protein	-	-	-	ko:K12543	-	M00330	-	-	ko00000,ko00002,ko02000,ko02044	1.B.17,3.A.1.109.4	-	-	OEP
Agama	GCA_010264855	Agama_GCA_010264855	B	PHAGE_Salmon_SEN8_NC_047753	3_4	90371.CY43_14305	0	1375	COG2274@1|root,COG2274@2|Bacteria,1R2T0@1224|Proteobacteria,1SBE1@1236|Gammaproteobacteria,3ZIY1@590|Salmonella	1236|Gammaproteobacteria	V	ABC transporter transmembrane region	-	-	-	ko:K12541	ko02010,map02010	M00330	-	-	ko00000,ko00001,ko00002,ko02000,ko02044	3.A.1.109.3,3.A.1.109.4	-	-	ABC_membrane,ABC_tran
Agama	GCA_010264855	Agama_GCA_010264855	B	PHAGE_Salmon_SEN8_NC_047753	3_5	90371.CY43_14310	5.65e-276	756	COG0845@1|root,COG0845@2|Bacteria,1MUI8@1224|Proteobacteria,1RNK4@1236|Gammaproteobacteria,3ZKCD@590|Salmonella	1236|Gammaproteobacteria	M	HlyD membrane-fusion protein of T1SS	-	-	-	ko:K12542	-	M00330	-	-	ko00000,ko00002,ko02000,ko02044	3.A.1.109.4,8.A.1	-	-	Biotin_lipoyl_2,HlyD,HlyD_3
Agama	GCA_010264855	Agama_GCA_010264855	B	PHAGE_Salmon_SEN8_NC_047753	3_6	929814.E5G6Q3_9CAUD	1.89e-252	694	4QH23@10239|Viruses,4R0NS@35237|dsDNA viruses no RNA stage,4QQX9@28883|Caudovirales,4QIAR@10662|Myoviridae	10662|Myoviridae	S	Phage late control gene D protein (GPD)	-	-	-	-	-	-	-	-	-	-	-	-	-
Agama	GCA_010264855	Agama_GCA_010264855	B	PHAGE_Salmon_SEN8_NC_047753	3_7	218493.SBG_0763	2.85e-95	279	COG3499@1|root,COG3499@2|Bacteria,1MZJ7@1224|Proteobacteria,1S3NI@1236|Gammaproteobacteria,3ZMY3@590|Salmonella	1236|Gammaproteobacteria	S	Phage P2 GpU	-	-	-	ko:K06906	-	-	-	-	ko00000	-	-	-	Phage_P2_GpU
Agama	GCA_010264855	Agama_GCA_010264855	B	PHAGE_Salmon_SEN8_NC_047753	3_8	929814.E5G6Q1_9CAUD	0	1557	4QAK6@10239|Viruses,4QUP9@35237|dsDNA viruses no RNA stage,4QPBY@28883|Caudovirales,4QHYN@10662|Myoviridae	10662|Myoviridae	S	amidase activity	-	-	-	-	-	-	-	-	-	-	-	-	-
Agama	GCA_010264855	Agama_GCA_010264855	B	PHAGE_Salmon_SEN8_NC_047753	3_9	218493.SBG_0759	2.52e-60	186	2E3XV@1|root,32YUV@2|Bacteria,1N720@1224|Proteobacteria,1SCI4@1236|Gammaproteobacteria,3ZNA7@590|Salmonella	1236|Gammaproteobacteria	S	Phage tail assembly chaperone proteins, E, or 41 or 14	-	-	-	-	-	-	-	-	-	-	-	-	Phage_TAC_7
Agama	GCA_010264855	Agama_GCA_010264855	B	PHAGE_Salmon_SEN8_NC_047753	3_10	220341	4.91e-119	340	COG3498@1|root,COG3498@2|Bacteria,1Q8HB@1224|Proteobacteria,1RPNF@1236|Gammaproteobacteria,3ZMBE@590|Salmonella	1236|Gammaproteobacteria	S	Phage tail tube protein FII	FII	-	-	ko:K06908	-	-	-	-	ko00000	-	-	-	Phage_tube
Agama	GCA_010264855	Agama_GCA_010264855	B	PHAGE_Salmon_SEN8_NC_047753	3_11	220341	1.4e-282	772	COG3497@1|root,COG3497@2|Bacteria,1MW1V@1224|Proteobacteria,1RNUT@1236|Gammaproteobacteria,3ZJI0@590|Salmonella	1236|Gammaproteobacteria	S	Phage tail sheath C-terminal domain	-	-	-	ko:K06907	-	-	-	-	ko00000	-	-	-	Phage_sheath_1,Phage_sheath_1C
Agama	GCA_010264855	Agama_GCA_010264855	B	PHAGE_Salmon_SEN8_NC_047753	3_16	929814.E5G6N8_9CAUD	5.03e-202	561	4QAMU@10239|Viruses,4QV4U@35237|dsDNA viruses no RNA stage,4QPEV@28883|Caudovirales,4QI0J@10662|Myoviridae	10662|Myoviridae	S	Baseplate J-like protein	-	GO:0005575,GO:0019012,GO:0044423,GO:0098015,GO:0098025	-	-	-	-	-	-	-	-	-	-	-
Agama	GCA_010264855	Agama_GCA_010264855	B	PHAGE_Salmon_SEN8_NC_047753	3_17	465817.ETA_05830	1.56e-72	218	COG3628@1|root,COG3628@2|Bacteria,1N7WS@1224|Proteobacteria,1SCD1@1236|Gammaproteobacteria,3X6UQ@551|Erwinia	1236|Gammaproteobacteria	S	Baseplate assembly protein	w3	-	-	ko:K06903	-	-	-	-	ko00000	-	-	-	GPW_gp25
Agama	GCA_010264855	Agama_GCA_010264855	B	PHAGE_Salmon_SEN8_NC_047753	3_18	716541.ECL_04413	2.93e-126	360	COG4540@1|root,COG4540@2|Bacteria,1N2WK@1224|Proteobacteria,1RRER@1236|Gammaproteobacteria,3X39J@547|Enterobacter	1236|Gammaproteobacteria	S	Baseplate assembly protein	-	-	-	-	-	-	-	-	-	-	-	-	Phage_base_V
Agama	GCA_010264855	Agama_GCA_010264855	B	PHAGE_Salmon_SEN8_NC_047753	3_20	220341	4.35e-86	255	COG5005@1|root,COG5005@2|Bacteria,1MZCV@1224|Proteobacteria,1S4IA@1236|Gammaproteobacteria,3ZMM8@590|Salmonella	1236|Gammaproteobacteria	S	Phage virion morphogenesis family	S	-	-	-	-	-	-	-	-	-	-	-	Phage_tail_S
Agama	GCA_010264855	Agama_GCA_010264855	B	PHAGE_Salmon_SEN8_NC_047753	3_21	220341	1.89e-98	286	2CBI4@1|root,32RTF@2|Bacteria,1MZ82@1224|Proteobacteria,1S5DY@1236|Gammaproteobacteria,3ZMP1@590|Salmonella	1236|Gammaproteobacteria	S	P2 phage tail completion protein R (GpR)	-	-	-	-	-	-	-	-	-	-	-	-	P2_Phage_GpR
Agama	GCA_010264855	Agama_GCA_010264855	B	PHAGE_Salmon_SEN8_NC_047753	3_22	716541.ECL_04417	5.43e-88	259	2DRCZ@1|root,33B9B@2|Bacteria,1RCJI@1224|Proteobacteria,1SDDD@1236|Gammaproteobacteria	1236|Gammaproteobacteria	S	regulatory protein	-	-	-	-	-	-	-	-	-	-	-	-	-
Agama	GCA_010264855	Agama_GCA_010264855	B	PHAGE_Salmon_SEN8_NC_047753	3_23	716541.ECL_04418	1.35e-78	234	2EDRM@1|root,337M6@2|Bacteria,1NFYN@1224|Proteobacteria,1SFWS@1236|Gammaproteobacteria	1236|Gammaproteobacteria	-	-	-	-	-	-	-	-	-	-	-	-	-	-	-
Agama	GCA_010264855	Agama_GCA_010264855	B	PHAGE_Salmon_SEN8_NC_047753	3_24	716541.ECL_04419	6.49e-123	350	COG3772@1|root,COG3772@2|Bacteria,1MZJD@1224|Proteobacteria,1S2FS@1236|Gammaproteobacteria,3X32U@547|Enterobacter	1236|Gammaproteobacteria	G	Phage lysozyme	nucD	-	3.2.1.17	ko:K01185	-	-	-	-	ko00000,ko01000	-	-	-	Phage_lysozyme
Agama	GCA_010264855	Agama_GCA_010264855	B	PHAGE_Salmon_SEN8_NC_047753	3_25	465817.ETA_05760	3.89e-44	143	2DZJ9@1|root,32VC7@2|Bacteria,1QR5A@1224|Proteobacteria,1RTZN@1236|Gammaproteobacteria,3X6Y2@551|Erwinia	1236|Gammaproteobacteria	S	Bacteriophage holin family HP1	-	-	-	-	-	-	-	-	-	-	-	-	Phage_holin_2_3
Agama	GCA_010264855	Agama_GCA_010264855	B	PHAGE_Salmon_SEN8_NC_047753	3_26	220341	7.21e-45	144	COG5004@1|root,COG5004@2|Bacteria,1N81H@1224|Proteobacteria,1SCK4@1236|Gammaproteobacteria,3ZMPH@590|Salmonella	1236|Gammaproteobacteria	S	Phage Tail Protein X	X	-	-	-	-	-	-	-	-	-	-	-	Phage_tail_X
Agama	GCA_010264855	Agama_GCA_010264855	B	PHAGE_Salmon_SEN8_NC_047753	3_27	716541.ECL_04422	6.42e-109	313	2CM6Y@1|root,32SDV@2|Bacteria,1N0DS@1224|Proteobacteria,1S9D3@1236|Gammaproteobacteria,3X2C6@547|Enterobacter	1236|Gammaproteobacteria	S	Phage head completion protein (GPL)	L	-	-	-	-	-	-	-	-	-	-	-	Phage_GPL
Agama	GCA_010264855	Agama_GCA_010264855	B	PHAGE_Salmon_SEN8_NC_047753	3_28	716541.ECL_04423	5.66e-147	414	2DKUP@1|root,30DH1@2|Bacteria,1RDUB@1224|Proteobacteria,1RRN1@1236|Gammaproteobacteria,3X2G3@547|Enterobacter	1236|Gammaproteobacteria	S	Phage small terminase subunit	-	-	-	-	-	-	-	-	-	-	-	-	Phage_term_smal
Agama	GCA_010264855	Agama_GCA_010264855	B	PHAGE_Salmon_SEN8_NC_047753	3_29	716541.ECL_04424	2.25e-242	667	2CCQ9@1|root,2Z7HY@2|Bacteria,1MUWR@1224|Proteobacteria,1RPKI@1236|Gammaproteobacteria,3WZYX@547|Enterobacter	1236|Gammaproteobacteria	S	Phage major capsid protein, P2 family	N	-	-	-	-	-	-	-	-	-	-	-	Phage_cap_P2
Agama	GCA_010264855	Agama_GCA_010264855	B	PHAGE_Salmon_SEN8_NC_047753	3_30	220341	1.43e-168	474	2CAV1@1|root,2ZBY8@2|Bacteria,1RAGI@1224|Proteobacteria,1RYPG@1236|Gammaproteobacteria,3ZMCD@590|Salmonella	1236|Gammaproteobacteria	S	Phage capsid scaffolding protein (GPO) serine peptidase	O	-	-	-	-	-	-	-	-	-	-	-	Phage_GPO
Agama	GCA_010264855	Agama_GCA_010264855	B	PHAGE_Salmon_SEN8_NC_047753	3_33	929814.E5G6M3_9CAUD	2.54e-241	664	4QAYV@10239|Viruses,4QUZ7@35237|dsDNA viruses no RNA stage,4QPU3@28883|Caudovirales,4QJ8P@10662|Myoviridae	10662|Myoviridae	S	Phage portal protein	-	-	-	-	-	-	-	-	-	-	-	-	-
Agama	GCA_010264855	Agama_GCA_010264855	B	PHAGE_Salmon_SEN8_NC_047753	3_36	1415630.U771_28080	9.54e-152	439	COG0270@1|root,COG0270@2|Bacteria,1MV9H@1224|Proteobacteria,1RPM4@1236|Gammaproteobacteria	1236|Gammaproteobacteria	H	Methyl-transferase	-	-	2.1.1.37	ko:K00558	ko00270,ko01100,ko05206,map00270,map01100,map05206	M00035	R04858	RC00003,RC00332	ko00000,ko00001,ko00002,ko01000,ko02048,ko03032,ko03036	-	-	-	DNA_methylase
Agama	GCA_010264855	Agama_GCA_010264855	B	PHAGE_Salmon_SEN8_NC_047753	3_37	716541.ECL_04432	1.51e-46	149	2C6FZ@1|root,32S0J@2|Bacteria,1N4F6@1224|Proteobacteria,1SA0U@1236|Gammaproteobacteria	1236|Gammaproteobacteria	S	DinI-like family	-	-	-	ko:K12149	-	-	-	-	ko00000,ko03400	-	-	-	DinI
Agama	GCA_010264855	Agama_GCA_010264855	B	PHAGE_Salmon_SEN8_NC_047753	3_38	220341	0	1554	28HIF@1|root,2Z7TX@2|Bacteria,1MY24@1224|Proteobacteria,1RN69@1236|Gammaproteobacteria,3ZMY5@590|Salmonella	1236|Gammaproteobacteria	L	endonuclease activity	-	-	-	-	-	-	-	-	-	-	-	-	Phage_GPA
Agama	GCA_010264855	Agama_GCA_010264855	B	PHAGE_Salmon_SEN8_NC_047753	3_39	716541.ECL_04435	9.08e-167	470	COG0338@1|root,COG0338@2|Bacteria,1P85S@1224|Proteobacteria,1RQPP@1236|Gammaproteobacteria,3X484@547|Enterobacter	1236|Gammaproteobacteria	H	D12 class N6 adenine-specific DNA methyltransferase	-	-	2.1.1.72	ko:K06223	ko03430,map03430	-	-	-	ko00000,ko00001,ko01000,ko02048,ko03032,ko03400	-	-	-	MethyltransfD12
Agama	GCA_010264855	Agama_GCA_010264855	B	PHAGE_Salmon_SEN8_NC_047753	3_40	220341	6.74e-49	155	COG1734@1|root,COG1734@2|Bacteria,1N7Q0@1224|Proteobacteria,1SDQT@1236|Gammaproteobacteria,3ZMPK@590|Salmonella	1236|Gammaproteobacteria	T	Prokaryotic dksA/traR C4-type zinc finger	-	-	-	-	-	-	-	-	-	-	-	-	zf-dskA_traR
Agama	GCA_010264855	Agama_GCA_010264855	B	PHAGE_Salmon_SEN8_NC_047753	3_41	573.JG24_22030	6.7e-41	135	2DI2J@1|root,32UA9@2|Bacteria,1N59Y@1224|Proteobacteria,1SBKX@1236|Gammaproteobacteria	1236|Gammaproteobacteria	S	Protein of unknown function (DUF2732)	-	-	-	-	-	-	-	-	-	-	-	-	DUF2732
Agama	GCA_010264855	Agama_GCA_010264855	B	PHAGE_Salmon_SEN8_NC_047753	3_42	220341	1.48e-74	223	2ECF0@1|root,336D7@2|Bacteria,1N9S6@1224|Proteobacteria,1SCSZ@1236|Gammaproteobacteria,3ZNBW@590|Salmonella	1236|Gammaproteobacteria	S	Family of unknown function (DUF5347)	-	-	-	-	-	-	-	-	-	-	-	-	DUF5347
Agama	GCA_010264855	Agama_GCA_010264855	B	PHAGE_Salmon_SEN8_NC_047753	3_43	220341	1.53e-41	136	2E6E1@1|root,3311I@2|Bacteria,1N6WX@1224|Proteobacteria,1SDBV@1236|Gammaproteobacteria,3ZMNE@590|Salmonella	1236|Gammaproteobacteria	S	Protein of unknown function (DUF2724)	fil	-	-	-	-	-	-	-	-	-	-	-	DUF2724
Agama	GCA_010264855	Agama_GCA_010264855	B	PHAGE_Salmon_SEN8_NC_047753	3_44	220341	1.2e-109	316	2BX0J@1|root,30H36@2|Bacteria,1R6TW@1224|Proteobacteria,1RZIA@1236|Gammaproteobacteria,3ZM6I@590|Salmonella	1236|Gammaproteobacteria	S	Phage regulatory protein CII (CP76)	cII	-	-	-	-	-	-	-	-	-	-	-	Phage_CP76
Agama	GCA_010264855	Agama_GCA_010264855	B	PHAGE_Salmon_SEN8_NC_047753	3_45	1344012.ATMI01000051_gene1863	1.04e-46	150	2DTF9@1|root,33K3P@2|Bacteria,1NQ28@1224|Proteobacteria,1SJ63@1236|Gammaproteobacteria	1236|Gammaproteobacteria	-	-	-	-	-	-	-	-	-	-	-	-	-	-	-
Agama	GCA_010264855	Agama_GCA_010264855	B	PHAGE_Salmon_SEN8_NC_047753	3_46	220341	1.68e-136	387	COG2932@1|root,COG2932@2|Bacteria,1NDB9@1224|Proteobacteria,1RNJS@1236|Gammaproteobacteria,3ZMPB@590|Salmonella	1236|Gammaproteobacteria	K	Bacteriophage CI repressor C-terminal domain	-	-	-	-	-	-	-	-	-	-	-	-	Phage_CI_C,Phage_CI_repr
Agama	GCA_010264855	Agama_GCA_010264855	B	PHAGE_Salmon_SEN8_NC_047753	3_47	220341	9.07e-232	638	COG0582@1|root,COG0582@2|Bacteria,1N45B@1224|Proteobacteria,1RNDM@1236|Gammaproteobacteria,3ZN6F@590|Salmonella	1236|Gammaproteobacteria	L	Phage integrase family	int	-	-	-	-	-	-	-	-	-	-	-	Phage_integrase
Agama	GCA_010264855	Agama_GCA_010264855	B	PHAGE_Salmon_SEN8_NC_047753	3_48	90371.CY43_14485	4.19e-121	346	2F140@1|root,33U5F@2|Bacteria,1NV29@1224|Proteobacteria,1SNI4@1236|Gammaproteobacteria,3ZNDI@590|Salmonella	1236|Gammaproteobacteria	N	Repressor of phase-1 flagellin	-	-	-	-	-	-	-	-	-	-	-	-	Flag1_repress
Agama	GCA_010264855	Agama_GCA_010264855	B	PHAGE_Salmon_SEN8_NC_047753	3_49	90371.CY43_14490	3.7e-305	844	COG1344@1|root,COG1344@2|Bacteria,1MV1N@1224|Proteobacteria,1RN0Y@1236|Gammaproteobacteria,3ZKR6@590|Salmonella	1236|Gammaproteobacteria	N	Flagellin is the subunit protein which polymerizes to form the filaments of bacterial flagella	fliC	-	-	ko:K02406	ko02020,ko02040,ko04621,ko04626,ko05132,ko05134,map02020,map02040,map04621,map04626,map05132,map05134	-	-	-	ko00000,ko00001,ko02035	-	-	-	Flagellin_C,Flagellin_D3,Flagellin_N
Agama	GCA_010264855	Agama_GCA_010264855	B	PHAGE_Salmon_SEN8_NC_047753	3_50	637910.ROD_08981	9.79e-107	310	COG1961@1|root,COG1961@2|Bacteria,1MXXT@1224|Proteobacteria,1S08N@1236|Gammaproteobacteria	1236|Gammaproteobacteria	L	Site-specific recombinases, DNA invertase Pin homologs	hin	-	-	ko:K14060	-	-	-	-	ko00000	-	-	-	HTH_7,Resolvase
Ago	GCA_007400925	Ago_GCA_007400925	A	PHAGE_Entero_Mu_NC_000929	2_1	90371.CY43_02140	0	1390	COG4773@1|root,COG4773@2|Bacteria,1QTT0@1224|Proteobacteria,1RNBT@1236|Gammaproteobacteria,3ZNGS@590|Salmonella	1236|Gammaproteobacteria	M	TonB-dependent Receptor Plug Domain	foxA	-	-	ko:K02014	-	-	-	-	ko00000,ko02000	1.B.14	-	-	Plug,STN,TonB_dep_Rec
Ago	GCA_007400925	Ago_GCA_007400925	A	PHAGE_Entero_Mu_NC_000929	2_3	754331.AEME01000001_gene3551	1.12e-30	109	COG3423@1|root,COG3423@2|Bacteria,1N8W7@1224|Proteobacteria,1S966@1236|Gammaproteobacteria,3XRCK@561|Escherichia	1236|Gammaproteobacteria	K	Winged helix-turn-helix DNA-binding	-	-	-	-	-	-	-	-	-	-	-	-	HTH_35
Ago	GCA_007400925	Ago_GCA_007400925	A	PHAGE_Entero_Mu_NC_000929	2_4	754331.AEME01000001_gene3550	0	1144	COG2801@1|root,COG2801@2|Bacteria,1MVXV@1224|Proteobacteria,1RR5U@1236|Gammaproteobacteria	1236|Gammaproteobacteria	L	Transposase	-	-	-	ko:K07497	-	-	-	-	ko00000	-	-	-	HTH_Tnp_Mu_1,Mu-transpos_C,rve
Ago	GCA_007400925	Ago_GCA_007400925	A	PHAGE_Entero_Mu_NC_000929	2_5	637910.ROD_46931	3.64e-159	453	COG2842@1|root,COG2842@2|Bacteria,1R5DI@1224|Proteobacteria,1RNAY@1236|Gammaproteobacteria	1236|Gammaproteobacteria	S	DNA transposition protein	-	-	3.6.1.3	ko:K07132	-	-	-	-	ko00000,ko01000	-	-	-	AAA_22,Phage-MuB_C
Ago	GCA_007400925	Ago_GCA_007400925	A	PHAGE_Entero_Mu_NC_000929	2_10	891974.E05_30900	5.87e-98	290	28NH3@1|root,2ZBJ1@2|Bacteria,1R5ME@1224|Proteobacteria,1S2CY@1236|Gammaproteobacteria	1236|Gammaproteobacteria	S	Protein of unknown function (DUF3164)	-	-	-	-	-	-	-	-	-	-	-	-	DUF3164
Ago	GCA_007400925	Ago_GCA_007400925	A	PHAGE_Entero_Mu_NC_000929	2_12	754331.AEME01000001_gene3543	1.46e-80	243	2E4HZ@1|root,32ZD2@2|Bacteria,1ND8T@1224|Proteobacteria,1SC7J@1236|Gammaproteobacteria	1236|Gammaproteobacteria	-	-	-	-	-	-	-	-	-	-	-	-	-	-	-
Ago	GCA_007400925	Ago_GCA_007400925	A	PHAGE_Entero_Mu_NC_000929	2_18	637910.ROD_47081	8.45e-72	221	COG4382@1|root,COG4382@2|Bacteria,1N8KH@1224|Proteobacteria,1S3C4@1236|Gammaproteobacteria	1236|Gammaproteobacteria	S	Mu-like prophage protein gp16	-	-	-	-	-	-	-	-	-	-	-	-	DUF1018
Ago	GCA_007400925	Ago_GCA_007400925	A	PHAGE_Entero_Mu_NC_000929	2_21	637910.ROD_47101	1.36e-59	187	COG5566@1|root,COG5566@2|Bacteria,1N0IH@1224|Proteobacteria,1SBYY@1236|Gammaproteobacteria	1236|Gammaproteobacteria	S	transcription	-	-	-	-	-	-	-	-	-	-	-	-	Mor
Ago	GCA_007400925	Ago_GCA_007400925	A	PHAGE_Entero_Mu_NC_000929	2_22	637910.ROD_47111	9.48e-101	293	COG3772@1|root,COG3772@2|Bacteria,1MZJD@1224|Proteobacteria,1S6BA@1236|Gammaproteobacteria	1236|Gammaproteobacteria	G	lysozyme	ybcS	GO:0001906,GO:0001907,GO:0003674,GO:0003796,GO:0003824,GO:0004553,GO:0008150,GO:0016032,GO:0016787,GO:0016798,GO:0019048,GO:0019058,GO:0019076,GO:0031640,GO:0035821,GO:0035890,GO:0035891,GO:0039633,GO:0040011,GO:0044003,GO:0044004,GO:0044364,GO:0044403,GO:0044419,GO:0044659,GO:0044661,GO:0051701,GO:0051704,GO:0051817,GO:0051818,GO:0051883,GO:0052126,GO:0052192,GO:0061783	3.2.1.17	ko:K01185	-	-	-	-	ko00000,ko01000	-	-	-	Phage_lysozyme
Ago	GCA_007400925	Ago_GCA_007400925	A	PHAGE_Entero_Mu_NC_000929	2_25	637910.ROD_47131	4.26e-51	163	2DRD2@1|root,33B9K@2|Bacteria,1NNFW@1224|Proteobacteria,1SENY@1236|Gammaproteobacteria	1236|Gammaproteobacteria	S	Protein of unknown function (DUF2730)	-	-	-	-	-	-	-	-	-	-	-	-	DUF2730
Ago	GCA_007400925	Ago_GCA_007400925	A	PHAGE_Entero_Mu_NC_000929	2_26	637910.ROD_47141	8.3e-57	177	COG0735@1|root,COG0735@2|Bacteria,1QZ80@1224|Proteobacteria,1T41B@1236|Gammaproteobacteria	1236|Gammaproteobacteria	P	belongs to the Fur family	-	-	-	-	-	-	-	-	-	-	-	-	-
Ago	GCA_007400925	Ago_GCA_007400925	A	PHAGE_Entero_Mu_NC_000929	2_27	637910.ROD_47151	7.93e-90	268	2ACTC@1|root,312E7@2|Bacteria,1R49I@1224|Proteobacteria,1S83K@1236|Gammaproteobacteria	1236|Gammaproteobacteria	S	Protein of unknown function (DUF3486)	-	-	-	-	-	-	-	-	-	-	-	-	DUF3486
Ago	GCA_007400925	Ago_GCA_007400925	A	PHAGE_Entero_Mu_NC_000929	2_28	637910.ROD_47161	2.89e-305	851	COG4373@1|root,COG4373@2|Bacteria,1N2KG@1224|Proteobacteria,1RNKU@1236|Gammaproteobacteria	1236|Gammaproteobacteria	S	Mu-like prophage FluMu protein gp28	-	-	-	-	-	-	-	-	-	-	-	-	Terminase_6
Ago	GCA_007400925	Ago_GCA_007400925	A	PHAGE_Entero_Mu_NC_000929	2_29	637910.ROD_47171	1.71e-290	803	COG4383@1|root,COG4383@2|Bacteria,1MWNS@1224|Proteobacteria,1RNBP@1236|Gammaproteobacteria	1236|Gammaproteobacteria	S	Mu-like prophage protein gp29	-	-	-	-	-	-	-	-	-	-	-	-	DUF935
Ago	GCA_007400925	Ago_GCA_007400925	A	PHAGE_Entero_Mu_NC_000929	2_30	637910.ROD_47181	3.63e-249	692	COG2369@1|root,COG2369@2|Bacteria,1R40R@1224|Proteobacteria,1RPEA@1236|Gammaproteobacteria	1236|Gammaproteobacteria	L	protein homolog of phage Mu protein gp30	-	-	-	-	-	-	-	-	-	-	-	-	Phage_Mu_F
Ago	GCA_007400925	Ago_GCA_007400925	A	PHAGE_Entero_Mu_NC_000929	2_31	637910.ROD_47191	6.33e-79	238	COG5005@1|root,COG5005@2|Bacteria	2|Bacteria	S	Phage virion morphogenesis	-	-	-	-	-	-	-	-	-	-	-	-	Phage_tail_S
Ago	GCA_007400925	Ago_GCA_007400925	A	PHAGE_Entero_Mu_NC_000929	2_32	637910.ROD_47201	5.66e-138	406	COG4388@1|root,COG4388@2|Bacteria,1RA2J@1224|Proteobacteria,1RZEI@1236|Gammaproteobacteria	1236|Gammaproteobacteria	S	Mu-like prophage I protein	-	-	-	-	-	-	-	-	-	-	-	-	Mu-like_Pro
Ago	GCA_007400925	Ago_GCA_007400925	A	PHAGE_Entero_Mu_NC_000929	2_33	637910.ROD_47221	3.11e-149	429	COG4397@1|root,COG4397@2|Bacteria,1MWX8@1224|Proteobacteria,1RR4A@1236|Gammaproteobacteria	1236|Gammaproteobacteria	S	Mu-like prophage major head subunit gpT	-	-	-	-	-	-	-	-	-	-	-	-	Mu-like_gpT
Ago	GCA_007400925	Ago_GCA_007400925	A	PHAGE_Entero_Mu_NC_000929	2_35	637910.ROD_47241	3.35e-60	189	COG4387@1|root,COG4387@2|Bacteria,1N1K0@1224|Proteobacteria,1S9W3@1236|Gammaproteobacteria	1236|Gammaproteobacteria	S	Mu-like prophage protein GP36	-	-	-	-	-	-	-	-	-	-	-	-	DUF1320
Ago	GCA_007400925	Ago_GCA_007400925	A	PHAGE_Entero_Mu_NC_000929	2_36	637910.ROD_47251	5.39e-78	237	COG5003@1|root,COG5003@2|Bacteria,1NASX@1224|Proteobacteria,1SF1Y@1236|Gammaproteobacteria	1236|Gammaproteobacteria	S	mu-like prophage	-	-	-	-	-	-	-	-	-	-	-	-	DUF1834
Ago	GCA_007400925	Ago_GCA_007400925	A	PHAGE_Entero_Mu_NC_000929	2_37	637910.ROD_47261	3.2e-21	86.3	2EICU@1|root,33C46@2|Bacteria,1NGMA@1224|Proteobacteria,1SGJZ@1236|Gammaproteobacteria	1236|Gammaproteobacteria	S	Protein of unknown function (DUF2635)	-	-	-	-	-	-	-	-	-	-	-	-	DUF2635
Ago	GCA_007400925	Ago_GCA_007400925	A	PHAGE_Entero_Mu_NC_000929	2_38	637910.ROD_47271	1.43e-248	695	COG4386@1|root,COG4386@2|Bacteria,1MXZD@1224|Proteobacteria,1RN4Q@1236|Gammaproteobacteria	1236|Gammaproteobacteria	N	Tail sheath protein	-	-	-	-	-	-	-	-	-	-	-	-	Phage_sheath_1,Phage_sheath_1C
Ago	GCA_007400925	Ago_GCA_007400925	A	PHAGE_Entero_Mu_NC_000929	2_39	637910.ROD_47281	2.96e-62	192	2EGD4@1|root,33A4X@2|Bacteria,1N841@1224|Proteobacteria	1224|Proteobacteria	S	Tail tube protein	-	-	-	-	-	-	-	-	-	-	-	-	Tail_tube
Ago	GCA_007400925	Ago_GCA_007400925	A	PHAGE_Entero_Mu_NC_000929	2_40	637910.ROD_47291	7.34e-70	215	COG4518@1|root,COG4518@2|Bacteria,1NCDV@1224|Proteobacteria,1SG46@1236|Gammaproteobacteria	1236|Gammaproteobacteria	S	mu-like prophage FluMu protein gp41	-	-	-	-	-	-	-	-	-	-	-	-	Phage_TAC_7
Ago	GCA_007400925	Ago_GCA_007400925	A	PHAGE_Entero_Mu_NC_000929	2_42	637910.ROD_47311	9.57e-183	525	COG4228@1|root,COG4228@2|Bacteria,1R4HU@1224|Proteobacteria,1RPRY@1236|Gammaproteobacteria	1236|Gammaproteobacteria	S	DNA circulation protein	-	-	-	-	-	-	-	-	-	-	-	-	DNA_circ_N
Ago	GCA_007400925	Ago_GCA_007400925	A	PHAGE_Entero_Mu_NC_000929	2_43	637910.ROD_47321	3.02e-176	502	COG4379@1|root,COG4379@2|Bacteria,1MX68@1224|Proteobacteria,1RYCD@1236|Gammaproteobacteria	1236|Gammaproteobacteria	S	tail protein	-	-	-	-	-	-	-	-	-	-	-	-	Phage_GPD
Ago	GCA_007400925	Ago_GCA_007400925	A	PHAGE_Entero_Mu_NC_000929	2_44	637910.ROD_47331	8.33e-101	297	COG4384@1|root,COG4384@2|Bacteria,1MZ4H@1224|Proteobacteria,1S5VZ@1236|Gammaproteobacteria	1236|Gammaproteobacteria	S	Bacteriophage Mu Gp45 protein	-	-	-	-	-	-	-	-	-	-	-	-	Phage_Mu_Gp45
Ago	GCA_007400925	Ago_GCA_007400925	A	PHAGE_Entero_Mu_NC_000929	2_45	637910.ROD_47341	1.24e-63	198	COG4381@1|root,COG4381@2|Bacteria,1N954@1224|Proteobacteria,1SBHY@1236|Gammaproteobacteria	1236|Gammaproteobacteria	S	Mu-like prophage FluMu protein	-	-	-	-	-	-	-	-	-	-	-	-	GP46
Ago	GCA_007400925	Ago_GCA_007400925	A	PHAGE_Entero_Mu_NC_000929	2_46	637910.ROD_47351	2.58e-201	564	COG3299@1|root,COG3299@2|Bacteria,1PYEJ@1224|Proteobacteria,1S5FS@1236|Gammaproteobacteria	1236|Gammaproteobacteria	S	of phage Mu protein gp47	-	-	-	-	-	-	-	-	-	-	-	-	Baseplate_J
Ago	GCA_007400925	Ago_GCA_007400925	A	PHAGE_Entero_Mu_NC_000929	2_47	637910.ROD_47361	1.32e-101	297	COG3778@1|root,COG3778@2|Bacteria,1QGVE@1224|Proteobacteria,1SBXQ@1236|Gammaproteobacteria	1236|Gammaproteobacteria	S	Mu-like prophage FluMu protein	-	-	-	-	-	-	-	-	-	-	-	-	DUF2313
Ago	GCA_007400925	Ago_GCA_007400925	A	PHAGE_Entero_Mu_NC_000929	2_48	90371.CY43_09595	8.35e-134	400	COG4675@1|root,COG4675@2|Bacteria	2|Bacteria	M	tail collar domain protein	-	-	-	ko:K21449	-	-	-	-	ko00000,ko02000	1.B.40.2	-	-	Collar,Phage_fiber_2
Ago	GCA_007400925	Ago_GCA_007400925	A	PHAGE_Entero_Mu_NC_000929	2_53	220341	4.33e-65	200	2C4D9@1|root,337PW@2|Bacteria,1NE4W@1224|Proteobacteria,1SGM1@1236|Gammaproteobacteria,3ZMCR@590|Salmonella	1236|Gammaproteobacteria	S	Protein of unknown function (DUF1353)	-	-	-	-	-	-	-	-	-	-	-	-	DUF1353
Ago	GCA_007400925	Ago_GCA_007400925	A	PHAGE_Entero_Mu_NC_000929	2_55	1127516.H9C177_9CAUD	4.14e-156	448	4QAIJ@10239|Viruses,4QVZ9@35237|dsDNA viruses no RNA stage,4QPXI@28883|Caudovirales,4QHXZ@10662|Myoviridae	10662|Myoviridae	S	C-5 cytosine-specific DNA methylase	-	-	-	-	-	-	-	-	-	-	-	-	-
Ago	GCA_007400925	Ago_GCA_007400925	A	PHAGE_Edward_GF_2_NC_026611	4_2	1197719.A464_1025	6.37e-196	544	28KVY@1|root,2ZACE@2|Bacteria,1R8J9@1224|Proteobacteria,1RYGV@1236|Gammaproteobacteria,3ZN1Y@590|Salmonella	1236|Gammaproteobacteria	S	Bacterial protein of unknown function (HtrL_YibB)	htrL	-	-	-	-	-	-	-	-	-	-	-	HtrL_YibB
Ago	GCA_007400925	Ago_GCA_007400925	A	PHAGE_Edward_GF_2_NC_026611	4_3	90371.CY43_13795	4.49e-120	344	COG2110@1|root,COG2110@2|Bacteria,1MYT5@1224|Proteobacteria,1S7KD@1236|Gammaproteobacteria,3ZMQ0@590|Salmonella	1236|Gammaproteobacteria	S	Caudovirales tail fibre assembly protein, lambda gpK	tfaR	-	-	-	-	-	-	-	-	-	-	-	Caudo_TAP
Ago	GCA_007400925	Ago_GCA_007400925	A	PHAGE_Edward_GF_2_NC_026611	4_4	90371.CY43_09595	2.82e-305	860	COG4675@1|root,COG4675@2|Bacteria	2|Bacteria	M	tail collar domain protein	-	-	-	ko:K21449	-	-	-	-	ko00000,ko02000	1.B.40.2	-	-	Collar,Phage_fiber_2
Ago	GCA_007400925	Ago_GCA_007400925	A	PHAGE_Edward_GF_2_NC_026611	4_5	90371.CY43_09600	1.41e-139	394	2BT9S@1|root,32NF8@2|Bacteria,1RJ07@1224|Proteobacteria,1S2IY@1236|Gammaproteobacteria	1236|Gammaproteobacteria	S	Protein of unknown function (DUF2612)	-	-	-	-	-	-	-	-	-	-	-	-	DUF2612
Ago	GCA_007400925	Ago_GCA_007400925	A	PHAGE_Edward_GF_2_NC_026611	4_6	90371.CY43_09605	1.81e-292	799	COG3299@1|root,COG3299@2|Bacteria,1R01H@1224|Proteobacteria,1T05C@1236|Gammaproteobacteria	1236|Gammaproteobacteria	S	Baseplate J-like protein	-	-	-	-	-	-	-	-	-	-	-	-	Baseplate_J
Ago	GCA_007400925	Ago_GCA_007400925	A	PHAGE_Edward_GF_2_NC_026611	4_7	90371.CY43_09610	4.85e-80	237	2E0K4@1|root,32W5K@2|Bacteria,1N51A@1224|Proteobacteria,1SPT2@1236|Gammaproteobacteria	1236|Gammaproteobacteria	-	-	-	-	-	-	-	-	-	-	-	-	-	-	-
Ago	GCA_007400925	Ago_GCA_007400925	A	PHAGE_Edward_GF_2_NC_026611	4_8	90371.CY43_09615	3.7e-161	451	COG4540@1|root,COG4540@2|Bacteria,1RKWX@1224|Proteobacteria,1S82Y@1236|Gammaproteobacteria	1236|Gammaproteobacteria	S	Baseplate assembly protein	-	-	-	-	-	-	-	-	-	-	-	-	-
Ago	GCA_007400925	Ago_GCA_007400925	A	PHAGE_Edward_GF_2_NC_026611	4_9	90371.CY43_09620	1.16e-205	569	28VF4@1|root,2ZHHP@2|Bacteria,1RCEY@1224|Proteobacteria,1S25W@1236|Gammaproteobacteria	1236|Gammaproteobacteria	-	-	-	-	-	-	-	-	-	-	-	-	-	-	-
Ago	GCA_007400925	Ago_GCA_007400925	A	PHAGE_Edward_GF_2_NC_026611	4_10	90371.CY43_09625	2.6e-71	214	2E499@1|root,32Z50@2|Bacteria,1NB84@1224|Proteobacteria,1SFPQ@1236|Gammaproteobacteria	1236|Gammaproteobacteria	-	-	-	-	-	-	-	-	-	-	-	-	-	-	-
Ago	GCA_007400925	Ago_GCA_007400925	A	PHAGE_Edward_GF_2_NC_026611	4_11	90371.CY43_09630	2.89e-159	447	2E9A4@1|root,333I4@2|Bacteria,1NAHT@1224|Proteobacteria,1S5PX@1236|Gammaproteobacteria	1236|Gammaproteobacteria	-	-	-	-	-	-	-	-	-	-	-	-	-	-	-
Ago	GCA_007400925	Ago_GCA_007400925	A	PHAGE_Edward_GF_2_NC_026611	4_12	90371.CY43_09635	0	1182	COG0741@1|root,COG5283@1|root,COG0741@2|Bacteria,COG5283@2|Bacteria,1MZ4X@1224|Proteobacteria,1S8R3@1236|Gammaproteobacteria	1236|Gammaproteobacteria	M	COG0741 Soluble lytic murein transglycosylase and related regulatory proteins (some contain LysM invasin domains)	-	-	-	-	-	-	-	-	-	-	-	-	SLT
Ago	GCA_007400925	Ago_GCA_007400925	A	PHAGE_Edward_GF_2_NC_026611	4_13	90371.CY43_09645	2.98e-93	272	2CHGB@1|root,31T0P@2|Bacteria,1RKJ3@1224|Proteobacteria,1S86G@1236|Gammaproteobacteria	1236|Gammaproteobacteria	-	-	-	-	-	-	-	-	-	-	-	-	-	-	-
Ago	GCA_007400925	Ago_GCA_007400925	A	PHAGE_Edward_GF_2_NC_026611	4_14	90371.CY43_09650	3.1e-104	301	2E7H3@1|root,331ZP@2|Bacteria,1N6TW@1224|Proteobacteria,1SBQ9@1236|Gammaproteobacteria	1236|Gammaproteobacteria	-	-	-	-	-	-	-	-	-	-	-	-	-	-	-
Ago	GCA_007400925	Ago_GCA_007400925	A	PHAGE_Edward_GF_2_NC_026611	4_15	90371.CY43_09655	0	956	28JKG@1|root,2Z9DB@2|Bacteria,1NMKD@1224|Proteobacteria,1RRMK@1236|Gammaproteobacteria	1236|Gammaproteobacteria	S	Protein of unknown function (DUF3383)	-	-	-	-	-	-	-	-	-	-	-	-	DUF3383
Ago	GCA_007400925	Ago_GCA_007400925	A	PHAGE_Edward_GF_2_NC_026611	4_16	90371.CY43_09660	9.04e-129	365	2CA9C@1|root,32RQX@2|Bacteria,1N3Z6@1224|Proteobacteria,1S9FY@1236|Gammaproteobacteria	1236|Gammaproteobacteria	-	-	-	-	-	-	-	-	-	-	-	-	-	-	-
Ago	GCA_007400925	Ago_GCA_007400925	A	PHAGE_Edward_GF_2_NC_026611	4_17	90371.CY43_09665	5.81e-87	255	2ECIE@1|root,336GK@2|Bacteria,1NAZW@1224|Proteobacteria,1SCFW@1236|Gammaproteobacteria	1236|Gammaproteobacteria	-	-	-	-	-	-	-	-	-	-	-	-	-	-	-
Ago	GCA_007400925	Ago_GCA_007400925	A	PHAGE_Edward_GF_2_NC_026611	4_18	90371.CY43_09670	7.33e-139	392	2E3MG@1|root,32YJP@2|Bacteria,1NAXS@1224|Proteobacteria,1SFQQ@1236|Gammaproteobacteria	1236|Gammaproteobacteria	-	-	-	-	-	-	-	-	-	-	-	-	-	-	-
Ago	GCA_007400925	Ago_GCA_007400925	A	PHAGE_Edward_GF_2_NC_026611	4_19	90371.CY43_09675	2.34e-105	304	2CZ1Q@1|root,32T5E@2|Bacteria,1N5DX@1224|Proteobacteria,1SAW2@1236|Gammaproteobacteria	1236|Gammaproteobacteria	S	Protein of unknown function (DUF4054)	-	-	-	-	-	-	-	-	-	-	-	-	DUF4054
Ago	GCA_007400925	Ago_GCA_007400925	A	PHAGE_Edward_GF_2_NC_026611	4_20	90371.CY43_09680	8.82e-77	229	2E2ZF@1|root,32Y03@2|Bacteria,1N84J@1224|Proteobacteria,1SF8N@1236|Gammaproteobacteria	1236|Gammaproteobacteria	-	-	-	-	-	-	-	-	-	-	-	-	-	-	-
Ago	GCA_007400925	Ago_GCA_007400925	A	PHAGE_Edward_GF_2_NC_026611	4_21	90371.CY43_09685	2.67e-249	684	COG4834@1|root,COG4834@2|Bacteria,1ND5Q@1224|Proteobacteria,1RZ3P@1236|Gammaproteobacteria	1236|Gammaproteobacteria	S	Protein conserved in bacteria	-	-	-	-	-	-	-	-	-	-	-	-	DUF2184
Ago	GCA_007400925	Ago_GCA_007400925	A	PHAGE_Edward_GF_2_NC_026611	4_22	90371.CY43_09690	2.9e-108	312	2DMZB@1|root,32UJG@2|Bacteria,1N4TS@1224|Proteobacteria,1SFQE@1236|Gammaproteobacteria	1236|Gammaproteobacteria	-	-	-	-	-	-	-	-	-	-	-	-	-	-	-
Ago	GCA_007400925	Ago_GCA_007400925	A	PHAGE_Edward_GF_2_NC_026611	4_23	90371.CY43_09695	0	864	COG3566@1|root,COG3566@2|Bacteria,1RFH7@1224|Proteobacteria,1S3VI@1236|Gammaproteobacteria	1236|Gammaproteobacteria	S	Uncharacterized protein conserved in bacteria (DUF2213)	-	-	-	ko:K09960	-	-	-	-	ko00000	-	-	-	DUF2213
Ago	GCA_007400925	Ago_GCA_007400925	A	PHAGE_Edward_GF_2_NC_026611	4_24	90371.CY43_09700	2.6e-163	457	COG2369@1|root,COG2369@2|Bacteria,1RC2N@1224|Proteobacteria,1S2BQ@1236|Gammaproteobacteria,3ZNFK@590|Salmonella	1236|Gammaproteobacteria	S	Phage Mu protein F like protein	-	-	-	-	-	-	-	-	-	-	-	-	Phage_Mu_F
Ago	GCA_007400925	Ago_GCA_007400925	A	PHAGE_Edward_GF_2_NC_026611	4_25	90371.CY43_09705	0	1003	COG3567@1|root,COG3567@2|Bacteria,1QNPU@1224|Proteobacteria,1RNYY@1236|Gammaproteobacteria,3ZNEM@590|Salmonella	1236|Gammaproteobacteria	S	Protein of unknown function (DUF1073)	-	-	-	ko:K09961	-	-	-	-	ko00000	-	-	-	DUF1073
Ago	GCA_007400925	Ago_GCA_007400925	A	PHAGE_Edward_GF_2_NC_026611	4_26	90371.CY43_09710	0	969	COG1783@1|root,COG1783@2|Bacteria,1R66A@1224|Proteobacteria,1RQFD@1236|Gammaproteobacteria,3ZN0E@590|Salmonella	1236|Gammaproteobacteria	S	Phage terminase large subunit	Z012_12305	-	-	ko:K06909	-	-	-	-	ko00000	-	-	-	Terminase_3,Terminase_3C
Ago	GCA_007400925	Ago_GCA_007400925	A	PHAGE_Edward_GF_2_NC_026611	4_27	220341	8.95e-170	475	2DCUJ@1|root,2ZFDX@2|Bacteria,1QVWE@1224|Proteobacteria,1T2KN@1236|Gammaproteobacteria,3ZN4W@590|Salmonella	1236|Gammaproteobacteria	-	-	-	-	-	-	-	-	-	-	-	-	-	-	-
Ago	GCA_007400925	Ago_GCA_007400925	A	PHAGE_Edward_GF_2_NC_026611	4_29	90371.CY43_09725	4.38e-82	245	2BQY7@1|root,32JVG@2|Bacteria,1RG8E@1224|Proteobacteria,1S5KS@1236|Gammaproteobacteria,3ZNG2@590|Salmonella	1236|Gammaproteobacteria	S	Bacteriophage Rz lysis protein	-	-	-	ko:K14744	-	-	-	-	ko00000,ko01000	-	-	-	Phage_lysis
Ago	GCA_007400925	Ago_GCA_007400925	A	PHAGE_Edward_GF_2_NC_026611	4_30	502347.ESCAB7627_1256	2.24e-98	288	COG3772@1|root,COG3772@2|Bacteria,1RA0W@1224|Proteobacteria,1S2XG@1236|Gammaproteobacteria,3XQB7@561|Escherichia	1236|Gammaproteobacteria	G	Corresponds to locus_tag	arrQ	-	3.2.1.17	ko:K01185	-	-	-	-	ko00000,ko01000	-	-	-	Phage_lysozyme
Ago	GCA_007400925	Ago_GCA_007400925	A	PHAGE_Edward_GF_2_NC_026611	4_32	598467.BrE312_1913	2.15e-71	217	COG1598@1|root,COG1598@2|Bacteria,1RI8S@1224|Proteobacteria,1S7DJ@1236|Gammaproteobacteria	1236|Gammaproteobacteria	K	Antitoxin component of a type II toxin-antitoxin (TA) system. Functions as an mRNA interferase antitoxin	hicB	-	-	ko:K18843	-	-	-	-	ko00000,ko02048	-	-	-	HTH_3,HicB_lk_antitox
Ago	GCA_007400925	Ago_GCA_007400925	A	PHAGE_Edward_GF_2_NC_026611	4_33	598467.BrE312_1912	6.56e-35	119	COG1724@1|root,COG1724@2|Bacteria,1NAEE@1224|Proteobacteria,1SCFQ@1236|Gammaproteobacteria	1236|Gammaproteobacteria	J	Toxic component of a type II toxin-antitoxin (TA) system. A	hicA	GO:0003674,GO:0003824,GO:0004518,GO:0004519,GO:0004521,GO:0004540,GO:0006139,GO:0006401,GO:0006402,GO:0006725,GO:0006807,GO:0008150,GO:0008152,GO:0009056,GO:0009057,GO:0009892,GO:0009987,GO:0010468,GO:0010605,GO:0010629,GO:0016070,GO:0016071,GO:0016787,GO:0016788,GO:0019222,GO:0019439,GO:0034641,GO:0034655,GO:0043170,GO:0044237,GO:0044238,GO:0044248,GO:0044260,GO:0044265,GO:0044270,GO:0046483,GO:…	-	ko:K07339	-	-	-	-	ko00000,ko01000,ko02048	-	-	-	HicA_toxin
Ago	GCA_007400925	Ago_GCA_007400925	A	PHAGE_Edward_GF_2_NC_026611	4_34	175950.Q8HA89_9CAUD	1.75e-105	309	4QBMG@10239|Viruses,4QZ2U@35237|dsDNA viruses no RNA stage,4QTJ7@28883|Caudovirales	28883|Caudovirales	-	-	-	-	-	-	-	-	-	-	-	-	-	-	-
Ago	GCA_007400925	Ago_GCA_007400925	A	PHAGE_Edward_GF_2_NC_026611	4_35	90371.CY43_09770	2.55e-61	189	2E7QF@1|root,32TYS@2|Bacteria,1N2H1@1224|Proteobacteria,1S9D0@1236|Gammaproteobacteria	1236|Gammaproteobacteria	-	-	-	-	-	-	-	-	-	-	-	-	-	-	-
Ago	GCA_007400925	Ago_GCA_007400925	A	PHAGE_Edward_GF_2_NC_026611	4_36	90371.CY43_09775	2.07e-36	123	2AYT8@1|root,31QYI@2|Bacteria,1QNH7@1224|Proteobacteria,1TM2U@1236|Gammaproteobacteria,3ZMQP@590|Salmonella	1236|Gammaproteobacteria	-	-	-	-	-	-	-	-	-	-	-	-	-	-	-
Ago	GCA_007400925	Ago_GCA_007400925	A	PHAGE_Edward_GF_2_NC_026611	4_37	716541.ECL_03214	2.1e-87	258	2BW6Y@1|root,32QZ6@2|Bacteria,1RHR1@1224|Proteobacteria,1S8CI@1236|Gammaproteobacteria	1236|Gammaproteobacteria	S	NinB protein	-	-	-	-	-	-	-	-	-	-	-	-	NinB
Ago	GCA_007400925	Ago_GCA_007400925	A	PHAGE_Edward_GF_2_NC_026611	4_39	316407	2.73e-30	108	2EFY7@1|root,339QC@2|Bacteria,1NHNZ@1224|Proteobacteria,1SGKV@1236|Gammaproteobacteria	1236|Gammaproteobacteria	S	PFAM Hok gef cell toxic protein	-	-	-	ko:K18919,ko:K18920,ko:K18921	-	-	-	-	ko00000,ko02048	-	-	-	HOK_GEF
Ago	GCA_007400925	Ago_GCA_007400925	A	PHAGE_Edward_GF_2_NC_026611	4_41	90371.CY43_09795	4.45e-87	256	29XZ3@1|root,31T79@2|Bacteria,1QQX2@1224|Proteobacteria,1RTMN@1236|Gammaproteobacteria,3ZNC1@590|Salmonella	1236|Gammaproteobacteria	S	Bacterial protein of unknown function (DUF977)	-	-	-	-	-	-	-	-	-	-	-	-	DUF977
Ago	GCA_007400925	Ago_GCA_007400925	A	PHAGE_Edward_GF_2_NC_026611	4_43	155864.EDL933_2518	2.08e-132	380	COG1484@1|root,COG1484@2|Bacteria,1R6UX@1224|Proteobacteria,1S09I@1236|Gammaproteobacteria,3XRFB@561|Escherichia	1236|Gammaproteobacteria	L	DNA replication factor encoded within cryptic prophage	dnaC	-	-	ko:K02315,ko:K10762	-	-	-	-	ko00000,ko03032	-	-	-	IstB_IS21
Ago	GCA_007400925	Ago_GCA_007400925	A	PHAGE_Edward_GF_2_NC_026611	4_45	90371.CY43_09810	4.96e-111	319	2EE2H@1|root,337X7@2|Bacteria,1NA33@1224|Proteobacteria,1SG50@1236|Gammaproteobacteria	1236|Gammaproteobacteria	S	Putative bacterial toxin ydaT	ydfX	-	-	-	-	-	-	-	-	-	-	-	YdaT_toxin
Ago	GCA_007400925	Ago_GCA_007400925	A	PHAGE_Edward_GF_2_NC_026611	4_46	471881.PROPEN_02421	1.96e-30	109	COG4197@1|root,COG4197@2|Bacteria,1N9XC@1224|Proteobacteria,1SE6K@1236|Gammaproteobacteria	1236|Gammaproteobacteria	S	Putative antitoxin of bacterial toxin-antitoxin system, YdaS/YdaT	-	-	-	-	-	-	-	-	-	-	-	-	YdaS_antitoxin
Ago	GCA_007400925	Ago_GCA_007400925	A	PHAGE_Edward_GF_2_NC_026611	4_48	1440052.EAKF1_ch0488	3.9e-24	92	2E72D@1|root,331M0@2|Bacteria,1NCTS@1224|Proteobacteria,1SEZR@1236|Gammaproteobacteria,3XR6X@561|Escherichia	1236|Gammaproteobacteria	S	Protein of unknown function (DUF1391)	ydfA	-	-	-	-	-	-	-	-	-	-	-	DUF1391
Ago	GCA_007400925	Ago_GCA_007400925	A	PHAGE_Edward_GF_2_NC_026611	4_51	90371.CY43_09830	5.25e-43	140	2E1W4@1|root,32X5C@2|Bacteria,1N93A@1224|Proteobacteria,1SFWD@1236|Gammaproteobacteria	1236|Gammaproteobacteria	-	-	-	-	-	-	-	-	-	-	-	-	-	-	-
Ago	GCA_007400925	Ago_GCA_007400925	A	PHAGE_Edward_GF_2_NC_026611	4_52	90371.CY43_09835	8.31e-71	213	2939A@1|root,2ZQS4@2|Bacteria,1P98M@1224|Proteobacteria,1SUYC@1236|Gammaproteobacteria	1236|Gammaproteobacteria	-	-	-	-	-	-	-	-	-	-	-	-	-	-	-
Ago	GCA_007400925	Ago_GCA_007400925	A	PHAGE_Edward_GF_2_NC_026611	4_53	90371.CY43_09840	0	1778	2DBI5@1|root,2Z9EN@2|Bacteria,1PMHG@1224|Proteobacteria,1RQE1@1236|Gammaproteobacteria	1236|Gammaproteobacteria	L	Exodeoxyribonuclease VIII	-	-	-	ko:K10906	-	-	-	-	ko00000,ko01000,ko03400	-	-	-	DUF3799
Ago	GCA_007400925	Ago_GCA_007400925	A	PHAGE_Edward_GF_2_NC_026611	4_54	90371.CY43_09845	4.01e-195	541	COG3723@1|root,COG3723@2|Bacteria,1R6DB@1224|Proteobacteria,1RZZ3@1236|Gammaproteobacteria	1236|Gammaproteobacteria	L	COG3723 Recombinational DNA repair protein (RecE pathway)	recT	GO:0000724,GO:0000725,GO:0000731,GO:0003674,GO:0003676,GO:0003677,GO:0003697,GO:0005488,GO:0005575,GO:0006139,GO:0006259,GO:0006281,GO:0006302,GO:0006310,GO:0006725,GO:0006807,GO:0006950,GO:0006974,GO:0006996,GO:0008150,GO:0008152,GO:0009058,GO:0009059,GO:0009987,GO:0016043,GO:0018130,GO:0019438,GO:0032392,GO:0032508,GO:0032991,GO:0032993,GO:0033554,GO:0034641,GO:0034645,GO:0034654,GO:0043150,GO:…	-	ko:K07455	-	-	-	-	ko00000,ko03400	-	-	-	RecT
Ago	GCA_007400925	Ago_GCA_007400925	A	PHAGE_Edward_GF_2_NC_026611	4_55	90371.CY43_09850	9.51e-56	175	2EFVP@1|root,331HM@2|Bacteria,1NCV1@1224|Proteobacteria,1SCYG@1236|Gammaproteobacteria	1236|Gammaproteobacteria	-	-	-	-	-	-	-	-	-	-	-	-	-	-	-
Ago	GCA_007400925	Ago_GCA_007400925	A	PHAGE_Edward_GF_2_NC_026611	4_58	90371.CY43_09870	4.07e-34	117	2FGCN@1|root,303Z6@2|Bacteria,1QQXR@1224|Proteobacteria,1RTNE@1236|Gammaproteobacteria,3ZNER@590|Salmonella	1236|Gammaproteobacteria	S	Protein of unknown function (DUF1187)	-	-	-	ko:K19780	-	-	-	-	ko00000,ko02048	-	-	-	DUF1187
Ago	GCA_007400925	Ago_GCA_007400925	A	PHAGE_Edward_GF_2_NC_026611	4_59	35703.DQ02_13725	7.34e-35	120	COG4725@1|root,COG4725@2|Bacteria,1QV3Q@1224|Proteobacteria,1T275@1236|Gammaproteobacteria	1236|Gammaproteobacteria	KT	Belongs to the MT-A70-like family	-	-	-	-	-	-	-	-	-	-	-	-	-
Ago	GCA_007400925	Ago_GCA_007400925	A	PHAGE_Edward_GF_2_NC_026611	4_60	35703.DQ02_13730	0	1150	COG0270@1|root,COG0270@2|Bacteria,1MV9D@1224|Proteobacteria,1RPD1@1236|Gammaproteobacteria,3WXFA@544|Citrobacter	1236|Gammaproteobacteria	L	C-5 cytosine-specific DNA methylase	dcm	-	2.1.1.37	ko:K00558	ko00270,ko01100,ko05206,map00270,map01100,map05206	M00035	R04858	RC00003,RC00332	ko00000,ko00001,ko00002,ko01000,ko02048,ko03032,ko03036	-	-	-	DNA_methylase
Ago	GCA_007400925	Ago_GCA_007400925	A	PHAGE_Edward_GF_2_NC_026611	4_61	90371.CY43_09875	8.27e-105	301	2FIZJ@1|root,34AQB@2|Bacteria,1P1B1@1224|Proteobacteria,1SSVE@1236|Gammaproteobacteria	1236|Gammaproteobacteria	-	-	-	-	-	-	-	-	-	-	-	-	-	-	-
Ago	GCA_007400925	Ago_GCA_007400925	A	PHAGE_Edward_GF_2_NC_026611	4_63	502347.ESCAB7627_2030	2.26e-180	509	COG0582@1|root,COG0582@2|Bacteria,1QB64@1224|Proteobacteria,1RY8S@1236|Gammaproteobacteria,3XQCI@561|Escherichia	1236|Gammaproteobacteria	L	Belongs to the 'phage' integrase family	-	-	-	-	-	-	-	-	-	-	-	-	Arm-DNA-bind_1,Phage_integrase
Ago	GCA_007400925	Ago_GCA_007400925	A	PHAGE_Edward_GF_2_NC_026611	4_64	90371.CY43_10805	2.08e-196	543	COG3228@1|root,COG3228@2|Bacteria,1RAHF@1224|Proteobacteria,1RZQU@1236|Gammaproteobacteria,3ZJJZ@590|Salmonella	1236|Gammaproteobacteria	S	Involved in the regulation of ptsG expression by binding and inactivating Mlc	mtfA	GO:0003674,GO:0003824,GO:0004177,GO:0005488,GO:0005515,GO:0005575,GO:0005622,GO:0005623,GO:0005737,GO:0005829,GO:0006355,GO:0006508,GO:0006807,GO:0008134,GO:0008150,GO:0008152,GO:0008233,GO:0008238,GO:0009889,GO:0010468,GO:0010556,GO:0016787,GO:0019219,GO:0019222,GO:0019538,GO:0031323,GO:0031326,GO:0043170,GO:0043433,GO:0044092,GO:0044238,GO:0044424,GO:0044444,GO:0044464,GO:0048519,GO:0050789,GO:…	-	ko:K09933	-	-	-	-	ko00000,ko01002	-	-	-	Peptidase_M90
Ago	GCA_007400925	Ago_GCA_007400925	A	PHAGE_Edward_GF_2_NC_026611	4_67	218493.SBG_1853	7.47e-182	509	COG0582@1|root,COG0582@2|Bacteria,1PDPN@1224|Proteobacteria,1RR69@1236|Gammaproteobacteria,3ZKQN@590|Salmonella	1236|Gammaproteobacteria	L	Integrase	-	-	-	-	-	-	-	-	-	-	-	-	Integrase_1,Phage_int_SAM_2
Ago	GCA_007400925	Ago_GCA_007400925	A	PHAGE_Edward_GF_2_NC_026611	4_68	90371.CY43_10840	0	1029	COG0790@1|root,COG2849@1|root,COG0790@2|Bacteria,COG2849@2|Bacteria,1MWPA@1224|Proteobacteria,1RPI3@1236|Gammaproteobacteria	1236|Gammaproteobacteria	O	COG0790 FOG TPR repeat, SEL1 subfamily	-	-	-	ko:K07126	-	-	-	-	ko00000	-	-	-	MORN_2,Pkinase,Sel1
Ago	GCA_007400925	Ago_GCA_007400925	A	PHAGE_Edward_GF_2_NC_026611	4_69	90371.CY43_10845	0	1116	COG2909@1|root,COG2909@2|Bacteria,1R8KG@1224|Proteobacteria,1RQQ1@1236|Gammaproteobacteria	1236|Gammaproteobacteria	K	trisaccharide binding	-	-	-	-	-	-	-	-	-	-	-	-	-
Ago	GCA_007400925	Ago_GCA_007400925	A	PHAGE_Edward_GF_2_NC_026611	4_70	90371.CY43_10860	0	994	COG0775@1|root,COG0775@2|Bacteria,1MUMQ@1224|Proteobacteria,1RNZ4@1236|Gammaproteobacteria,3ZJR4@590|Salmonella	1236|Gammaproteobacteria	F	Catalyzes the hydrolysis of the N-glycosidic bond of AMP to form adenine and ribose 5-phosphate. Involved in regulation of AMP concentrations	amn	GO:0003674,GO:0003824,GO:0005575,GO:0005622,GO:0005623,GO:0005737,GO:0005829,GO:0008714,GO:0016787,GO:0016798,GO:0016799,GO:0044424,GO:0044444,GO:0044464	3.2.2.4	ko:K01241	ko00230,map00230	-	R00182	RC00063,RC00318	ko00000,ko00001,ko01000	-	-	iECABU_c1320.ECABU_c22520,iECOK1_1307.ECOK1_2159,iECP_1309.ECP_1955,iETEC_1333.ETEC_2095,iNRG857_1313.NRG857_09950,iUMN146_1321.UM146_07225,ic_1306.c2444	AMNp_N,PNP_UDP_1
Ago	GCA_007400925	Ago_GCA_007400925	A	PHAGE_Salmon_SEN34_NC_028699	5_1	90371.CY43_05135	1.5e-298	813	COG1488@1|root,COG1488@2|Bacteria,1MV8U@1224|Proteobacteria,1RQWS@1236|Gammaproteobacteria,3ZJPR@590|Salmonella	1236|Gammaproteobacteria	F	Catalyzes the synthesis of beta-nicotinate D- ribonucleotide from nicotinate and 5-phospho-D-ribose 1-phosphate at the expense of ATP	pncB	GO:0003674,GO:0003824,GO:0004516,GO:0005575,GO:0005622,GO:0005623,GO:0005737,GO:0005829,GO:0006139,GO:0006725,GO:0006732,GO:0006733,GO:0006734,GO:0006753,GO:0006793,GO:0006796,GO:0006807,GO:0006950,GO:0008150,GO:0008152,GO:0009058,GO:0009108,GO:0009117,GO:0009165,GO:0009266,GO:0009408,GO:0009435,GO:0009628,GO:0009987,GO:0016874,GO:0016879,GO:0018130,GO:0019359,GO:0019362,GO:0019363,GO:0019438,GO:…	6.3.4.21	ko:K00763	ko00760,ko01100,map00760,map01100	-	R01724	RC00033	ko00000,ko00001,ko01000	-	-	iAF1260.b0931,iBWG_1329.BWG_0783,iECDH10B_1368.ECDH10B_1001,iECDH1ME8569_1439.ECDH1ME8569_0882,iECIAI39_1322.ECIAI39_2216,iETEC_1333.ETEC_0999,iEcDH1_1363.EcDH1_2712,iEcSMS35_1347.EcSMS35_2189,iJO1366.b0931,iJR904.b0931,iUMNK88_1353.UMNK88_1085,iY75_1357.Y75_RS04840	NAPRTase
Ago	GCA_007400925	Ago_GCA_007400925	A	PHAGE_Salmon_SEN34_NC_028699	5_2	90371.CY43_05140	0	873	COG0582@1|root,COG0582@2|Bacteria,1MVZB@1224|Proteobacteria,1RP4Y@1236|Gammaproteobacteria,3ZKW0@590|Salmonella	1236|Gammaproteobacteria	L	Pfam:DUF3596	intR	-	-	ko:K14059	-	-	-	-	ko00000	-	-	-	Arm-DNA-bind_2,Phage_integrase
Ago	GCA_007400925	Ago_GCA_007400925	A	PHAGE_Salmon_SEN34_NC_028699	5_3	220341	3.68e-56	174	2CQE5@1|root,32SM0@2|Bacteria,1N671@1224|Proteobacteria,1SB5K@1236|Gammaproteobacteria,3ZNBA@590|Salmonella	1236|Gammaproteobacteria	S	Putative excisionase (DUF1233)	-	-	-	-	-	-	-	-	-	-	-	-	DUF1233
Ago	GCA_007400925	Ago_GCA_007400925	A	PHAGE_Salmon_SEN34_NC_028699	5_4	90371.CY43_05150	4.43e-49	156	2E8XV@1|root,32UKM@2|Bacteria,1N5WM@1224|Proteobacteria,1SBQ2@1236|Gammaproteobacteria,3ZNB6@590|Salmonella	1236|Gammaproteobacteria	S	Protein of unknown function (DUF4060)	-	-	-	-	-	-	-	-	-	-	-	-	DUF4060
Ago	GCA_007400925	Ago_GCA_007400925	A	PHAGE_Salmon_SEN34_NC_028699	5_5	90371.CY43_05155	4.56e-266	728	28JXH@1|root,2Z9MZ@2|Bacteria,1MXNC@1224|Proteobacteria,1RNI6@1236|Gammaproteobacteria,3ZMUA@590|Salmonella	1236|Gammaproteobacteria	S	RecT family	STY2074	-	-	-	-	-	-	-	-	-	-	-	RecT
Ago	GCA_007400925	Ago_GCA_007400925	A	PHAGE_Salmon_SEN34_NC_028699	5_6	1147140.H6WRX1_9CAUD	0	1686	4QGZE@10239|Viruses,4QZFT@35237|dsDNA viruses no RNA stage,4QQ81@28883|Caudovirales,4QMG2@10699|Siphoviridae	10699|Siphoviridae	S	double-stranded DNA specific 5'-3' exodeoxyribonuclease activity	-	-	-	-	-	-	-	-	-	-	-	-	-
Ago	GCA_007400925	Ago_GCA_007400925	A	PHAGE_Salmon_SEN34_NC_028699	5_7	90371.CY43_05175	1.16e-91	268	COG2842@1|root,COG2842@2|Bacteria	2|Bacteria	S	AAA domain	-	-	-	-	-	-	-	-	-	-	-	-	AAA_22,HTH_3,TniB
Ago	GCA_007400925	Ago_GCA_007400925	A	PHAGE_Salmon_SEN34_NC_028699	5_8	90371.CY43_05180	9.63e-53	165	COG4197@1|root,COG4197@2|Bacteria,1N9XC@1224|Proteobacteria,1SE6K@1236|Gammaproteobacteria	1236|Gammaproteobacteria	S	Putative antitoxin of bacterial toxin-antitoxin system, YdaS/YdaT	-	-	-	-	-	-	-	-	-	-	-	-	YdaS_antitoxin
Ago	GCA_007400925	Ago_GCA_007400925	A	PHAGE_Salmon_SEN34_NC_028699	5_9	218493.SBG_0892	4.91e-69	209	2B0F4@1|root,31SSI@2|Bacteria,1RH3F@1224|Proteobacteria,1S6D8@1236|Gammaproteobacteria,3ZMA7@590|Salmonella	1236|Gammaproteobacteria	-	-	-	-	-	-	-	-	-	-	-	-	-	-	Phage_CII
Ago	GCA_007400925	Ago_GCA_007400925	A	PHAGE_Salmon_SEN34_NC_028699	5_10	1197719.A464_974	2.04e-221	610	2DCS7@1|root,2ZF58@2|Bacteria,1R3TX@1224|Proteobacteria,1T5IX@1236|Gammaproteobacteria	1236|Gammaproteobacteria	S	Bacteriophage replication protein O	-	-	-	-	-	-	-	-	-	-	-	-	Phage_rep_O
Ago	GCA_007400925	Ago_GCA_007400925	A	PHAGE_Salmon_SEN34_NC_028699	5_11	469008.B21_00722	4.56e-134	383	2CB53@1|root,2ZB3U@2|Bacteria,1R850@1224|Proteobacteria,1S00X@1236|Gammaproteobacteria,3XP5T@561|Escherichia	1236|Gammaproteobacteria	S	Replication protein P	-	-	-	-	-	-	-	-	-	-	-	-	Phage_lambda_P
Ago	GCA_007400925	Ago_GCA_007400925	A	PHAGE_Salmon_SEN34_NC_028699	5_13	90371.CY43_05205	1.09e-41	139	2BIA0@1|root,32CFK@2|Bacteria,1QQX3@1224|Proteobacteria,1RTMQ@1236|Gammaproteobacteria,3ZNC4@590|Salmonella	1236|Gammaproteobacteria	S	Ead/Ea22-like protein	-	-	-	-	-	-	-	-	-	-	-	-	Ead_Ea22
Ago	GCA_007400925	Ago_GCA_007400925	A	PHAGE_Salmon_SEN34_NC_028699	5_14	1147140.H6WRY3_9CAUD	1.63e-143	405	4QE8K@10239|Viruses,4R0CR@35237|dsDNA viruses no RNA stage,4QT49@28883|Caudovirales,4QKQ5@10699|Siphoviridae	10699|Siphoviridae	-	-	-	-	-	-	-	-	-	-	-	-	-	-	-
Ago	GCA_007400925	Ago_GCA_007400925	A	PHAGE_Salmon_SEN34_NC_028699	5_15	220341	2.13e-60	185	28TQ2@1|root,2ZFXC@2|Bacteria,1PAF9@1224|Proteobacteria,1SWEQ@1236|Gammaproteobacteria	1236|Gammaproteobacteria	-	-	-	-	-	-	-	-	-	-	-	-	-	-	-
Ago	GCA_007400925	Ago_GCA_007400925	A	PHAGE_Salmon_SEN34_NC_028699	5_16	220341	3.48e-50	159	2DMSQ@1|root,32TF2@2|Bacteria,1N075@1224|Proteobacteria,1S8YE@1236|Gammaproteobacteria,3ZMJM@590|Salmonella	1236|Gammaproteobacteria	S	DinI-like family	dinI	-	-	ko:K12149	-	-	-	-	ko00000,ko03400	-	-	-	DinI
Ago	GCA_007400925	Ago_GCA_007400925	A	PHAGE_Salmon_SEN34_NC_028699	5_18	220341	2.97e-141	399	28KZZ@1|root,2ZAF4@2|Bacteria,1R6SC@1224|Proteobacteria,1RR2K@1236|Gammaproteobacteria,3ZKXQ@590|Salmonella	1236|Gammaproteobacteria	S	Protein of unknown function (DUF1367)	-	-	-	-	-	-	-	-	-	-	-	-	DUF1367
Ago	GCA_007400925	Ago_GCA_007400925	A	PHAGE_Salmon_SEN34_NC_028699	5_19	218493.SBG_0904A	2.85e-45	146	2AYT8@1|root,31QYI@2|Bacteria,1QNH7@1224|Proteobacteria,1TM2U@1236|Gammaproteobacteria,3ZMQP@590|Salmonella	1236|Gammaproteobacteria	-	-	-	-	-	-	-	-	-	-	-	-	-	-	-
Ago	GCA_007400925	Ago_GCA_007400925	A	PHAGE_Salmon_SEN34_NC_028699	5_20	220341	1.88e-125	359	COG1403@1|root,COG1403@2|Bacteria,1RHFB@1224|Proteobacteria,1S2TZ@1236|Gammaproteobacteria,3ZN1D@590|Salmonella	1236|Gammaproteobacteria	V	Bacteriophage Lambda NinG protein	-	-	-	-	-	-	-	-	-	-	-	-	NinG
Ago	GCA_007400925	Ago_GCA_007400925	A	PHAGE_Salmon_SEN34_NC_028699	5_21	1115515.EV102420_37_00020	5.49e-20	80.5	2ETD4@1|root,33KWX@2|Bacteria,1NHEG@1224|Proteobacteria,1SI5X@1236|Gammaproteobacteria	1236|Gammaproteobacteria	-	-	ylcG	-	-	-	-	-	-	-	-	-	-	-	-
Ago	GCA_007400925	Ago_GCA_007400925	A	PHAGE_Salmon_SEN34_NC_028699	5_22	1197719.A464_987	3.64e-122	353	28HCQ@1|root,2Z7PH@2|Bacteria,1MVG8@1224|Proteobacteria,1RQPN@1236|Gammaproteobacteria,3ZMSV@590|Salmonella	1236|Gammaproteobacteria	S	Phage antitermination protein Q	-	-	-	-	-	-	-	-	-	-	-	-	Phage_antiter_Q
Ago	GCA_007400925	Ago_GCA_007400925	A	PHAGE_Salmon_SEN34_NC_028699	5_23	90371.CY43_13950	4.12e-33	114	2EC0E@1|root,335ZN@2|Bacteria,1NC5Z@1224|Proteobacteria,1SDW9@1236|Gammaproteobacteria,3ZNDN@590|Salmonella	1236|Gammaproteobacteria	-	-	-	-	-	-	-	-	-	-	-	-	-	-	-
Ago	GCA_007400925	Ago_GCA_007400925	A	PHAGE_Salmon_SEN34_NC_028699	5_24	90371.CY43_13945	3.82e-80	238	2BIF6@1|root,32CMP@2|Bacteria,1RIND@1224|Proteobacteria,1S7SQ@1236|Gammaproteobacteria,3ZM90@590|Salmonella	1236|Gammaproteobacteria	S	Putative phage holin	-	-	-	-	-	-	-	-	-	-	-	-	Phage_holin_8
Ago	GCA_007400925	Ago_GCA_007400925	A	PHAGE_Salmon_SEN34_NC_028699	5_25	220341	1.77e-59	183	2DN6I@1|root,32VTH@2|Bacteria,1N3YE@1224|Proteobacteria,1SBQE@1236|Gammaproteobacteria,3ZMH7@590|Salmonella	1236|Gammaproteobacteria	S	Putative 3TM holin, Phage_holin_3	-	-	-	-	-	-	-	-	-	-	-	-	Phage_holin_3_7
Ago	GCA_007400925	Ago_GCA_007400925	A	PHAGE_Salmon_SEN34_NC_028699	5_26	1197719.A464_1777	4.13e-134	381	COG3179@1|root,COG3179@2|Bacteria,1RC1P@1224|Proteobacteria,1RN66@1236|Gammaproteobacteria,3ZNGF@590|Salmonella	1236|Gammaproteobacteria	S	Chitinase class I	-	-	-	ko:K03791	-	-	-	-	ko00000	-	GH19	-	Glyco_hydro_19,LysM
Ago	GCA_007400925	Ago_GCA_007400925	A	PHAGE_Salmon_SEN34_NC_028699	5_27	90371.CY43_10665	6.91e-52	167	2CKE9@1|root,32CIN@2|Bacteria,1QR3J@1224|Proteobacteria,1RTWQ@1236|Gammaproteobacteria,3ZNCT@590|Salmonella	1236|Gammaproteobacteria	S	Protein of unknown function (DUF2570)	-	-	-	-	-	-	-	-	-	-	-	-	DUF2570
Ago	GCA_007400925	Ago_GCA_007400925	A	PHAGE_Salmon_SEN34_NC_028699	5_29	220341	1.92e-118	345	COG3728@1|root,COG3728@2|Bacteria,1QUCS@1224|Proteobacteria,1S057@1236|Gammaproteobacteria	1236|Gammaproteobacteria	L	DNA packaging	-	-	-	-	-	-	-	-	-	-	-	-	-
Ago	GCA_007400925	Ago_GCA_007400925	A	PHAGE_Salmon_SEN34_NC_028699	5_30	220341	0	913	COG1783@1|root,COG1783@2|Bacteria,1R66A@1224|Proteobacteria,1RQFD@1236|Gammaproteobacteria,3ZN0E@590|Salmonella	1236|Gammaproteobacteria	S	Phage terminase large subunit	Z012_12305	-	-	ko:K06909	-	-	-	-	ko00000	-	-	-	Terminase_3,Terminase_3C
Ago	GCA_007400925	Ago_GCA_007400925	A	PHAGE_Salmon_SEN34_NC_028699	5_31	1524467.IV04_11720	0	874	COG3567@1|root,COG3567@2|Bacteria,1QNPU@1224|Proteobacteria,1RNYY@1236|Gammaproteobacteria,400CD@613|Serratia	1236|Gammaproteobacteria	S	Protein of unknown function (DUF1073)	VY92_02905	-	-	ko:K09961	-	-	-	-	ko00000	-	-	-	DUF1073
Ago	GCA_007400925	Ago_GCA_007400925	A	PHAGE_Salmon_SEN34_NC_028699	5_32	104623.Ser39006_04163	2.82e-125	359	COG2369@1|root,COG2369@2|Bacteria,1RC2N@1224|Proteobacteria,1S2BQ@1236|Gammaproteobacteria,402MA@613|Serratia	1236|Gammaproteobacteria	S	Phage Mu protein F like protein	-	-	-	-	-	-	-	-	-	-	-	-	Phage_Mu_F
Ago	GCA_007400925	Ago_GCA_007400925	A	PHAGE_Salmon_SEN34_NC_028699	5_33	1397284.AYMN01000072_gene4080	1.05e-259	715	COG3566@1|root,COG3566@2|Bacteria,1R7ZW@1224|Proteobacteria,1RU9Z@1236|Gammaproteobacteria,401NN@613|Serratia	1236|Gammaproteobacteria	S	Uncharacterized protein conserved in bacteria (DUF2213)	-	-	-	ko:K09960	-	-	-	-	ko00000	-	-	-	DUF2213
Ago	GCA_007400925	Ago_GCA_007400925	A	PHAGE_Salmon_SEN34_NC_028699	5_34	1397284.AYMN01000072_gene4081	5.29e-99	289	2B8HA@1|root,321SD@2|Bacteria,1RGZ1@1224|Proteobacteria,1S6N9@1236|Gammaproteobacteria,403C6@613|Serratia	1236|Gammaproteobacteria	-	-	-	-	-	-	-	-	-	-	-	-	-	-	-
Ago	GCA_007400925	Ago_GCA_007400925	A	PHAGE_Salmon_SEN34_NC_028699	5_35	1005994.GTGU_01466	5.18e-221	610	COG4834@1|root,COG4834@2|Bacteria,1R3U5@1224|Proteobacteria,1RYFW@1236|Gammaproteobacteria	1236|Gammaproteobacteria	S	Uncharacterized protein conserved in bacteria (DUF2184)	-	-	-	-	-	-	-	-	-	-	-	-	DUF2184
Ago	GCA_007400925	Ago_GCA_007400925	A	PHAGE_Salmon_SEN34_NC_028699	5_36	1005994.GTGU_01465	1.1e-35	123	2DWW8@1|root,3426I@2|Bacteria,1NXZT@1224|Proteobacteria,1SQZZ@1236|Gammaproteobacteria	1236|Gammaproteobacteria	-	-	-	-	-	-	-	-	-	-	-	-	-	-	-
Ago	GCA_007400925	Ago_GCA_007400925	A	PHAGE_Salmon_SEN34_NC_028699	5_37	1524467.IV04_12500	1.15e-83	248	2DV44@1|root,32UYJ@2|Bacteria,1N44V@1224|Proteobacteria,1S8CH@1236|Gammaproteobacteria,403N4@613|Serratia	1236|Gammaproteobacteria	S	Protein of unknown function (DUF4054)	-	-	-	-	-	-	-	-	-	-	-	-	DUF4054
Ago	GCA_007400925	Ago_GCA_007400925	A	PHAGE_Salmon_SEN34_NC_028699	5_38	1005994.GTGU_01774	7.68e-94	276	2DCUZ@1|root,32U0D@2|Bacteria,1N2Q6@1224|Proteobacteria,1S9GZ@1236|Gammaproteobacteria	1236|Gammaproteobacteria	-	-	-	-	-	-	-	-	-	-	-	-	-	-	-
Ago	GCA_007400925	Ago_GCA_007400925	A	PHAGE_Salmon_SEN34_NC_028699	5_39	1005994.GTGU_01773	2.83e-61	191	2DMXP@1|root,32U9X@2|Bacteria,1REI0@1224|Proteobacteria,1S3UY@1236|Gammaproteobacteria	1236|Gammaproteobacteria	-	-	-	-	-	-	-	-	-	-	-	-	-	-	-
Ago	GCA_007400925	Ago_GCA_007400925	A	PHAGE_Salmon_SEN34_NC_028699	5_40	399742.Ent638_0805	7.77e-113	325	29I28@1|root,304ZA@2|Bacteria,1RETH@1224|Proteobacteria,1S5F8@1236|Gammaproteobacteria	1236|Gammaproteobacteria	-	-	-	-	-	-	-	-	-	-	-	-	-	-	-
Ago	GCA_007400925	Ago_GCA_007400925	A	PHAGE_Salmon_SEN34_NC_028699	5_41	399742.Ent638_0806	4.16e-259	712	2DBB8@1|root,2Z867@2|Bacteria,1NDFK@1224|Proteobacteria,1S055@1236|Gammaproteobacteria	1236|Gammaproteobacteria	S	Protein of unknown function (DUF3383)	-	-	-	-	-	-	-	-	-	-	-	-	DUF3383
Ago	GCA_007400925	Ago_GCA_007400925	A	PHAGE_Salmon_SEN34_NC_028699	5_42	220341	2.37e-98	286	29FIV@1|root,302GH@2|Bacteria,1RE02@1224|Proteobacteria,1S47N@1236|Gammaproteobacteria	1236|Gammaproteobacteria	S	Protein of unknown function (DUF3277)	-	-	-	-	-	-	-	-	-	-	-	-	DUF3277
Ago	GCA_007400925	Ago_GCA_007400925	A	PHAGE_Salmon_SEN34_NC_028699	5_43	220341	2.25e-98	286	2E4WX@1|root,32ZQZ@2|Bacteria,1N59D@1224|Proteobacteria,1SA3R@1236|Gammaproteobacteria	1236|Gammaproteobacteria	-	-	-	-	-	-	-	-	-	-	-	-	-	-	-
Ago	GCA_007400925	Ago_GCA_007400925	A	PHAGE_Salmon_SEN34_NC_028699	5_44	399742.Ent638_0809	0	1205	COG0741@1|root,COG5283@1|root,COG0741@2|Bacteria,COG5283@2|Bacteria,1NFC9@1224|Proteobacteria	1224|Proteobacteria	M	Belongs to the WXG100 family	-	-	-	-	-	-	-	-	-	-	-	-	SLT
Ago	GCA_007400925	Ago_GCA_007400925	A	PHAGE_Salmon_SEN34_NC_028699	5_45	7029.ACYPI31257-PA	1.12e-112	326	2EAJH@1|root,2SGT2@2759|Eukaryota,3AD7E@33154|Opisthokonta,3BWJ6@33208|Metazoa,3DCQ4@33213|Bilateria,423UC@6656|Arthropoda,3SSKD@50557|Insecta	33208|Metazoa	-	-	-	-	-	-	-	-	-	-	-	-	-	-	-
Ago	GCA_007400925	Ago_GCA_007400925	A	PHAGE_Salmon_SEN34_NC_028699	5_46	220341	6.67e-65	197	2EAD1@1|root,334GX@2|Bacteria,1NCIG@1224|Proteobacteria,1SFJ1@1236|Gammaproteobacteria	1236|Gammaproteobacteria	-	-	-	-	-	-	-	-	-	-	-	-	-	-	-
Ago	GCA_007400925	Ago_GCA_007400925	A	PHAGE_Salmon_SEN34_NC_028699	5_47	399742.Ent638_0812	1.04e-229	635	2DC0H@1|root,2ZC7P@2|Bacteria,1RB77@1224|Proteobacteria,1S06D@1236|Gammaproteobacteria	1236|Gammaproteobacteria	-	-	-	-	-	-	-	-	-	-	-	-	-	-	-
Ago	GCA_007400925	Ago_GCA_007400925	A	PHAGE_Salmon_SEN34_NC_028699	5_48	399742.Ent638_0813	5.7e-38	129	2F7S6@1|root,3406A@2|Bacteria,1NXB9@1224|Proteobacteria,1SQ3S@1236|Gammaproteobacteria	1236|Gammaproteobacteria	-	-	-	-	-	-	-	-	-	-	-	-	-	-	-
Ago	GCA_007400925	Ago_GCA_007400925	A	PHAGE_Salmon_SEN34_NC_028699	5_50	1005994.GTGU_01763	1.97e-67	206	2EA34@1|root,33487@2|Bacteria,1NC3V@1224|Proteobacteria,1SCFE@1236|Gammaproteobacteria	1236|Gammaproteobacteria	-	-	-	-	-	-	-	-	-	-	-	-	-	-	-
Ago	GCA_007400925	Ago_GCA_007400925	A	PHAGE_Salmon_SEN34_NC_028699	5_51	220341	1.31e-162	457	COG4540@1|root,COG4540@2|Bacteria,1R8K2@1224|Proteobacteria,1S06E@1236|Gammaproteobacteria	1236|Gammaproteobacteria	S	Baseplate assembly protein	-	-	-	-	-	-	-	-	-	-	-	-	-
Ago	GCA_007400925	Ago_GCA_007400925	A	PHAGE_Salmon_SEN34_NC_028699	5_52	220341	1.06e-78	234	2DMKS@1|root,32S9G@2|Bacteria,1MZXW@1224|Proteobacteria,1S7QJ@1236|Gammaproteobacteria	1236|Gammaproteobacteria	-	-	-	-	-	-	-	-	-	-	-	-	-	-	-
Ago	GCA_007400925	Ago_GCA_007400925	A	PHAGE_Salmon_SEN34_NC_028699	5_53	220341	7.46e-278	761	COG3299@1|root,COG3299@2|Bacteria,1MW2X@1224|Proteobacteria,1RP82@1236|Gammaproteobacteria,3ZNEG@590|Salmonella	1236|Gammaproteobacteria	S	Baseplate J-like protein	-	-	-	-	-	-	-	-	-	-	-	-	Baseplate_J
Ago	GCA_007400925	Ago_GCA_007400925	A	PHAGE_Salmon_SEN34_NC_028699	5_54	220341	1.51e-165	462	28P50@1|root,2ZC04@2|Bacteria,1RC00@1224|Proteobacteria,1S7NX@1236|Gammaproteobacteria	1236|Gammaproteobacteria	S	Protein of unknown function (DUF2612)	-	-	-	-	-	-	-	-	-	-	-	-	DUF2612
Ago	GCA_007400925	Ago_GCA_007400925	A	PHAGE_Salmon_SEN34_NC_028699	5_57	220341	2.94e-116	333	2DMVE@1|root,32TY7@2|Bacteria,1N0MV@1224|Proteobacteria,1SC5E@1236|Gammaproteobacteria,3ZNA4@590|Salmonella	1236|Gammaproteobacteria	S	Caudovirales tail fibre assembly protein, lambda gpK	-	-	-	-	-	-	-	-	-	-	-	-	Caudo_TAP
Ago	GCA_007400925	Ago_GCA_007400925	A	PHAGE_Salmon_SEN34_NC_028699	5_58	1197719.A464_1338	1.26e-198	563	COG5301@1|root,COG5301@2|Bacteria,1N6K0@1224|Proteobacteria,1SAU0@1236|Gammaproteobacteria,3ZN0T@590|Salmonella	1236|Gammaproteobacteria	G	cellulose 1,4-beta-cellobiosidase activity	-	-	-	-	-	-	-	-	-	-	-	-	-
Ago	GCA_007400925	Ago_GCA_007400925	A	PHAGE_Salmon_SEN34_NC_028699	5_59	155864.EDL933_0288	1.1e-82	248	COG1961@1|root,COG1961@2|Bacteria,1MXXT@1224|Proteobacteria,1S08N@1236|Gammaproteobacteria,3XR8C@561|Escherichia	1236|Gammaproteobacteria	L	Helix-turn-helix domain of resolvase	-	-	-	ko:K14060	-	-	-	-	ko00000	-	-	-	HTH_7,Resolvase
Ago	GCA_007400925	Ago_GCA_007400925	A	PHAGE_Salmon_SEN34_NC_028699	5_61	642227.HA49_08430	9.37e-59	187	COG3600@1|root,COG3600@2|Bacteria,1N78U@1224|Proteobacteria,1SF6A@1236|Gammaproteobacteria,4BVS8@82986|Tatumella	1236|Gammaproteobacteria	S	Protein of unknown function (DUF4065)	-	-	-	-	-	-	-	-	-	-	-	-	DUF4065
Ago	GCA_007400925	Ago_GCA_007400925	A	PHAGE_Salmon_SEN34_NC_028699	5_62	1399774.JDWH01000044_gene1728	5.37e-45	146	2CCWH@1|root,32RKW@2|Bacteria,1MZFZ@1224|Proteobacteria,1S9BX@1236|Gammaproteobacteria,3X2R5@547|Enterobacter	1236|Gammaproteobacteria	S	DinI-like family	msgA	-	-	-	-	-	-	-	-	-	-	-	DinI
Agoueve	GCA_007748495	Agoueve_GCA_007748495	A	PHAGE_Salmon_118970_sal3_NC_031940	8_1	90371.CY43_10545	3.64e-144	405	COG3778@1|root,COG3778@2|Bacteria,1N3CF@1224|Proteobacteria,1S3EK@1236|Gammaproteobacteria	1236|Gammaproteobacteria	S	Uncharacterised protein conserved in bacteria (DUF2313)	ymfQ	-	-	-	-	-	-	-	-	-	-	-	DUF2313
Agoueve	GCA_007748495	Agoueve_GCA_007748495	A	PHAGE_Salmon_118970_sal3_NC_031940	8_2	90371.CY43_10550	3.71e-260	712	COG3299@1|root,COG3299@2|Bacteria,1PYEJ@1224|Proteobacteria,1RU76@1236|Gammaproteobacteria,3ZNDY@590|Salmonella	1236|Gammaproteobacteria	S	Baseplate J-like protein	-	-	-	-	-	-	-	-	-	-	-	-	Baseplate_J
Agoueve	GCA_007748495	Agoueve_GCA_007748495	A	PHAGE_Salmon_118970_sal3_NC_031940	8_3	90371.CY43_10555	3.45e-98	285	COG4381@1|root,COG4381@2|Bacteria,1N954@1224|Proteobacteria,1S8SW@1236|Gammaproteobacteria	1236|Gammaproteobacteria	S	phage GP46	-	-	-	-	-	-	-	-	-	-	-	-	GP46
Agoueve	GCA_007748495	Agoueve_GCA_007748495	A	PHAGE_Salmon_118970_sal3_NC_031940	8_4	90371.CY43_10560	1.76e-124	354	COG4384@1|root,COG4384@2|Bacteria,1PUM0@1224|Proteobacteria,1RTWK@1236|Gammaproteobacteria,3ZNEW@590|Salmonella	1236|Gammaproteobacteria	S	Bacteriophage Mu Gp45 protein	-	-	-	-	-	-	-	-	-	-	-	-	Phage_Mu_Gp45
Agoueve	GCA_007748495	Agoueve_GCA_007748495	A	PHAGE_Salmon_118970_sal3_NC_031940	8_5	90371.CY43_10565	1.76e-259	710	COG4379@1|root,COG4379@2|Bacteria,1PQTB@1224|Proteobacteria,1RU6H@1236|Gammaproteobacteria,3ZNFS@590|Salmonella	1236|Gammaproteobacteria	S	tail protein	-	-	-	-	-	-	-	-	-	-	-	-	-
Agoueve	GCA_007748495	Agoueve_GCA_007748495	A	PHAGE_Salmon_118970_sal3_NC_031940	8_6	90371.CY43_10570	0	873	COG4228@1|root,COG4228@2|Bacteria,1PW1M@1224|Proteobacteria,1RU2D@1236|Gammaproteobacteria,3ZNF7@590|Salmonella	1236|Gammaproteobacteria	S	DNA circularisation protein N-terminus	-	-	-	-	-	-	-	-	-	-	-	-	DNA_circ_N
Agoueve	GCA_007748495	Agoueve_GCA_007748495	A	PHAGE_Salmon_118970_sal3_NC_031940	8_8	175950.Q8HAC2_9CAUD	0	1155	4QAK6@10239|Viruses,4QUP9@35237|dsDNA viruses no RNA stage,4QPBY@28883|Caudovirales	28883|Caudovirales	S	N-acetylmuramoyl-L-alanine amidase activity	-	-	-	-	-	-	-	-	-	-	-	-	-
Agoueve	GCA_007748495	Agoueve_GCA_007748495	A	PHAGE_Salmon_118970_sal3_NC_031940	8_9	175950.Q8HAC3_9CAUD	5.81e-68	206	4QDWB@10239|Viruses,4QXAA@35237|dsDNA viruses no RNA stage,4QRZ6@28883|Caudovirales	28883|Caudovirales	S	Pfam:Phage_TAC_7	-	-	-	-	-	-	-	-	-	-	-	-	-
Agoueve	GCA_007748495	Agoueve_GCA_007748495	A	PHAGE_Salmon_118970_sal3_NC_031940	8_10	90371.CY43_10585	5.04e-82	242	2DP11@1|root,33031@2|Bacteria,1NAU1@1224|Proteobacteria,1S3T4@1236|Gammaproteobacteria	1236|Gammaproteobacteria	S	phage tail	-	-	-	-	-	-	-	-	-	-	-	-	Tail_tube
Agoueve	GCA_007748495	Agoueve_GCA_007748495	A	PHAGE_Salmon_118970_sal3_NC_031940	8_11	90371.CY43_10590	0	962	COG4386@1|root,COG4386@2|Bacteria,1MXZD@1224|Proteobacteria,1RN4Q@1236|Gammaproteobacteria,3ZNBE@590|Salmonella	1236|Gammaproteobacteria	S	Phage tail sheath C-terminal domain	-	-	-	-	-	-	-	-	-	-	-	-	Phage_sheath_1,Phage_sheath_1C
Agoueve	GCA_007748495	Agoueve_GCA_007748495	A	PHAGE_Salmon_118970_sal3_NC_031940	8_12	175950.Q8HAC6_9CAUD	1.43e-34	117	4QDNP@10239|Viruses,4QXVP@35237|dsDNA viruses no RNA stage,4QRMF@28883|Caudovirales	28883|Caudovirales	S	Protein of unknown function (DUF2635)	-	-	-	-	-	-	-	-	-	-	-	-	-
Agoueve	GCA_007748495	Agoueve_GCA_007748495	A	PHAGE_Salmon_118970_sal3_NC_031940	8_13	90371.CY43_10600	3.43e-114	329	28MBE@1|root,2ZAPX@2|Bacteria,1R5VY@1224|Proteobacteria,1S0B2@1236|Gammaproteobacteria	1236|Gammaproteobacteria	-	-	-	-	-	-	-	-	-	-	-	-	-	-	-
Agoueve	GCA_007748495	Agoueve_GCA_007748495	A	PHAGE_Salmon_118970_sal3_NC_031940	8_14	175950.Q8HAC8_9CAUD	2.31e-103	300	4QH9K@10239|Viruses,4QZTQ@35237|dsDNA viruses no RNA stage,4QU52@28883|Caudovirales	28883|Caudovirales	-	-	-	-	-	-	-	-	-	-	-	-	-	-	-
Agoueve	GCA_007748495	Agoueve_GCA_007748495	A	PHAGE_Salmon_118970_sal3_NC_031940	8_15	90371.CY43_10610	3.85e-71	216	COG5614@1|root,COG5614@2|Bacteria,1RJ0E@1224|Proteobacteria,1S6RD@1236|Gammaproteobacteria	1236|Gammaproteobacteria	S	Phage head-tail joining protein	-	-	-	-	-	-	-	-	-	-	-	-	Phage_H_T_join
Agoueve	GCA_007748495	Agoueve_GCA_007748495	A	PHAGE_Salmon_118970_sal3_NC_031940	8_16	90371.CY43_10615	1.07e-71	215	2CY2P@1|root,32T3A@2|Bacteria,1N01K@1224|Proteobacteria,1SAJ7@1236|Gammaproteobacteria	1236|Gammaproteobacteria	S	Phage gp6-like head-tail connector protein	-	-	-	-	-	-	-	-	-	-	-	-	Phage_connect_1
Agoueve	GCA_007748495	Agoueve_GCA_007748495	A	PHAGE_Salmon_118970_sal3_NC_031940	8_17	90371.CY43_10620	2.03e-37	125	2AV7N@1|root,3485C@2|Bacteria,1P0Q8@1224|Proteobacteria,1SRY7@1236|Gammaproteobacteria	1236|Gammaproteobacteria	-	-	-	-	-	-	-	-	-	-	-	-	-	-	-
Agoueve	GCA_007748495	Agoueve_GCA_007748495	A	PHAGE_Salmon_118970_sal3_NC_031940	8_18	90371.CY43_10625	3.46e-284	777	COG4653@1|root,COG4653@2|Bacteria,1MWU1@1224|Proteobacteria,1S0F5@1236|Gammaproteobacteria	1236|Gammaproteobacteria	S	capsid protein	-	-	-	-	-	-	-	-	-	-	-	-	Phage_capsid
Agoueve	GCA_007748495	Agoueve_GCA_007748495	A	PHAGE_Salmon_118970_sal3_NC_031940	8_19	90371.CY43_10630	1.06e-151	426	COG3740@1|root,COG3740@2|Bacteria,1N2D8@1224|Proteobacteria,1S089@1236|Gammaproteobacteria	1236|Gammaproteobacteria	S	Prohead protease	-	-	-	ko:K06904	-	-	-	-	ko00000	-	-	-	Peptidase_S78
Agoueve	GCA_007748495	Agoueve_GCA_007748495	A	PHAGE_Salmon_118970_sal3_NC_031940	8_20	175950.Q8HAD4_9CAUD	2.65e-305	839	4QAYV@10239|Viruses,4QUZ7@35237|dsDNA viruses no RNA stage,4QPU3@28883|Caudovirales	28883|Caudovirales	S	Phage portal protein	-	-	-	-	-	-	-	-	-	-	-	-	-
Agoueve	GCA_007748495	Agoueve_GCA_007748495	A	PHAGE_Salmon_118970_sal3_NC_031940	8_21	90371.CY43_10640	1.3e-35	120	2ECJE@1|root,336HG@2|Bacteria,1N9J1@1224|Proteobacteria,1SE2H@1236|Gammaproteobacteria	1236|Gammaproteobacteria	-	-	ymfR	-	-	-	-	-	-	-	-	-	-	-	-
Agoueve	GCA_007748495	Agoueve_GCA_007748495	A	PHAGE_Salmon_118970_sal3_NC_031940	8_22	175950.Q8HAD6_9CAUD	0	1166	4QBV3@10239|Viruses,4QW0W@35237|dsDNA viruses no RNA stage,4QPPJ@28883|Caudovirales	28883|Caudovirales	S	Phage Terminase	-	-	-	-	-	-	-	-	-	-	-	-	-
Agoueve	GCA_007748495	Agoueve_GCA_007748495	A	PHAGE_Salmon_118970_sal3_NC_031940	8_23	90371.CY43_10650	2.56e-113	325	COG3747@1|root,COG3747@2|Bacteria,1PJAS@1224|Proteobacteria,1TKUU@1236|Gammaproteobacteria,3ZNEF@590|Salmonella	1236|Gammaproteobacteria	L	Phage terminase, small subunit	-	-	-	-	-	-	-	-	-	-	-	-	Terminase_4
Agoueve	GCA_007748495	Agoueve_GCA_007748495	A	PHAGE_Salmon_118970_sal3_NC_031940	8_24	90371.CY43_10655	7.78e-85	249	COG1403@1|root,COG1403@2|Bacteria,1NARE@1224|Proteobacteria,1S6GV@1236|Gammaproteobacteria,3ZNA3@590|Salmonella	1236|Gammaproteobacteria	L	HNH endonuclease	-	-	-	ko:K07451	-	-	-	-	ko00000,ko01000,ko02048	-	-	-	HNH
Agoueve	GCA_007748495	Agoueve_GCA_007748495	A	PHAGE_Salmon_118970_sal3_NC_031940	8_27	220341	7.5e-60	191	2EDZZ@1|root,31C0Y@2|Bacteria,1RIWH@1224|Proteobacteria,1S7QI@1236|Gammaproteobacteria,3ZMP0@590|Salmonella	1236|Gammaproteobacteria	S	Protein of unknown function (DUF2514)	-	-	-	-	-	-	-	-	-	-	-	-	DUF2514
Agoueve	GCA_007748495	Agoueve_GCA_007748495	A	PHAGE_Salmon_118970_sal3_NC_031940	8_28	90371.CY43_13935	1.07e-145	410	COG3179@1|root,COG3179@2|Bacteria,1RC1P@1224|Proteobacteria,1S335@1236|Gammaproteobacteria,3ZJRG@590|Salmonella	1236|Gammaproteobacteria	S	Chitinase class I	-	-	-	ko:K03791	-	-	-	-	ko00000	-	GH19	-	Glyco_hydro_19,PG_binding_1
Agoueve	GCA_007748495	Agoueve_GCA_007748495	A	PHAGE_Salmon_118970_sal3_NC_031940	8_29	220341	1.77e-59	183	2DN6I@1|root,32VTH@2|Bacteria,1N3YE@1224|Proteobacteria,1SBQE@1236|Gammaproteobacteria,3ZMH7@590|Salmonella	1236|Gammaproteobacteria	S	Putative 3TM holin, Phage_holin_3	-	-	-	-	-	-	-	-	-	-	-	-	Phage_holin_3_7
Agoueve	GCA_007748495	Agoueve_GCA_007748495	A	PHAGE_Salmon_118970_sal3_NC_031940	8_30	90371.CY43_13945	1.1e-79	237	2BIF6@1|root,32CMP@2|Bacteria,1RIND@1224|Proteobacteria,1S7SQ@1236|Gammaproteobacteria,3ZM90@590|Salmonella	1236|Gammaproteobacteria	S	Putative phage holin	-	-	-	-	-	-	-	-	-	-	-	-	Phage_holin_8
Agoueve	GCA_007748495	Agoueve_GCA_007748495	A	PHAGE_Salmon_118970_sal3_NC_031940	8_31	1197719.A464_2029	8.18e-42	136	2EC0E@1|root,335ZN@2|Bacteria,1NC5Z@1224|Proteobacteria,1SDW9@1236|Gammaproteobacteria,3ZNDN@590|Salmonella	1236|Gammaproteobacteria	-	-	-	-	-	-	-	-	-	-	-	-	-	-	-
Agoueve	GCA_007748495	Agoueve_GCA_007748495	A	PHAGE_Salmon_118970_sal3_NC_031940	8_32	55884.Q8SBE4_BPSF5	4.82e-174	486	4QCGE@10239|Viruses,4QUYM@35237|dsDNA viruses no RNA stage,4QQVN@28883|Caudovirales,4QIVQ@10662|Myoviridae	10662|Myoviridae	S	Antitermination protein	-	-	-	-	-	-	-	-	-	-	-	-	-
Agoueve	GCA_007748495	Agoueve_GCA_007748495	A	PHAGE_Salmon_118970_sal3_NC_031940	8_33	90371.CY43_13960	4.41e-246	674	COG1403@1|root,COG1403@2|Bacteria,1N0FM@1224|Proteobacteria,1RP42@1236|Gammaproteobacteria	1236|Gammaproteobacteria	V	Protein of unknown function (DUF968)	ydfU	-	-	-	-	-	-	-	-	-	-	-	DUF968
Agoueve	GCA_007748495	Agoueve_GCA_007748495	A	PHAGE_Salmon_118970_sal3_NC_031940	8_34	90371.CY43_13965	1.93e-207	573	COG3617@1|root,COG3617@2|Bacteria,1N5YF@1224|Proteobacteria,1S0HV@1236|Gammaproteobacteria	1236|Gammaproteobacteria	K	KilA-N domain	-	-	-	-	-	-	-	-	-	-	-	-	KilA-N
Agoueve	GCA_007748495	Agoueve_GCA_007748495	A	PHAGE_Salmon_118970_sal3_NC_031940	8_35	90371.CY43_13970	9.01e-79	235	COG4570@1|root,COG4570@2|Bacteria,1N92D@1224|Proteobacteria,1S5SJ@1236|Gammaproteobacteria	1236|Gammaproteobacteria	L	Endonuclease that resolves Holliday junction intermediates made during homologous genetic recombination and DNA repair. Exhibits sequence and structure-selective cleavage of four-way DNA junctions, where it introduces symmetrical nicks in two strands of the same polarity at the 5' side of dinucleotides. Corrects the defects in genetic recombination and DNA repair associated with inactivation of r…	rusA	-	3.1.22.4	ko:K01160	-	-	-	-	ko00000,ko01000,ko03400	-	-	-	RusA
Agoueve	GCA_007748495	Agoueve_GCA_007748495	A	PHAGE_Salmon_118970_sal3_NC_031940	8_36	414970.A5LH72_9CAUD	1.49e-146	414	4QD6Y@10239|Viruses,4QWG5@35237|dsDNA viruses no RNA stage,4QPFN@28883|Caudovirales,4QKM9@10699|Siphoviridae	10699|Siphoviridae	S	DNA N-6-adenine-methyltransferase (Dam)	-	-	-	-	-	-	-	-	-	-	-	-	-
Agoueve	GCA_007748495	Agoueve_GCA_007748495	A	PHAGE_Salmon_118970_sal3_NC_031940	8_37	90371.CY43_13980	1.55e-112	323	2DTJQ@1|root,33KP0@2|Bacteria,1NHAT@1224|Proteobacteria,1SH7V@1236|Gammaproteobacteria	1236|Gammaproteobacteria	S	PerC transcriptional activator	yfdN	-	-	-	-	-	-	-	-	-	-	-	PerC
Agoueve	GCA_007748495	Agoueve_GCA_007748495	A	PHAGE_Salmon_118970_sal3_NC_031940	8_38	90371.CY43_13985	5.09e-200	557	COG1846@1|root,COG1846@2|Bacteria,1R605@1224|Proteobacteria,1S0V3@1236|Gammaproteobacteria	1236|Gammaproteobacteria	K	DnaD domain protein	yfdO	GO:0006950,GO:0006979,GO:0008150,GO:0050896	-	-	-	-	-	-	-	-	-	-	HTH_36,Phg_2220_C
Agoueve	GCA_007748495	Agoueve_GCA_007748495	A	PHAGE_Salmon_118970_sal3_NC_031940	8_39	90371.CY43_10720	7.89e-52	162	293KD@1|root,2ZR2C@2|Bacteria,1P998@1224|Proteobacteria,1SV8P@1236|Gammaproteobacteria	90371.CY43_10720|-	-	-	-	-	-	-	-	-	-	-	-	-	-	-	-
Agoueve	GCA_007748495	Agoueve_GCA_007748495	A	PHAGE_Salmon_118970_sal3_NC_031940	8_40	90371.CY43_13995	1.56e-242	670	COG3646@1|root,COG3646@2|Bacteria,1N86G@1224|Proteobacteria,1S8Y9@1236|Gammaproteobacteria	1236|Gammaproteobacteria	S	Phage regulatory protein, Rha family	Z012_01170	-	-	-	-	-	-	-	-	-	-	-	ORF11CD3,Phage_ASH,Phage_pRha
Agoueve	GCA_007748495	Agoueve_GCA_007748495	A	PHAGE_Salmon_118970_sal3_NC_031940	8_41	90371.CY43_10730	2.91e-131	372	29HZS@1|root,304WU@2|Bacteria,1RD9W@1224|Proteobacteria,1S51F@1236|Gammaproteobacteria	1236|Gammaproteobacteria	-	-	ymfL	-	-	-	-	-	-	-	-	-	-	-	-
Agoueve	GCA_007748495	Agoueve_GCA_007748495	A	PHAGE_Salmon_118970_sal3_NC_031940	8_42	90371.CY43_10735	1.74e-46	149	COG1396@1|root,COG1396@2|Bacteria,1NA40@1224|Proteobacteria,1SEQV@1236|Gammaproteobacteria	1236|Gammaproteobacteria	K	Helix-turn-helix domain	-	-	-	-	-	-	-	-	-	-	-	-	HTH_3
Agoueve	GCA_007748495	Agoueve_GCA_007748495	A	PHAGE_Salmon_118970_sal3_NC_031940	8_43	175950.Q8HAA0_9CAUD	1.24e-162	455	4QAQV@10239|Viruses,4QUPK@35237|dsDNA viruses no RNA stage,4QPCB@28883|Caudovirales	28883|Caudovirales	S	protein disulfide oxidoreductase activity	-	-	-	-	-	-	-	-	-	-	-	-	-
Agoueve	GCA_007748495	Agoueve_GCA_007748495	A	PHAGE_Salmon_118970_sal3_NC_031940	8_45	175950.Q8HAA1_9CAUD	2.65e-84	248	4QE7W@10239|Viruses,4QYAK@35237|dsDNA viruses no RNA stage,4QT0Y@28883|Caudovirales	28883|Caudovirales	-	-	-	-	-	-	-	-	-	-	-	-	-	-	-
Agoueve	GCA_007748495	Agoueve_GCA_007748495	A	PHAGE_Salmon_118970_sal3_NC_031940	8_46	175950.Q8HAA2_9CAUD	5.05e-193	536	4QCC7@10239|Viruses,4QV9X@35237|dsDNA viruses no RNA stage,4QPMT@28883|Caudovirales	28883|Caudovirales	S	Uncharacterized conserved protein (DUF2303)	-	-	-	-	-	-	-	-	-	-	-	-	-
Agoueve	GCA_007748495	Agoueve_GCA_007748495	A	PHAGE_Salmon_118970_sal3_NC_031940	8_47	90371.CY43_10765	1.57e-128	365	COG1896@1|root,COG1896@2|Bacteria,1RACF@1224|Proteobacteria,1S2SY@1236|Gammaproteobacteria	1236|Gammaproteobacteria	S	5'-deoxynucleotidase activity	yfdR	GO:0002953,GO:0003674,GO:0003824,GO:0005488,GO:0006793,GO:0006796,GO:0008150,GO:0008152,GO:0009987,GO:0016311,GO:0016787,GO:0016788,GO:0016791,GO:0042578,GO:0043167,GO:0043169,GO:0044237,GO:0046872,GO:0046914,GO:0050897	-	ko:K06952	-	-	-	-	ko00000	-	-	-	-
Agoueve	GCA_007748495	Agoueve_GCA_007748495	A	PHAGE_Salmon_118970_sal3_NC_031940	8_48	90371.CY43_10770	1.09e-82	249	2F9XH@1|root,3426X@2|Bacteria,1P49A@1224|Proteobacteria	1224|Proteobacteria	-	-	-	-	-	-	-	-	-	-	-	-	-	-	-
Agoueve	GCA_007748495	Agoueve_GCA_007748495	A	PHAGE_Salmon_118970_sal3_NC_031940	8_49	1115512.EH105704_01_01590	8.59e-68	206	2AM54@1|root,31BZE@2|Bacteria,1P06S@1224|Proteobacteria	1224|Proteobacteria	-	-	-	-	-	-	-	-	-	-	-	-	-	-	-
Agoueve	GCA_007748495	Agoueve_GCA_007748495	A	PHAGE_Salmon_118970_sal3_NC_031940	8_51	1440052.EAKF1_ch1863	1.34e-116	335	COG0847@1|root,COG0847@2|Bacteria,1R9YS@1224|Proteobacteria,1S23K@1236|Gammaproteobacteria	1236|Gammaproteobacteria	L	3' exoribonuclease, RNase T-like	-	-	-	-	-	-	-	-	-	-	-	-	DUF5051
Agoueve	GCA_007748495	Agoueve_GCA_007748495	A	PHAGE_Salmon_118970_sal3_NC_031940	8_52	1115653.S5MQM5_9CAUD	2.49e-54	170	4QFUF@10239|Viruses,4QZ2N@35237|dsDNA viruses no RNA stage,4QSRA@28883|Caudovirales	28883|Caudovirales	S	Pyocin activator protein PrtN	-	-	-	-	-	-	-	-	-	-	-	-	-
Agoueve	GCA_007748495	Agoueve_GCA_007748495	A	PHAGE_Salmon_118970_sal3_NC_031940	8_53	1440052.EAKF1_ch1865c	2.33e-30	107	2AVA6@1|root,31M1B@2|Bacteria,1QIWG@1224|Proteobacteria,1TGNM@1236|Gammaproteobacteria,3XRDN@561|Escherichia	1236|Gammaproteobacteria	-	-	-	-	-	-	-	-	-	-	-	-	-	-	-
Agoueve	GCA_007748495	Agoueve_GCA_007748495	A	PHAGE_Salmon_118970_sal3_NC_031940	8_54	1440052.EAKF1_ch1866c	1.05e-114	330	2AUXP@1|root,31KM6@2|Bacteria,1QIGT@1224|Proteobacteria,1TGBC@1236|Gammaproteobacteria,3XQCH@561|Escherichia	1236|Gammaproteobacteria	-	-	-	-	-	-	-	-	-	-	-	-	-	-	-
Agoueve	GCA_007748495	Agoueve_GCA_007748495	A	PHAGE_Salmon_SEN34_NC_028699	10_3	1028307.EAE_22320	9.54e-78	238	COG3728@1|root,COG3728@2|Bacteria,1QUEH@1224|Proteobacteria,1T1W1@1236|Gammaproteobacteria	1236|Gammaproteobacteria	L	DNA packaging	-	-	-	-	-	-	-	-	-	-	-	-	-
Agoueve	GCA_007748495	Agoueve_GCA_007748495	A	PHAGE_Salmon_SEN34_NC_028699	10_4	82996.sch_09225	0	1053	COG1783@1|root,COG4373@1|root,COG1783@2|Bacteria,COG4373@2|Bacteria,1R6J1@1224|Proteobacteria,1RS5V@1236|Gammaproteobacteria,40262@613|Serratia	1236|Gammaproteobacteria	S	Mu-like prophage FluMu protein gp28	-	-	-	ko:K06909	-	-	-	-	ko00000	-	-	-	-
Agoueve	GCA_007748495	Agoueve_GCA_007748495	A	PHAGE_Salmon_SEN34_NC_028699	10_5	220341	0	946	COG3567@1|root,COG3567@2|Bacteria,1QNPU@1224|Proteobacteria,1RNYY@1236|Gammaproteobacteria,3ZNEM@590|Salmonella	1236|Gammaproteobacteria	S	Protein of unknown function (DUF1073)	VY92_02905	-	-	ko:K09961	-	-	-	-	ko00000	-	-	-	DUF1073
Agoueve	GCA_007748495	Agoueve_GCA_007748495	A	PHAGE_Salmon_SEN34_NC_028699	10_6	220341	5.92e-129	369	COG2369@1|root,COG2369@2|Bacteria,1RC2N@1224|Proteobacteria,1S2BQ@1236|Gammaproteobacteria,3ZNFK@590|Salmonella	1236|Gammaproteobacteria	S	Phage Mu protein F like protein	-	-	-	-	-	-	-	-	-	-	-	-	Phage_Mu_F
Agoueve	GCA_007748495	Agoueve_GCA_007748495	A	PHAGE_Salmon_SEN34_NC_028699	10_7	220341	7.11e-293	800	COG3566@1|root,COG3566@2|Bacteria,1R7ZW@1224|Proteobacteria,1RU9Z@1236|Gammaproteobacteria	1236|Gammaproteobacteria	S	protein conserved in bacteria	-	-	-	ko:K09960	-	-	-	-	ko00000	-	-	-	DUF2213
Agoueve	GCA_007748495	Agoueve_GCA_007748495	A	PHAGE_Salmon_SEN34_NC_028699	10_8	220341	2.76e-113	325	2B8HA@1|root,321SD@2|Bacteria,1RGZ1@1224|Proteobacteria,1S6N9@1236|Gammaproteobacteria	1236|Gammaproteobacteria	-	-	-	-	-	-	-	-	-	-	-	-	-	-	-
Agoueve	GCA_007748495	Agoueve_GCA_007748495	A	PHAGE_Salmon_SEN34_NC_028699	10_9	220341	4.13e-227	625	COG4834@1|root,COG4834@2|Bacteria,1R3U5@1224|Proteobacteria,1RYFW@1236|Gammaproteobacteria	1236|Gammaproteobacteria	S	Uncharacterized protein conserved in bacteria (DUF2184)	-	-	-	-	-	-	-	-	-	-	-	-	DUF2184
Agoueve	GCA_007748495	Agoueve_GCA_007748495	A	PHAGE_Salmon_SEN34_NC_028699	10_10	220341	1.32e-79	236	2ETT9@1|root,33MAN@2|Bacteria,1NI8I@1224|Proteobacteria,1SI0J@1236|Gammaproteobacteria	1236|Gammaproteobacteria	-	-	-	-	-	-	-	-	-	-	-	-	-	-	-
Agoueve	GCA_007748495	Agoueve_GCA_007748495	A	PHAGE_Salmon_SEN34_NC_028699	10_11	220341	1.27e-91	268	2DV44@1|root,32UYJ@2|Bacteria,1N44V@1224|Proteobacteria,1S8CH@1236|Gammaproteobacteria	1236|Gammaproteobacteria	S	Protein of unknown function (DUF4054)	-	-	-	-	-	-	-	-	-	-	-	-	DUF4054
Agoueve	GCA_007748495	Agoueve_GCA_007748495	A	PHAGE_Salmon_SEN34_NC_028699	10_12	220341	2.77e-120	344	2DCUZ@1|root,32U0D@2|Bacteria,1N2Q6@1224|Proteobacteria,1S9GZ@1236|Gammaproteobacteria	1236|Gammaproteobacteria	-	-	-	-	-	-	-	-	-	-	-	-	-	-	-
Agoueve	GCA_007748495	Agoueve_GCA_007748495	A	PHAGE_Salmon_SEN34_NC_028699	10_13	220341	6.61e-90	263	2DMXP@1|root,32U9X@2|Bacteria,1REI0@1224|Proteobacteria,1S3UY@1236|Gammaproteobacteria	1236|Gammaproteobacteria	-	-	-	-	-	-	-	-	-	-	-	-	-	-	-
Agoueve	GCA_007748495	Agoueve_GCA_007748495	A	PHAGE_Salmon_SEN34_NC_028699	10_15	104623.Ser39006_04154	5.54e-217	605	2DBB8@1|root,2Z867@2|Bacteria,1NDFK@1224|Proteobacteria,1S055@1236|Gammaproteobacteria,401P1@613|Serratia	1236|Gammaproteobacteria	S	Protein of unknown function (DUF3383)	-	-	-	-	-	-	-	-	-	-	-	-	DUF3383
Agoueve	GCA_007748495	Agoueve_GCA_007748495	A	PHAGE_Salmon_SEN34_NC_028699	10_16	741091.Rahaq_5003	1.1e-78	236	29FIV@1|root,302GH@2|Bacteria,1RE02@1224|Proteobacteria,1S47N@1236|Gammaproteobacteria	1236|Gammaproteobacteria	S	Protein of unknown function (DUF3277)	-	-	-	-	-	-	-	-	-	-	-	-	DUF3277
Agoueve	GCA_007748495	Agoueve_GCA_007748495	A	PHAGE_Salmon_SEN34_NC_028699	10_17	399742.Ent638_0808	2.99e-78	235	2E4WX@1|root,32ZQZ@2|Bacteria,1N59D@1224|Proteobacteria,1SA3R@1236|Gammaproteobacteria	1236|Gammaproteobacteria	-	-	-	-	-	-	-	-	-	-	-	-	-	-	-
Agoueve	GCA_007748495	Agoueve_GCA_007748495	A	PHAGE_Salmon_SEN34_NC_028699	10_18	399742.Ent638_0809	0	1206	COG0741@1|root,COG5283@1|root,COG0741@2|Bacteria,COG5283@2|Bacteria,1NFC9@1224|Proteobacteria	1224|Proteobacteria	M	Belongs to the WXG100 family	-	-	-	-	-	-	-	-	-	-	-	-	SLT
Agoueve	GCA_007748495	Agoueve_GCA_007748495	A	PHAGE_Salmon_SEN34_NC_028699	10_19	7029.ACYPI31257-PA	2.26e-112	325	2EAJH@1|root,2SGT2@2759|Eukaryota,3AD7E@33154|Opisthokonta,3BWJ6@33208|Metazoa,3DCQ4@33213|Bilateria,423UC@6656|Arthropoda,3SSKD@50557|Insecta	33208|Metazoa	-	-	-	-	-	-	-	-	-	-	-	-	-	-	-
Agoueve	GCA_007748495	Agoueve_GCA_007748495	A	PHAGE_Salmon_SEN34_NC_028699	10_20	220341	5.71e-66	200	2EAD1@1|root,334GX@2|Bacteria,1NCIG@1224|Proteobacteria,1SFJ1@1236|Gammaproteobacteria	1236|Gammaproteobacteria	-	-	-	-	-	-	-	-	-	-	-	-	-	-	-
Agoueve	GCA_007748495	Agoueve_GCA_007748495	A	PHAGE_Salmon_SEN34_NC_028699	10_21	399742.Ent638_0812	1.67e-231	640	2DC0H@1|root,2ZC7P@2|Bacteria,1RB77@1224|Proteobacteria,1S06D@1236|Gammaproteobacteria	1236|Gammaproteobacteria	-	-	-	-	-	-	-	-	-	-	-	-	-	-	-
Agoueve	GCA_007748495	Agoueve_GCA_007748495	A	PHAGE_Salmon_SEN34_NC_028699	10_22	349966.DJ58_4421	1.14e-39	135	2BZIH@1|root,32YQD@2|Bacteria,1NFAP@1224|Proteobacteria,1SEPA@1236|Gammaproteobacteria,41GRZ@629|Yersinia	1236|Gammaproteobacteria	-	-	-	-	-	-	-	-	-	-	-	-	-	-	-
Agoueve	GCA_007748495	Agoueve_GCA_007748495	A	PHAGE_Salmon_SEN34_NC_028699	10_24	220341	1.83e-142	406	COG4540@1|root,COG4540@2|Bacteria,1R8K2@1224|Proteobacteria,1S06E@1236|Gammaproteobacteria	1236|Gammaproteobacteria	S	Baseplate assembly protein	-	-	-	-	-	-	-	-	-	-	-	-	-
Agoueve	GCA_007748495	Agoueve_GCA_007748495	A	PHAGE_Salmon_SEN34_NC_028699	10_25	220341	1.06e-78	234	2DMKS@1|root,32S9G@2|Bacteria,1MZXW@1224|Proteobacteria,1S7QJ@1236|Gammaproteobacteria	1236|Gammaproteobacteria	-	-	-	-	-	-	-	-	-	-	-	-	-	-	-
Agoueve	GCA_007748495	Agoueve_GCA_007748495	A	PHAGE_Salmon_SEN34_NC_028699	10_26	220341	5.03e-276	756	COG3299@1|root,COG3299@2|Bacteria,1MW2X@1224|Proteobacteria,1RP82@1236|Gammaproteobacteria,3ZNEG@590|Salmonella	1236|Gammaproteobacteria	S	Baseplate J-like protein	-	-	-	-	-	-	-	-	-	-	-	-	Baseplate_J
Agoueve	GCA_007748495	Agoueve_GCA_007748495	A	PHAGE_Salmon_SEN34_NC_028699	10_27	220341	2.15e-165	462	28P50@1|root,2ZC04@2|Bacteria,1RC00@1224|Proteobacteria,1S7NX@1236|Gammaproteobacteria	1236|Gammaproteobacteria	S	Protein of unknown function (DUF2612)	-	-	-	-	-	-	-	-	-	-	-	-	DUF2612
Agoueve	GCA_007748495	Agoueve_GCA_007748495	A	PHAGE_Salmon_SEN34_NC_028699	10_28	90371.CY43_09595	1.04e-146	434	COG4675@1|root,COG4675@2|Bacteria	2|Bacteria	M	tail collar domain protein	-	-	-	ko:K21449	-	-	-	-	ko00000,ko02000	1.B.40.2	-	-	Collar,Phage_fiber_2
Agoueve	GCA_007748495	Agoueve_GCA_007748495	A	PHAGE_Salmon_SEN34_NC_028699	10_29	90371.CY43_13800	2.77e-186	518	COG2110@1|root,COG2110@2|Bacteria,1N6YA@1224|Proteobacteria,1SG0K@1236|Gammaproteobacteria,3ZN39@590|Salmonella	1236|Gammaproteobacteria	S	Appr-1'-p processing enzyme	-	-	-	-	-	-	-	-	-	-	-	-	Macro
Agoueve	GCA_007748495	Agoueve_GCA_007748495	A	PHAGE_Salmon_SEN34_NC_028699	10_30	90371.CY43_09590	2.72e-119	342	COG2110@1|root,COG2110@2|Bacteria,1MYT5@1224|Proteobacteria,1S7KD@1236|Gammaproteobacteria,3ZMQ0@590|Salmonella	1236|Gammaproteobacteria	S	Caudovirales tail fibre assembly protein, lambda gpK	tfaR	-	-	-	-	-	-	-	-	-	-	-	Caudo_TAP
Agoueve	GCA_007748495	Agoueve_GCA_007748495	A	PHAGE_Salmon_SEN34_NC_028699	10_31	220341	2.49e-145	412	2EPZ5@1|root,33HJR@2|Bacteria,1NN65@1224|Proteobacteria,1SRHV@1236|Gammaproteobacteria,3ZM42@590|Salmonella	1236|Gammaproteobacteria	S	guanine nucleotide exchange factor (GEF). This activation results in actin cytoskeleton rearrangements and stimulates membrane ruffling	sopE	GO:0005575,GO:0005576	-	ko:K13741	ko05100,ko05132,map05100,map05132	-	-	-	ko00000,ko00001	-	-	-	SecIII_SopE_N,SopE_GEF
Agoueve	GCA_007748495	Agoueve_GCA_007748495	A	PHAGE_Salmon_SEN34_NC_028699	10_35	1399774.JDWH01000044_gene1728	1.08e-44	145	2CCWH@1|root,32RKW@2|Bacteria,1MZFZ@1224|Proteobacteria,1S9BX@1236|Gammaproteobacteria,3X2R5@547|Enterobacter	1236|Gammaproteobacteria	S	DinI-like family	msgA	-	-	-	-	-	-	-	-	-	-	-	DinI
Agoueve	GCA_007748495	Agoueve_GCA_007748495	A	PHAGE_Entero_mEp235_NC_019708	13_1	1197719.A464_2034	0	941	COG1061@1|root,COG1061@2|Bacteria,1MV9F@1224|Proteobacteria,1RR0U@1236|Gammaproteobacteria	1236|Gammaproteobacteria	L	helicase	-	-	-	-	-	-	-	-	-	-	-	-	Helicase_C,ResIII
Agoueve	GCA_007748495	Agoueve_GCA_007748495	A	PHAGE_Entero_mEp235_NC_019708	13_2	1197719.A464_2033	7.7e-207	575	COG4643@1|root,COG4643@2|Bacteria,1MW9E@1224|Proteobacteria,1RXXG@1236|Gammaproteobacteria	1236|Gammaproteobacteria	S	Zinc-binding domain of primase-helicase	-	-	-	ko:K06919	-	-	-	-	ko00000	-	-	-	Prim_Zn_Ribbon,Toprim_3
Agoueve	GCA_007748495	Agoueve_GCA_007748495	A	PHAGE_Entero_mEp235_NC_019708	13_3	1197719.A464_2031	7.23e-133	383	COG0484@1|root,COG0484@2|Bacteria,1QHJU@1224|Proteobacteria,1RQCY@1236|Gammaproteobacteria,3ZMHX@590|Salmonella	1236|Gammaproteobacteria	O	Antitermination protein	-	-	-	-	-	-	-	-	-	-	-	-	Antiterm
Agoueve	GCA_007748495	Agoueve_GCA_007748495	A	PHAGE_Entero_mEp235_NC_019708	13_5	90371.CY43_05250	2.9e-71	214	2DN96@1|root,32W70@2|Bacteria,1N2BF@1224|Proteobacteria,1SATJ@1236|Gammaproteobacteria	1236|Gammaproteobacteria	S	Phage holin family (Lysis protein S)	-	-	-	-	-	-	-	-	-	-	-	-	Phage_holin_3_1
Agoueve	GCA_007748495	Agoueve_GCA_007748495	A	PHAGE_Entero_mEp235_NC_019708	13_6	1080067.BAZH01000011_gene682	2.94e-84	249	2DNV9@1|root,32ZB3@2|Bacteria,1MZGP@1224|Proteobacteria,1SE04@1236|Gammaproteobacteria,3WZFY@544|Citrobacter	1236|Gammaproteobacteria	-	-	VP1566	-	-	-	-	-	-	-	-	-	-	-	-
Agoueve	GCA_007748495	Agoueve_GCA_007748495	A	PHAGE_Entero_mEp235_NC_019708	13_7	90371.CY43_09545	2.6e-85	255	2EDZZ@1|root,31C0Y@2|Bacteria,1RIWH@1224|Proteobacteria,1S7QI@1236|Gammaproteobacteria,3ZMP0@590|Salmonella	1236|Gammaproteobacteria	S	Protein of unknown function (DUF2514)	-	-	-	-	-	-	-	-	-	-	-	-	DUF2514
Agoueve	GCA_007748495	Agoueve_GCA_007748495	A	PHAGE_Entero_mEp235_NC_019708	13_8	1147158.K7PKP3_9CAUD	0	952	4QCXA@10239|Viruses,4QUZI@35237|dsDNA viruses no RNA stage,4QPBH@28883|Caudovirales,4QMAJ@10699|Siphoviridae	10699|Siphoviridae	S	transferase activity	-	-	-	-	-	-	-	-	-	-	-	-	-
Agoueve	GCA_007748495	Agoueve_GCA_007748495	A	PHAGE_Entero_mEp235_NC_019708	13_9	573.JG24_04760	1.58e-17	75.1	28ZTC@1|root,2ZMI2@2|Bacteria,1P6S2@1224|Proteobacteria,1SV5M@1236|Gammaproteobacteria	1236|Gammaproteobacteria	-	-	-	-	-	-	-	-	-	-	-	-	-	-	-
Agoueve	GCA_007748495	Agoueve_GCA_007748495	A	PHAGE_Entero_mEp235_NC_019708	13_11	1399774.JDWH01000046_gene1349	1.92e-111	323	COG0463@1|root,COG0463@2|Bacteria,1NRJD@1224|Proteobacteria,1SJKM@1236|Gammaproteobacteria,3X2CB@547|Enterobacter	1236|Gammaproteobacteria	M	Glycosyl transferase, family 2	-	-	-	-	-	-	-	-	-	-	-	-	-
Agoueve	GCA_007748495	Agoueve_GCA_007748495	A	PHAGE_Entero_mEp235_NC_019708	13_12	640513.Entas_3084	1.35e-63	196	COG1403@1|root,COG1403@2|Bacteria,1NARE@1224|Proteobacteria,1S6GV@1236|Gammaproteobacteria,3X3ZW@547|Enterobacter	1236|Gammaproteobacteria	L	HNH endonuclease	-	-	-	ko:K07451	-	-	-	-	ko00000,ko01000,ko02048	-	-	-	HNH
Agoueve	GCA_007748495	Agoueve_GCA_007748495	A	PHAGE_Entero_mEp235_NC_019708	13_14	1524467.IV04_14600	5.31e-102	296	COG3747@1|root,COG3747@2|Bacteria,1RBBT@1224|Proteobacteria,1S1YI@1236|Gammaproteobacteria,404KV@613|Serratia	1236|Gammaproteobacteria	L	Phage terminase, small subunit	-	-	-	-	-	-	-	-	-	-	-	-	Terminase_4
Agoueve	GCA_007748495	Agoueve_GCA_007748495	A	PHAGE_Entero_mEp235_NC_019708	13_15	1147150.K7PKT2_9CAUD	0	1175	4QBV3@10239|Viruses,4QW0W@35237|dsDNA viruses no RNA stage,4QPPJ@28883|Caudovirales,4QKW5@10699|Siphoviridae	10699|Siphoviridae	S	Phage Terminase	-	-	-	-	-	-	-	-	-	-	-	-	-
Agoueve	GCA_007748495	Agoueve_GCA_007748495	A	PHAGE_Entero_mEp235_NC_019708	13_16	1147150.K7PJU5_9CAUD	6.15e-297	812	4QAYV@10239|Viruses,4QUZ7@35237|dsDNA viruses no RNA stage,4QPU3@28883|Caudovirales,4QKKX@10699|Siphoviridae	10699|Siphoviridae	S	Phage portal protein	-	-	-	-	-	-	-	-	-	-	-	-	-
Agoueve	GCA_007748495	Agoueve_GCA_007748495	A	PHAGE_Entero_mEp235_NC_019708	13_17	1147150.K7PH05_9CAUD	2.31e-177	497	4QBNM@10239|Viruses,4QUT2@35237|dsDNA viruses no RNA stage,4QPUI@28883|Caudovirales,4QKV6@10699|Siphoviridae	10699|Siphoviridae	S	Clp protease	-	-	-	-	-	-	-	-	-	-	-	-	-
Agoueve	GCA_007748495	Agoueve_GCA_007748495	A	PHAGE_Entero_mEp235_NC_019708	13_18	1399774.JDWH01000035_gene2224	3.97e-275	754	COG4653@1|root,COG4653@2|Bacteria,1MYMH@1224|Proteobacteria,1RR5E@1236|Gammaproteobacteria	1236|Gammaproteobacteria	S	capsid protein	-	-	-	-	-	-	-	-	-	-	-	-	Phage_capsid
Agoueve	GCA_007748495	Agoueve_GCA_007748495	A	PHAGE_Entero_mEp235_NC_019708	13_19	1399774.JDWH01000034_gene1974	1.77e-66	202	2CY2P@1|root,32T3A@2|Bacteria,1N373@1224|Proteobacteria,1SA3U@1236|Gammaproteobacteria,3X4AR@547|Enterobacter	1236|Gammaproteobacteria	S	Phage gp6-like head-tail connector protein	-	-	-	-	-	-	-	-	-	-	-	-	Phage_connect_1
Agoueve	GCA_007748495	Agoueve_GCA_007748495	A	PHAGE_Entero_mEp235_NC_019708	13_20	10742.Q9MCV3_BPHK0	3.21e-17	75.1	4QCZ4@10239|Viruses,4QXM9@35237|dsDNA viruses no RNA stage,4QRC8@28883|Caudovirales,4QMAX@10699|Siphoviridae	10699|Siphoviridae	-	-	-	-	-	-	-	-	-	-	-	-	-	-	-
Agoueve	GCA_007748495	Agoueve_GCA_007748495	A	PHAGE_Entero_mEp235_NC_019708	13_21	1147150.K7PH08_9CAUD	1.56e-70	213	4QB12@10239|Viruses,4QV5M@35237|dsDNA viruses no RNA stage,4QPN3@28883|Caudovirales,4QKV7@10699|Siphoviridae	10699|Siphoviridae	S	Phage head-tail joining protein	-	-	-	-	-	-	-	-	-	-	-	-	-
Agoueve	GCA_007748495	Agoueve_GCA_007748495	A	PHAGE_Entero_mEp235_NC_019708	13_22	1147150.K7PM60_9CAUD	1.2e-105	307	4QB1F@10239|Viruses,4QUYH@35237|dsDNA viruses no RNA stage,4QPSW@28883|Caudovirales,4QKPW@10699|Siphoviridae	10699|Siphoviridae	S	exonuclease activity	-	-	-	-	-	-	-	-	-	-	-	-	-
Agoueve	GCA_007748495	Agoueve_GCA_007748495	A	PHAGE_Entero_mEp235_NC_019708	13_23	10742.Q9MCV0_BPHK0	4.31e-55	174	4QB3I@10239|Viruses,4QUNM@35237|dsDNA viruses no RNA stage,4QPE3@28883|Caudovirales,4QKP4@10699|Siphoviridae	10699|Siphoviridae	S	Protein of unknown function (DUF3168)	-	GO:0005575,GO:0008150,GO:0016032,GO:0019012,GO:0019058,GO:0019068,GO:0044403,GO:0044419,GO:0044423,GO:0051704,GO:0098003,GO:0098004,GO:0098015	-	-	-	-	-	-	-	-	-	-	-
Agoueve	GCA_007748495	Agoueve_GCA_007748495	A	PHAGE_Entero_mEp235_NC_019708	13_24	932213.SPM24T3_24191	6.47e-84	251	2DNA4@1|root,32WDI@2|Bacteria,1RFBA@1224|Proteobacteria,1T5E0@1236|Gammaproteobacteria	1236|Gammaproteobacteria	S	Phage tail tube, TTP, lambda-like	-	-	-	-	-	-	-	-	-	-	-	-	Phage_TTP_11
Agoueve	GCA_007748495	Agoueve_GCA_007748495	A	PHAGE_Entero_mEp235_NC_019708	13_25	640513.Entas_3070	2.96e-60	188	2CHRA@1|root,32S6D@2|Bacteria,1MZ8I@1224|Proteobacteria,1SHSQ@1236|Gammaproteobacteria	1236|Gammaproteobacteria	S	Phage tail assembly chaperone, TAC	-	-	-	-	-	-	-	-	-	-	-	-	Phage_TAC_13
Agoueve	GCA_007748495	Agoueve_GCA_007748495	A	PHAGE_Entero_mEp235_NC_019708	14_2	1399774.JDWH01000036_gene4054	4.94e-46	149	2E5MJ@1|root,330CG@2|Bacteria,1N9PQ@1224|Proteobacteria,1SDB0@1236|Gammaproteobacteria	1236|Gammaproteobacteria	S	Protein of unknown function (DUF4035)	-	-	-	-	-	-	-	-	-	-	-	-	DUF4035
Agoueve	GCA_007748495	Agoueve_GCA_007748495	A	PHAGE_Entero_mEp235_NC_019708	14_3	1399774.JDWH01000036_gene4055	1.6e-78	234	2CCI6@1|root,32RVS@2|Bacteria,1MZ8H@1224|Proteobacteria,1SAD0@1236|Gammaproteobacteria	1236|Gammaproteobacteria	S	tail assembly chaperone	-	-	-	-	-	-	-	-	-	-	-	-	Phage_TAC_1
Agoueve	GCA_007748495	Agoueve_GCA_007748495	A	PHAGE_Entero_mEp235_NC_019708	14_4	35703.DQ02_21660	3.18e-146	414	2DMC6@1|root,32IWX@2|Bacteria,1MYDQ@1224|Proteobacteria,1S7NM@1236|Gammaproteobacteria	1236|Gammaproteobacteria	-	-	-	-	-	-	-	-	-	-	-	-	-	-	-
Agoueve	GCA_007748495	Agoueve_GCA_007748495	A	PHAGE_Entero_mEp235_NC_019708	14_5	35703.DQ02_21665	5.06e-58	181	2DSE7@1|root,32USX@2|Bacteria,1NCNX@1224|Proteobacteria,1SBV4@1236|Gammaproteobacteria	1236|Gammaproteobacteria	S	Structural component (Phage or Prophage Related)	-	-	-	-	-	-	-	-	-	-	-	-	DUF3168
Agoueve	GCA_007748495	Agoueve_GCA_007748495	A	PHAGE_Entero_mEp235_NC_019708	14_6	1147158.K7PH84_9CAUD	1.03e-89	264	4QB1F@10239|Viruses,4QUYH@35237|dsDNA viruses no RNA stage,4QPSW@28883|Caudovirales,4QKPW@10699|Siphoviridae	10699|Siphoviridae	S	exonuclease activity	-	-	-	-	-	-	-	-	-	-	-	-	-
Agoueve	GCA_007748495	Agoueve_GCA_007748495	A	PHAGE_Entero_mEp235_NC_019708	14_7	35703.DQ02_21675	8.92e-62	191	COG5614@1|root,COG5614@2|Bacteria,1N9Y5@1224|Proteobacteria,1SEH5@1236|Gammaproteobacteria	1236|Gammaproteobacteria	S	head-tail adaptor	-	-	-	-	-	-	-	-	-	-	-	-	Phage_H_T_join
Agoueve	GCA_007748495	Agoueve_GCA_007748495	A	PHAGE_Entero_mEp235_NC_019708	14_8	1399774.JDWH01000034_gene1974	4.17e-65	199	2CY2P@1|root,32T3A@2|Bacteria,1N373@1224|Proteobacteria,1SA3U@1236|Gammaproteobacteria,3X4AR@547|Enterobacter	1236|Gammaproteobacteria	S	Phage gp6-like head-tail connector protein	-	-	-	-	-	-	-	-	-	-	-	-	Phage_connect_1
Agoueve	GCA_007748495	Agoueve_GCA_007748495	A	PHAGE_Entero_mEp235_NC_019708	14_10	1147150.K7PM57_9CAUD	1.7e-252	697	4QAK6@10239|Viruses,4QUP9@35237|dsDNA viruses no RNA stage,4QPBY@28883|Caudovirales,4QKP8@10699|Siphoviridae	10699|Siphoviridae	S	peptidase activity	-	GO:0003674,GO:0005488,GO:0005515,GO:0005575,GO:0019012,GO:0019028,GO:0042802,GO:0044423	-	-	-	-	-	-	-	-	-	-	-
Agoueve	GCA_007748495	Agoueve_GCA_007748495	A	PHAGE_Entero_mEp235_NC_019708	14_11	1147150.K7PH05_9CAUD	4.53e-168	473	4QBNM@10239|Viruses,4QUT2@35237|dsDNA viruses no RNA stage,4QPUI@28883|Caudovirales,4QKV6@10699|Siphoviridae	10699|Siphoviridae	S	Clp protease	-	-	-	-	-	-	-	-	-	-	-	-	-
Agoueve	GCA_007748495	Agoueve_GCA_007748495	A	PHAGE_Entero_mEp235_NC_019708	14_12	35703.DQ02_24245	7.15e-294	804	COG4695@1|root,COG4695@2|Bacteria,1MUP5@1224|Proteobacteria,1RPB0@1236|Gammaproteobacteria	1236|Gammaproteobacteria	S	portal protein	-	-	-	-	-	-	-	-	-	-	-	-	Phage_portal
Agoueve	GCA_007748495	Agoueve_GCA_007748495	A	PHAGE_Entero_mEp235_NC_019708	14_13	35703.DQ02_24240	0	1067	COG4626@1|root,COG4626@2|Bacteria,1MW7K@1224|Proteobacteria,1RP8Z@1236|Gammaproteobacteria	1236|Gammaproteobacteria	K	terminase	-	-	-	-	-	-	-	-	-	-	-	-	Terminase_1
Agoueve	GCA_007748495	Agoueve_GCA_007748495	A	PHAGE_Entero_mEp235_NC_019708	14_14	35703.DQ02_24235	3.3e-102	296	COG3747@1|root,COG3747@2|Bacteria,1RBBT@1224|Proteobacteria,1S1YI@1236|Gammaproteobacteria	1236|Gammaproteobacteria	L	phage terminase small subunit	-	-	-	-	-	-	-	-	-	-	-	-	Terminase_4
Agoueve	GCA_007748495	Agoueve_GCA_007748495	A	PHAGE_Entero_mEp235_NC_019708	14_15	571.MC52_01425	5.37e-75	224	COG1403@1|root,COG1403@2|Bacteria,1N7SV@1224|Proteobacteria,1S61H@1236|Gammaproteobacteria	1236|Gammaproteobacteria	V	HNH nucleases	-	-	-	-	-	-	-	-	-	-	-	-	HNH
Agoueve	GCA_007748495	Agoueve_GCA_007748495	A	PHAGE_Entero_mEp235_NC_019708	14_16	221029.Q76H63_9CAUD	1.29e-79	239	4QB5H@10239|Viruses,4QV85@35237|dsDNA viruses no RNA stage,4QPQR@28883|Caudovirales,4QNB5@10744|Podoviridae	10744|Podoviridae	S	Bacteriophage Rz lysis protein	-	-	-	-	-	-	-	-	-	-	-	-	-
Agoueve	GCA_007748495	Agoueve_GCA_007748495	A	PHAGE_Entero_mEp235_NC_019708	14_17	1147144.K7P7Q3_9CAUD	1.51e-96	283	4QAVB@10239|Viruses,4QVA0@35237|dsDNA viruses no RNA stage,4QPIJ@28883|Caudovirales,4QM0Q@10699|Siphoviridae	10699|Siphoviridae	S	Phage lysozyme	-	GO:0001906,GO:0001907,GO:0003674,GO:0003796,GO:0003824,GO:0004553,GO:0008150,GO:0008933,GO:0016032,GO:0016740,GO:0016757,GO:0016787,GO:0016798,GO:0019048,GO:0019058,GO:0019076,GO:0031640,GO:0035821,GO:0035890,GO:0035891,GO:0039633,GO:0040011,GO:0044003,GO:0044004,GO:0044364,GO:0044403,GO:0044419,GO:0044659,GO:0044661,GO:0051701,GO:0051704,GO:0051817,GO:0051818,GO:0051883,GO:0052126,GO:0052192,GO:…	-	-	-	-	-	-	-	-	-	-	-
Alabama	GCA_010777455	Alabama_GCA_010777455	B	PHAGE_Salmon_118970_sal3_NC_031940	1_1	220341	1.24e-172	481	COG1126@1|root,COG1126@2|Bacteria,1MU9Q@1224|Proteobacteria,1RMB1@1236|Gammaproteobacteria,3ZKWH@590|Salmonella	1236|Gammaproteobacteria	E	AAA domain, putative AbiEii toxin, Type IV TA system	artP	GO:0003333,GO:0003674,GO:0003824,GO:0005215,GO:0005275,GO:0005342,GO:0005575,GO:0005623,GO:0005886,GO:0006810,GO:0006811,GO:0006812,GO:0006820,GO:0006855,GO:0006865,GO:0008150,GO:0008509,GO:0008514,GO:0015075,GO:0015171,GO:0015318,GO:0015399,GO:0015405,GO:0015424,GO:0015426,GO:0015711,GO:0015802,GO:0015807,GO:0015809,GO:0015837,GO:0015849,GO:0015893,GO:0016020,GO:0016021,GO:0016462,GO:0016787,GO:…	-	ko:K10000	ko02010,map02010	M00229	-	-	ko00000,ko00001,ko00002,ko01000,ko02000	3.A.1.3.3	-	iAF1260.b0864,iB21_1397.B21_00875,iBWG_1329.BWG_0717,iE2348C_1286.E2348C_0861,iEC042_1314.EC042_0955,iEC55989_1330.EC55989_0909,iECABU_c1320.ECABU_c09050,iECBD_1354.ECBD_2730,iECB_1328.ECB_00869,iECDH10B_1368.ECDH10B_0934,iECD_1391.ECD_00869,iECED1_1282.ECED1_0829,iECH74115_1262.ECH74115_1024,iECIAI1_1343.ECIAI1_0903,iECIAI39_1322.ECIAI39_0844,iECNA114_1301.ECNA114_0806,iECO111_1330.ECO111_0933,i…	ABC_tran
Alabama	GCA_010777455	Alabama_GCA_010777455	B	PHAGE_Salmon_118970_sal3_NC_031940	1_2	90371.CY43_04765	3.6e-121	345	29BUY@1|root,2ZYT8@2|Bacteria,1R5ZY@1224|Proteobacteria,1RRXU@1236|Gammaproteobacteria,3ZIWS@590|Salmonella	1236|Gammaproteobacteria	M	Protein of unknown function (DUF3828)	ybjP	-	-	-	-	-	-	-	-	-	-	-	DUF3828
Alabama	GCA_010777455	Alabama_GCA_010777455	B	PHAGE_Salmon_118970_sal3_NC_031940	1_3	1005994.GTGU_02152	4.13e-224	628	COG0582@1|root,COG0582@2|Bacteria,1MVZB@1224|Proteobacteria,1RP4Y@1236|Gammaproteobacteria	1236|Gammaproteobacteria	L	Belongs to the 'phage' integrase family	intR	-	-	ko:K14059	-	-	-	-	ko00000	-	-	-	Arm-DNA-bind_2,Phage_int_SAM_5,Phage_integrase
Alabama	GCA_010777455	Alabama_GCA_010777455	B	PHAGE_Salmon_118970_sal3_NC_031940	1_4	716541.ECL_02720	6.43e-30	108	2CQE5@1|root,32SM0@2|Bacteria,1N671@1224|Proteobacteria,1SB5K@1236|Gammaproteobacteria,3X46G@547|Enterobacter	1236|Gammaproteobacteria	S	Putative excisionase (DUF1233)	-	-	-	-	-	-	-	-	-	-	-	-	DUF1233
Alabama	GCA_010777455	Alabama_GCA_010777455	B	PHAGE_Salmon_118970_sal3_NC_031940	1_8	1197719.A464_2048	2.6e-26	98.2	2FJAA@1|root,34B09@2|Bacteria,1P0XP@1224|Proteobacteria,1SSBJ@1236|Gammaproteobacteria	1236|Gammaproteobacteria	-	-	-	-	-	-	-	-	-	-	-	-	-	-	-
Alabama	GCA_010777455	Alabama_GCA_010777455	B	PHAGE_Salmon_118970_sal3_NC_031940	1_9	1197719.A464_2047	3.15e-40	133	2C035@1|root,3316Z@2|Bacteria,1NBZZ@1224|Proteobacteria,1SEG4@1236|Gammaproteobacteria	1236|Gammaproteobacteria	-	-	-	-	-	-	-	-	-	-	-	-	-	-	-
Alabama	GCA_010777455	Alabama_GCA_010777455	B	PHAGE_Salmon_118970_sal3_NC_031940	1_10	1197719.A464_2046	1.48e-126	360	29AR8@1|root,2ZXQX@2|Bacteria,1RDFT@1224|Proteobacteria,1S5R5@1236|Gammaproteobacteria	1236|Gammaproteobacteria	-	-	-	-	-	-	-	-	-	-	-	-	-	-	-
Alabama	GCA_010777455	Alabama_GCA_010777455	B	PHAGE_Salmon_118970_sal3_NC_031940	1_11	1197719.A464_2045	8.35e-117	340	2EB6P@1|root,3357C@2|Bacteria,1R523@1224|Proteobacteria,1RYG9@1236|Gammaproteobacteria	1236|Gammaproteobacteria	S	ORF6N domain	-	-	-	-	-	-	-	-	-	-	-	-	ORF6N
Alabama	GCA_010777455	Alabama_GCA_010777455	B	PHAGE_Salmon_118970_sal3_NC_031940	1_12	1005994.GTGU_01797	8.08e-65	200	2B55F@1|root,31XZ4@2|Bacteria,1RM7A@1224|Proteobacteria,1S86Q@1236|Gammaproteobacteria	1236|Gammaproteobacteria	-	-	-	-	-	-	-	-	-	-	-	-	-	-	-
Alabama	GCA_010777455	Alabama_GCA_010777455	B	PHAGE_Salmon_118970_sal3_NC_031940	1_14	1197719.A464_2042	3.28e-51	164	2BYB3@1|root,33P48@2|Bacteria,1NN0J@1224|Proteobacteria,1SIQ0@1236|Gammaproteobacteria	1236|Gammaproteobacteria	-	-	-	-	-	-	-	-	-	-	-	-	-	-	-
Alabama	GCA_010777455	Alabama_GCA_010777455	B	PHAGE_Salmon_118970_sal3_NC_031940	1_15	1197719.A464_2041	7.18e-37	124	294S7@1|root,2ZS5F@2|Bacteria,1P9RZ@1224|Proteobacteria,1SU63@1236|Gammaproteobacteria	1236|Gammaproteobacteria	-	-	-	-	-	-	-	-	-	-	-	-	-	-	-
Alabama	GCA_010777455	Alabama_GCA_010777455	B	PHAGE_Salmon_118970_sal3_NC_031940	1_26	1397284.AYMN01000067_gene2197	0	958	COG0305@1|root,COG0358@1|root,COG0305@2|Bacteria,COG0358@2|Bacteria,1QWI1@1224|Proteobacteria,1RZ7K@1236|Gammaproteobacteria	1236|Gammaproteobacteria	L	Toprim-like	-	-	3.6.4.12	ko:K17680	-	-	-	-	ko00000,ko01000,ko03029	-	-	-	AAA_25,DnaB_C,Toprim_2
Alabama	GCA_010777455	Alabama_GCA_010777455	B	PHAGE_Salmon_118970_sal3_NC_031940	1_28	1197719.A464_2031	1.09e-185	517	COG0484@1|root,COG0484@2|Bacteria,1QHJU@1224|Proteobacteria,1RQCY@1236|Gammaproteobacteria,3ZMHX@590|Salmonella	1236|Gammaproteobacteria	O	Antitermination protein	-	-	-	-	-	-	-	-	-	-	-	-	Antiterm
Alabama	GCA_010777455	Alabama_GCA_010777455	B	PHAGE_Salmon_118970_sal3_NC_031940	1_30	175950.Q8HA87_9CAUD	2.52e-57	179	4QANN@10239|Viruses,4QWIF@35237|dsDNA viruses no RNA stage,4QQKA@28883|Caudovirales	28883|Caudovirales	S	Pfam:Phage_holin_3_1	-	GO:0001906,GO:0001907,GO:0003674,GO:0005215,GO:0005575,GO:0006810,GO:0008150,GO:0015267,GO:0016032,GO:0018995,GO:0019048,GO:0019058,GO:0019076,GO:0020002,GO:0022803,GO:0022857,GO:0031640,GO:0033643,GO:0033644,GO:0034290,GO:0034291,GO:0035821,GO:0035890,GO:0035891,GO:0039633,GO:0040011,GO:0043657,GO:0044003,GO:0044004,GO:0044215,GO:0044216,GO:0044217,GO:0044218,GO:0044279,GO:0044364,GO:0044403,GO:…	-	-	-	-	-	-	-	-	-	-	-
Alabama	GCA_010777455	Alabama_GCA_010777455	B	PHAGE_Salmon_118970_sal3_NC_031940	1_31	1197719.A464_1777	7.46e-139	393	COG3179@1|root,COG3179@2|Bacteria,1RC1P@1224|Proteobacteria,1RN66@1236|Gammaproteobacteria,3ZNGF@590|Salmonella	1236|Gammaproteobacteria	S	Chitinase class I	-	-	-	ko:K03791	-	-	-	-	ko00000	-	GH19	-	Glyco_hydro_19,LysM
Alabama	GCA_010777455	Alabama_GCA_010777455	B	PHAGE_Salmon_118970_sal3_NC_031940	1_32	1197719.A464_2025	1.15e-106	310	2EDZZ@1|root,337UT@2|Bacteria,1NA8H@1224|Proteobacteria,1SA7Y@1236|Gammaproteobacteria	1236|Gammaproteobacteria	S	Protein of unknown function (DUF2514)	-	-	-	-	-	-	-	-	-	-	-	-	DUF2514
Alabama	GCA_010777455	Alabama_GCA_010777455	B	PHAGE_Salmon_118970_sal3_NC_031940	1_33	90371.CY43_13925	1.12e-82	246	2CF26@1|root,32V7T@2|Bacteria,1N65V@1224|Proteobacteria,1SBXD@1236|Gammaproteobacteria	1236|Gammaproteobacteria	-	-	-	-	-	-	-	-	-	-	-	-	-	-	-
Alabama	GCA_010777455	Alabama_GCA_010777455	B	PHAGE_Salmon_118970_sal3_NC_031940	1_35	1225789.M1FQV2_9CAUD	1.25e-81	241	4QAKE@10239|Viruses,4QUP7@35237|dsDNA viruses no RNA stage,4QPCE@28883|Caudovirales,4QI56@10662|Myoviridae	10662|Myoviridae	S	nucleic acid binding	-	-	-	-	-	-	-	-	-	-	-	-	-
Alabama	GCA_010777455	Alabama_GCA_010777455	B	PHAGE_Salmon_118970_sal3_NC_031940	1_36	1197719.A464_996	1.22e-95	279	COG3747@1|root,COG3747@2|Bacteria,1PJAS@1224|Proteobacteria,1TKUU@1236|Gammaproteobacteria,3ZNEF@590|Salmonella	1236|Gammaproteobacteria	L	Phage terminase, small subunit	-	-	-	-	-	-	-	-	-	-	-	-	Terminase_4
Alabama	GCA_010777455	Alabama_GCA_010777455	B	PHAGE_Salmon_118970_sal3_NC_031940	1_37	1197719.A464_997	0	1107	COG4626@1|root,COG4626@2|Bacteria,1MW7K@1224|Proteobacteria,1RP8Z@1236|Gammaproteobacteria,3ZN5S@590|Salmonella	1236|Gammaproteobacteria	S	Phage Terminase	-	-	-	-	-	-	-	-	-	-	-	-	Terminase_1
Alabama	GCA_010777455	Alabama_GCA_010777455	B	PHAGE_Salmon_118970_sal3_NC_031940	1_38	273526.SMDB11_2608	2.38e-248	687	COG4695@1|root,COG4695@2|Bacteria,1MUP5@1224|Proteobacteria,1RPB0@1236|Gammaproteobacteria,400QD@613|Serratia	1236|Gammaproteobacteria	S	Phage portal protein	-	-	-	-	-	-	-	-	-	-	-	-	Phage_portal
Alabama	GCA_010777455	Alabama_GCA_010777455	B	PHAGE_Salmon_118970_sal3_NC_031940	1_39	55884.Q8SBH9_BPSF5	9.05e-127	362	4QAK6@10239|Viruses,4QUP9@35237|dsDNA viruses no RNA stage,4QPBY@28883|Caudovirales	28883|Caudovirales	S	N-acetylmuramoyl-L-alanine amidase activity	-	-	-	-	-	-	-	-	-	-	-	-	-
Alabama	GCA_010777455	Alabama_GCA_010777455	B	PHAGE_Salmon_118970_sal3_NC_031940	1_40	55884.Q8SBH8_BPSF5	8.23e-271	744	4QAK6@10239|Viruses,4QUP9@35237|dsDNA viruses no RNA stage,4QPBY@28883|Caudovirales	28883|Caudovirales	S	N-acetylmuramoyl-L-alanine amidase activity	-	-	-	-	-	-	-	-	-	-	-	-	-
Alabama	GCA_010777455	Alabama_GCA_010777455	B	PHAGE_Salmon_118970_sal3_NC_031940	1_41	90371.CY43_10615	3.27e-48	156	2CY2P@1|root,32T3A@2|Bacteria,1N01K@1224|Proteobacteria,1SAJ7@1236|Gammaproteobacteria	1236|Gammaproteobacteria	S	Phage gp6-like head-tail connector protein	-	-	-	-	-	-	-	-	-	-	-	-	Phage_connect_1
Alabama	GCA_010777455	Alabama_GCA_010777455	B	PHAGE_Salmon_118970_sal3_NC_031940	1_42	90371.CY43_10610	4.95e-92	269	COG5614@1|root,COG5614@2|Bacteria,1RJ0E@1224|Proteobacteria,1S6RD@1236|Gammaproteobacteria	1236|Gammaproteobacteria	S	Phage head-tail joining protein	-	-	-	-	-	-	-	-	-	-	-	-	Phage_H_T_join
Alabama	GCA_010777455	Alabama_GCA_010777455	B	PHAGE_Salmon_118970_sal3_NC_031940	1_43	175950.Q8HAC8_9CAUD	3.74e-118	338	4QH9K@10239|Viruses,4QZTQ@35237|dsDNA viruses no RNA stage,4QU52@28883|Caudovirales	28883|Caudovirales	-	-	-	-	-	-	-	-	-	-	-	-	-	-	-
Alabama	GCA_010777455	Alabama_GCA_010777455	B	PHAGE_Salmon_118970_sal3_NC_031940	1_44	90371.CY43_10600	1.01e-132	376	28MBE@1|root,2ZAPX@2|Bacteria,1R5VY@1224|Proteobacteria,1S0B2@1236|Gammaproteobacteria	1236|Gammaproteobacteria	-	-	-	-	-	-	-	-	-	-	-	-	-	-	-
Alabama	GCA_010777455	Alabama_GCA_010777455	B	PHAGE_Salmon_118970_sal3_NC_031940	1_45	175950.Q8HAC6_9CAUD	2.9e-34	117	4QDNP@10239|Viruses,4QXVP@35237|dsDNA viruses no RNA stage,4QRMF@28883|Caudovirales	28883|Caudovirales	S	Protein of unknown function (DUF2635)	-	-	-	-	-	-	-	-	-	-	-	-	-
Alabama	GCA_010777455	Alabama_GCA_010777455	B	PHAGE_Salmon_118970_sal3_NC_031940	1_46	90371.CY43_10590	0	960	COG4386@1|root,COG4386@2|Bacteria,1MXZD@1224|Proteobacteria,1RN4Q@1236|Gammaproteobacteria,3ZNBE@590|Salmonella	1236|Gammaproteobacteria	S	Phage tail sheath C-terminal domain	-	-	-	-	-	-	-	-	-	-	-	-	Phage_sheath_1,Phage_sheath_1C
Alabama	GCA_010777455	Alabama_GCA_010777455	B	PHAGE_Salmon_118970_sal3_NC_031940	1_47	90371.CY43_10585	5.04e-82	242	2DP11@1|root,33031@2|Bacteria,1NAU1@1224|Proteobacteria,1S3T4@1236|Gammaproteobacteria	1236|Gammaproteobacteria	S	phage tail	-	-	-	-	-	-	-	-	-	-	-	-	Tail_tube
Alabama	GCA_010777455	Alabama_GCA_010777455	B	PHAGE_Salmon_118970_sal3_NC_031940	1_48	175950.Q8HAC3_9CAUD	2.46e-69	209	4QDWB@10239|Viruses,4QXAA@35237|dsDNA viruses no RNA stage,4QRZ6@28883|Caudovirales	28883|Caudovirales	S	Pfam:Phage_TAC_7	-	-	-	-	-	-	-	-	-	-	-	-	-
Alabama	GCA_010777455	Alabama_GCA_010777455	B	PHAGE_Salmon_118970_sal3_NC_031940	1_49	175950.Q8HAC2_9CAUD	0	1155	4QAK6@10239|Viruses,4QUP9@35237|dsDNA viruses no RNA stage,4QPBY@28883|Caudovirales	28883|Caudovirales	S	N-acetylmuramoyl-L-alanine amidase activity	-	-	-	-	-	-	-	-	-	-	-	-	-
Alabama	GCA_010777455	Alabama_GCA_010777455	B	PHAGE_Salmon_118970_sal3_NC_031940	1_50	90371.CY43_10570	0	871	COG4228@1|root,COG4228@2|Bacteria,1PW1M@1224|Proteobacteria,1RU2D@1236|Gammaproteobacteria,3ZNF7@590|Salmonella	1236|Gammaproteobacteria	S	DNA circularisation protein N-terminus	-	-	-	-	-	-	-	-	-	-	-	-	DNA_circ_N
Alabama	GCA_010777455	Alabama_GCA_010777455	B	PHAGE_Salmon_118970_sal3_NC_031940	1_51	90371.CY43_10565	3.56e-259	709	COG4379@1|root,COG4379@2|Bacteria,1PQTB@1224|Proteobacteria,1RU6H@1236|Gammaproteobacteria,3ZNFS@590|Salmonella	1236|Gammaproteobacteria	S	tail protein	-	-	-	-	-	-	-	-	-	-	-	-	-
Alabama	GCA_010777455	Alabama_GCA_010777455	B	PHAGE_Salmon_118970_sal3_NC_031940	1_52	175950.Q8HAB9_9CAUD	6.9e-122	348	4QCC2@10239|Viruses,4QWJ2@35237|dsDNA viruses no RNA stage,4QRVP@28883|Caudovirales	28883|Caudovirales	S	Bacteriophage Mu Gp45 protein	-	-	-	-	-	-	-	-	-	-	-	-	-
Alabama	GCA_010777455	Alabama_GCA_010777455	B	PHAGE_Salmon_118970_sal3_NC_031940	1_53	90371.CY43_10555	2.25e-94	275	COG4381@1|root,COG4381@2|Bacteria,1N954@1224|Proteobacteria,1S8SW@1236|Gammaproteobacteria	1236|Gammaproteobacteria	S	phage GP46	-	-	-	-	-	-	-	-	-	-	-	-	GP46
Alabama	GCA_010777455	Alabama_GCA_010777455	B	PHAGE_Salmon_118970_sal3_NC_031940	1_54	90371.CY43_10550	5.42e-253	694	COG3299@1|root,COG3299@2|Bacteria,1PYEJ@1224|Proteobacteria,1RU76@1236|Gammaproteobacteria,3ZNDY@590|Salmonella	1236|Gammaproteobacteria	S	Baseplate J-like protein	-	-	-	-	-	-	-	-	-	-	-	-	Baseplate_J
Alabama	GCA_010777455	Alabama_GCA_010777455	B	PHAGE_Salmon_118970_sal3_NC_031940	1_55	90371.CY43_10545	3.79e-146	410	COG3778@1|root,COG3778@2|Bacteria,1N3CF@1224|Proteobacteria,1S3EK@1236|Gammaproteobacteria	1236|Gammaproteobacteria	S	Uncharacterised protein conserved in bacteria (DUF2313)	ymfQ	-	-	-	-	-	-	-	-	-	-	-	DUF2313
Alabama	GCA_010777455	Alabama_GCA_010777455	B	PHAGE_Salmon_118970_sal3_NC_031940	1_57	220341	6.45e-88	258	2DP4I@1|root,330HI@2|Bacteria	2|Bacteria	S	Caudovirales tail fibre assembly protein, lambda gpK	-	-	-	-	-	-	-	-	-	-	-	-	Caudo_TAP
Alabama	GCA_010777455	Alabama_GCA_010777455	B	PHAGE_Salmon_118970_sal3_NC_031940	1_59	1197719.A464_1184	8.32e-45	145	2CCWH@1|root,32RKW@2|Bacteria,1MZFZ@1224|Proteobacteria,1S9BX@1236|Gammaproteobacteria,3ZMGN@590|Salmonella	1236|Gammaproteobacteria	S	DinI-like family	msgA	-	-	-	-	-	-	-	-	-	-	-	DinI
Alabama	GCA_010777455	Alabama_GCA_010777455	B	PHAGE_Salmon_118970_sal3_NC_031940	1_60	1080067.BAZH01000026_gene3261	1.71e-68	207	COG0393@1|root,COG0393@2|Bacteria,1N0XM@1224|Proteobacteria,1S62I@1236|Gammaproteobacteria,3WYH3@544|Citrobacter	1236|Gammaproteobacteria	S	Putative heavy-metal-binding	ybjQ	-	-	-	-	-	-	-	-	-	-	-	YbjQ_1
Alabama	GCA_010777455	Alabama_GCA_010777455	B	PHAGE_Salmon_118970_sal3_NC_031940	1_61	220341	2.34e-203	562	COG3023@1|root,COG3023@2|Bacteria,1RDHU@1224|Proteobacteria,1RMDN@1236|Gammaproteobacteria,3ZJSR@590|Salmonella	1236|Gammaproteobacteria	V	N-acetylmuramoyl-L-alanine amidase	amiD	GO:0000270,GO:0003674,GO:0003824,GO:0005488,GO:0005575,GO:0006022,GO:0006026,GO:0006027,GO:0006807,GO:0008150,GO:0008152,GO:0008270,GO:0008745,GO:0009056,GO:0009057,GO:0009253,GO:0009254,GO:0009392,GO:0016020,GO:0016787,GO:0016810,GO:0016811,GO:0019867,GO:0030203,GO:0043167,GO:0043169,GO:0043170,GO:0046872,GO:0046914,GO:0061783,GO:0071704,GO:1901135,GO:1901136,GO:1901564,GO:1901565,GO:1901575	3.5.1.28	ko:K01447,ko:K11066	-	-	R04112	RC00064,RC00141	ko00000,ko01000,ko01011	-	-	-	Amidase_2,PG_binding_1
Alabama	GCA_010777455	Alabama_GCA_010777455	B	PHAGE_Salmon_SEN34_NC_028699	2_1	220341	3.25e-163	457	COG1126@1|root,COG1126@2|Bacteria,1MU9Q@1224|Proteobacteria,1RMX1@1236|Gammaproteobacteria,3ZJX4@590|Salmonella	1236|Gammaproteobacteria	E	AAA domain	yecC	GO:0000099,GO:0000101,GO:0000166,GO:0003333,GO:0003674,GO:0005215,GO:0005342,GO:0005488,GO:0005524,GO:0005575,GO:0005623,GO:0005886,GO:0006810,GO:0006811,GO:0006820,GO:0006865,GO:0008144,GO:0008150,GO:0008509,GO:0008514,GO:0015075,GO:0015171,GO:0015179,GO:0015184,GO:0015318,GO:0015711,GO:0015804,GO:0015807,GO:0015811,GO:0015849,GO:0016020,GO:0017076,GO:0022857,GO:0030554,GO:0032553,GO:0032555,GO:…	3.6.3.21	ko:K02028,ko:K02029,ko:K10004,ko:K10010,ko:K10038	ko02010,ko02020,map02010,map02020	M00227,M00230,M00234,M00236	-	-	ko00000,ko00001,ko00002,ko01000,ko02000	3.A.1.3,3.A.1.3.10,3.A.1.3.14,3.A.1.3.19,3.A.1.3.2,3.A.1.3.4	-	-	ABC_tran
Alabama	GCA_010777455	Alabama_GCA_010777455	B	PHAGE_Salmon_SEN34_NC_028699	2_2	90371.CY43_10275	1.83e-173	483	COG2197@1|root,COG2197@2|Bacteria,1R4TP@1224|Proteobacteria,1RR98@1236|Gammaproteobacteria,3ZIR9@590|Salmonella	1236|Gammaproteobacteria	K	Autoinducer binding domain	sdiA	GO:0000976,GO:0001067,GO:0001130,GO:0001216,GO:0003674,GO:0003676,GO:0003677,GO:0003690,GO:0003700,GO:0005488,GO:0005575,GO:0006355,GO:0008150,GO:0009889,GO:0009891,GO:0009893,GO:0010468,GO:0010556,GO:0010557,GO:0010564,GO:0010604,GO:0010628,GO:0019219,GO:0019222,GO:0031323,GO:0031325,GO:0031326,GO:0031328,GO:0031334,GO:0032465,GO:0032467,GO:0032991,GO:0032993,GO:0043254,GO:0043565,GO:0044087,GO:…	-	ko:K07782,ko:K15852,ko:K19666,ko:K19734	ko02020,ko02024,ko02026,map02020,map02024,map02026	-	-	-	ko00000,ko00001,ko03000	-	-	-	Autoind_bind,GerE
Alabama	GCA_010777455	Alabama_GCA_010777455	B	PHAGE_Salmon_SEN34_NC_028699	2_3	220341	8e-43	140	2E5U3@1|root,330IE@2|Bacteria,1N71V@1224|Proteobacteria,1SCS7@1236|Gammaproteobacteria,3ZMKH@590|Salmonella	1236|Gammaproteobacteria	S	Protein of unknown function (DUF2594)	yecF	-	-	-	-	-	-	-	-	-	-	-	DUF2594
Alabama	GCA_010777455	Alabama_GCA_010777455	B	PHAGE_Salmon_SEN34_NC_028699	2_4	220341	4.15e-150	422	COG2197@1|root,COG2197@2|Bacteria,1MWGM@1224|Proteobacteria,1RQ1J@1236|Gammaproteobacteria,3ZK76@590|Salmonella	1236|Gammaproteobacteria	K	Sigma-70, region 4	uvrY	GO:0000156,GO:0000160,GO:0003674,GO:0007154,GO:0007165,GO:0008150,GO:0009987,GO:0023052,GO:0035556,GO:0050789,GO:0050794,GO:0050896,GO:0051716,GO:0060089,GO:0065007	-	ko:K07689	ko02020,ko02025,ko02026,ko05111,map02020,map02025,map02026,map05111	M00475	-	-	ko00000,ko00001,ko00002,ko02022	-	-	-	GerE,Response_reg
Alabama	GCA_010777455	Alabama_GCA_010777455	B	PHAGE_Salmon_SEN34_NC_028699	2_5	90371.CY43_10255	0	1200	COG0322@1|root,COG0322@2|Bacteria,1MV38@1224|Proteobacteria,1RNGV@1236|Gammaproteobacteria,3ZM2N@590|Salmonella	1236|Gammaproteobacteria	L	The UvrABC repair system catalyzes the recognition and processing of DNA lesions. UvrC both incises the 5' and 3' sides of the lesion. The N-terminal half is responsible for the 3' incision and the C-terminal half is responsible for the 5' incision	uvrC	GO:0003674,GO:0003824,GO:0004518,GO:0004519,GO:0004520,GO:0004536,GO:0005575,GO:0005622,GO:0005623,GO:0005737,GO:0006139,GO:0006259,GO:0006281,GO:0006725,GO:0006807,GO:0006950,GO:0006974,GO:0008150,GO:0008152,GO:0009314,GO:0009380,GO:0009381,GO:0009628,GO:0009987,GO:0016787,GO:0016788,GO:0032991,GO:0033554,GO:0034641,GO:0043170,GO:0044237,GO:0044238,GO:0044260,GO:0044424,GO:0044464,GO:0046483,GO:…	-	ko:K03703	ko03420,map03420	-	-	-	ko00000,ko00001,ko03400	-	-	-	GIY-YIG,HHH,HHH_2,HHH_5,UVR,UvrC_HhH_N
Alabama	GCA_010777455	Alabama_GCA_010777455	B	PHAGE_Salmon_SEN34_NC_028699	2_6	220341	2.3e-127	362	COG0558@1|root,COG0558@2|Bacteria,1RCZ7@1224|Proteobacteria,1S465@1236|Gammaproteobacteria,3ZJWH@590|Salmonella	1236|Gammaproteobacteria	I	This protein catalyzes the committed step to the synthesis of the acidic phospholipids	pgsA	GO:0003674,GO:0003824,GO:0005575,GO:0005623,GO:0005886,GO:0006629,GO:0006644,GO:0006650,GO:0006793,GO:0006796,GO:0008150,GO:0008152,GO:0008444,GO:0008610,GO:0008654,GO:0009058,GO:0009987,GO:0016020,GO:0016021,GO:0016740,GO:0016772,GO:0016780,GO:0017169,GO:0019637,GO:0031224,GO:0044237,GO:0044238,GO:0044249,GO:0044255,GO:0044425,GO:0044464,GO:0045017,GO:0046474,GO:0046486,GO:0071704,GO:0071944,GO:…	2.7.8.41,2.7.8.5	ko:K00995,ko:K08744	ko00564,ko01100,map00564,map01100	-	R01801,R02030	RC00002,RC00017,RC02795	ko00000,ko00001,ko01000	-	-	iAF1260.b1912,iAPECO1_1312.APECO1_954,iB21_1397.B21_01866,iBWG_1329.BWG_1721,iE2348C_1286.E2348C_2030,iEC042_1314.EC042_2073,iEC55989_1330.EC55989_2132,iECABU_c1320.ECABU_c21710,iECBD_1354.ECBD_1731,iECB_1328.ECB_01877,iECDH10B_1368.ECDH10B_2053,iECDH1ME8569_1439.ECDH1ME8569_1852,iECD_1391.ECD_01877,iECED1_1282.ECED1_2177,iECH74115_1262.ECH74115_2684,iECIAI1_1343.ECIAI1_1996,iECIAI39_1322.ECIAI39…	CDP-OH_P_transf
Alabama	GCA_010777455	Alabama_GCA_010777455	B	PHAGE_Salmon_SEN34_NC_028699	2_7	932677.PAJ_0745	3.63e-180	508	COG0582@1|root,COG0582@2|Bacteria,1QB64@1224|Proteobacteria,1RY8S@1236|Gammaproteobacteria	1236|Gammaproteobacteria	L	Belongs to the 'phage' integrase family	-	-	-	-	-	-	-	-	-	-	-	-	Arm-DNA-bind_1,Phage_integrase
Alabama	GCA_010777455	Alabama_GCA_010777455	B	PHAGE_Salmon_SEN34_NC_028699	2_8	932213.SPM24T3_09756	3.58e-31	110	2A44R@1|root,30SPT@2|Bacteria,1PC01@1224|Proteobacteria,1SWTC@1236|Gammaproteobacteria,4059Z@613|Serratia	1236|Gammaproteobacteria	S	Domain of unknown function (DUF4224)	-	-	-	-	-	-	-	-	-	-	-	-	DUF4224
Alabama	GCA_010777455	Alabama_GCA_010777455	B	PHAGE_Salmon_SEN34_NC_028699	2_12	220341	3.17e-44	144	2E8XV@1|root,32UKM@2|Bacteria,1N5WM@1224|Proteobacteria,1SBQ2@1236|Gammaproteobacteria,3ZNB6@590|Salmonella	1236|Gammaproteobacteria	S	Protein of unknown function (DUF4060)	-	-	-	-	-	-	-	-	-	-	-	-	DUF4060
Alabama	GCA_010777455	Alabama_GCA_010777455	B	PHAGE_Salmon_SEN34_NC_028699	2_13	220341	2.49e-201	558	COG0338@1|root,COG0338@2|Bacteria,1P85S@1224|Proteobacteria,1RMNW@1236|Gammaproteobacteria,3ZK1B@590|Salmonella	1236|Gammaproteobacteria	F	Methylates DNA within the sequence GATC and protects the DNA from cleavage by the restriction endonuclease MboI. Although it shares sequence specificity with a number of type II restriction endonucleases and methylases, it is thought to act in postreplication mismatch repair rather than as a part of a restriction modification system. May also play a role in DNA replication	dam	-	2.1.1.72	ko:K06223	ko03430,map03430	-	-	-	ko00000,ko00001,ko01000,ko02048,ko03032,ko03400	-	-	-	MethyltransfD12
Alabama	GCA_010777455	Alabama_GCA_010777455	B	PHAGE_Salmon_SEN34_NC_028699	2_14	220341	1.3e-166	465	28MEG@1|root,2ZAS3@2|Bacteria,1QJWH@1224|Proteobacteria,1RY3Q@1236|Gammaproteobacteria	1236|Gammaproteobacteria	L	Exonuclease	exo	-	3.1.11.3	ko:K01143	-	-	-	-	ko00000,ko01000	-	-	-	YqaJ
Alabama	GCA_010777455	Alabama_GCA_010777455	B	PHAGE_Salmon_SEN34_NC_028699	2_15	220341	4.7e-191	530	COG3723@1|root,COG3723@2|Bacteria,1QWBR@1224|Proteobacteria,1T2T2@1236|Gammaproteobacteria	1236|Gammaproteobacteria	L	Recombination protein BET	bet	-	-	-	-	-	-	-	-	-	-	-	RecT
Alabama	GCA_010777455	Alabama_GCA_010777455	B	PHAGE_Salmon_SEN34_NC_028699	2_16	220341	1.04e-58	182	2CE2G@1|root,32RYQ@2|Bacteria,1N07R@1224|Proteobacteria,1SAZH@1236|Gammaproteobacteria	1236|Gammaproteobacteria	S	Host-nuclease inhibitor protein Gam	gam	-	-	-	-	-	-	-	-	-	-	-	Gam
Alabama	GCA_010777455	Alabama_GCA_010777455	B	PHAGE_Salmon_SEN34_NC_028699	2_17	220341	4.41e-41	135	2E1W4@1|root,2ZKBV@2|Bacteria,1P442@1224|Proteobacteria,1STT5@1236|Gammaproteobacteria	1236|Gammaproteobacteria	-	-	-	-	-	-	-	-	-	-	-	-	-	-	-
Alabama	GCA_010777455	Alabama_GCA_010777455	B	PHAGE_Salmon_SEN34_NC_028699	2_18	1147140.H6WRX4_9CAUD	7.13e-93	271	4QAQV@10239|Viruses,4QUPK@35237|dsDNA viruses no RNA stage,4QPCB@28883|Caudovirales,4QKM5@10699|Siphoviridae	10699|Siphoviridae	S	sequence-specific DNA binding	-	GO:0001047,GO:0001067,GO:0003674,GO:0003676,GO:0003677,GO:0005488,GO:0005515,GO:0005575,GO:0006355,GO:0008150,GO:0009889,GO:0009890,GO:0009892,GO:0010468,GO:0010556,GO:0010558,GO:0010605,GO:0010629,GO:0010944,GO:0016032,GO:0019012,GO:0019042,GO:0019044,GO:0019219,GO:0019222,GO:0031323,GO:0031324,GO:0031326,GO:0031327,GO:0042802,GO:0043900,GO:0043902,GO:0043903,GO:0044212,GO:0044403,GO:0044419,GO:…	-	-	-	-	-	-	-	-	-	-	-
Alabama	GCA_010777455	Alabama_GCA_010777455	B	PHAGE_Salmon_SEN34_NC_028699	2_19	1147140.H6WRX5_9CAUD	1.23e-50	160	4QAWN@10239|Viruses,4QVZJ@35237|dsDNA viruses no RNA stage,4QRVF@28883|Caudovirales,4QKTI@10699|Siphoviridae	10699|Siphoviridae	K	Pfam:YdaS_antitoxin	-	-	-	-	-	-	-	-	-	-	-	-	-
Alabama	GCA_010777455	Alabama_GCA_010777455	B	PHAGE_Salmon_SEN34_NC_028699	2_20	218493.SBG_0892	4.91e-69	209	2B0F4@1|root,31SSI@2|Bacteria,1RH3F@1224|Proteobacteria,1S6D8@1236|Gammaproteobacteria,3ZMA7@590|Salmonella	1236|Gammaproteobacteria	-	-	-	-	-	-	-	-	-	-	-	-	-	-	Phage_CII
Alabama	GCA_010777455	Alabama_GCA_010777455	B	PHAGE_Salmon_SEN34_NC_028699	2_21	1197719.A464_974	1.56e-225	620	2DCS7@1|root,2ZF58@2|Bacteria,1R3TX@1224|Proteobacteria,1T5IX@1236|Gammaproteobacteria	1236|Gammaproteobacteria	S	Bacteriophage replication protein O	-	-	-	-	-	-	-	-	-	-	-	-	Phage_rep_O
Alabama	GCA_010777455	Alabama_GCA_010777455	B	PHAGE_Salmon_SEN34_NC_028699	2_22	218493.SBG_0894	7.42e-159	446	2CB53@1|root,2ZB3U@2|Bacteria,1PBWZ@1224|Proteobacteria,1SWNU@1236|Gammaproteobacteria,3ZMP5@590|Salmonella	1236|Gammaproteobacteria	S	Replication protein P	-	-	-	-	-	-	-	-	-	-	-	-	Phage_lambda_P
Alabama	GCA_010777455	Alabama_GCA_010777455	B	PHAGE_Salmon_SEN34_NC_028699	2_26	220341	3.03e-60	185	28TQ2@1|root,2ZFXC@2|Bacteria,1PAF9@1224|Proteobacteria,1SWEQ@1236|Gammaproteobacteria	1236|Gammaproteobacteria	-	-	-	-	-	-	-	-	-	-	-	-	-	-	-
Alabama	GCA_010777455	Alabama_GCA_010777455	B	PHAGE_Salmon_SEN34_NC_028699	2_27	1197719.A464_1782	1.42e-34	118	2E3VJ@1|root,32YSR@2|Bacteria,1NE1I@1224|Proteobacteria,1SCZ4@1236|Gammaproteobacteria,3ZNE5@590|Salmonella	1236|Gammaproteobacteria	-	-	-	-	-	-	-	-	-	-	-	-	-	-	-
Alabama	GCA_010777455	Alabama_GCA_010777455	B	PHAGE_Salmon_SEN34_NC_028699	2_28	220341	4.06e-106	307	COG3654@1|root,COG3654@2|Bacteria,1PRPM@1224|Proteobacteria,1S4YG@1236|Gammaproteobacteria,3ZMQQ@590|Salmonella	1236|Gammaproteobacteria	S	Fic/DOC family	-	-	-	ko:K07341	-	-	-	-	ko00000,ko02048	-	-	-	Fic
Alabama	GCA_010777455	Alabama_GCA_010777455	B	PHAGE_Salmon_SEN34_NC_028699	2_29	220341	5.58e-52	163	2DMSQ@1|root,32TF2@2|Bacteria,1N075@1224|Proteobacteria,1S8YE@1236|Gammaproteobacteria,3ZMJM@590|Salmonella	1236|Gammaproteobacteria	S	DinI-like family	dinI	-	-	ko:K12149	-	-	-	-	ko00000,ko03400	-	-	-	DinI
Alabama	GCA_010777455	Alabama_GCA_010777455	B	PHAGE_Salmon_SEN34_NC_028699	2_30	220341	1.72e-140	397	28KZZ@1|root,2ZAF4@2|Bacteria,1R6SC@1224|Proteobacteria,1RR2K@1236|Gammaproteobacteria,3ZKXQ@590|Salmonella	1236|Gammaproteobacteria	S	Protein of unknown function (DUF1367)	-	-	-	-	-	-	-	-	-	-	-	-	DUF1367
Alabama	GCA_010777455	Alabama_GCA_010777455	B	PHAGE_Salmon_SEN34_NC_028699	2_31	218493.SBG_0904A	6.73e-44	143	2AYT8@1|root,31QYI@2|Bacteria,1QNH7@1224|Proteobacteria,1TM2U@1236|Gammaproteobacteria,3ZMQP@590|Salmonella	1236|Gammaproteobacteria	-	-	-	-	-	-	-	-	-	-	-	-	-	-	-
Alabama	GCA_010777455	Alabama_GCA_010777455	B	PHAGE_Salmon_SEN34_NC_028699	2_32	1147140.H6WRY9_9CAUD	3.17e-147	415	4QEMB@10239|Viruses,4QVSG@35237|dsDNA viruses no RNA stage,4QQ55@28883|Caudovirales,4QNA8@10699|Siphoviridae	10699|Siphoviridae	S	Bacteriophage Lambda NinG protein	-	-	-	-	-	-	-	-	-	-	-	-	-
Alabama	GCA_010777455	Alabama_GCA_010777455	B	PHAGE_Salmon_SEN34_NC_028699	2_33	1115515.EV102420_37_00020	5.49e-20	80.5	2ETD4@1|root,33KWX@2|Bacteria,1NHEG@1224|Proteobacteria,1SI5X@1236|Gammaproteobacteria	1236|Gammaproteobacteria	-	-	ylcG	-	-	-	-	-	-	-	-	-	-	-	-
Alabama	GCA_010777455	Alabama_GCA_010777455	B	PHAGE_Salmon_SEN34_NC_028699	2_34	1197719.A464_987	1.07e-129	372	28HCQ@1|root,2Z7PH@2|Bacteria,1MVG8@1224|Proteobacteria,1RQPN@1236|Gammaproteobacteria,3ZMSV@590|Salmonella	1236|Gammaproteobacteria	S	Phage antitermination protein Q	-	-	-	-	-	-	-	-	-	-	-	-	Phage_antiter_Q
Alabama	GCA_010777455	Alabama_GCA_010777455	B	PHAGE_Salmon_SEN34_NC_028699	2_35	218493.SBG_0907	1.31e-105	308	COG3646@1|root,COG3646@2|Bacteria,1R93J@1224|Proteobacteria,1S0FQ@1236|Gammaproteobacteria,3ZMF3@590|Salmonella	1236|Gammaproteobacteria	S	ORF6N domain	-	-	-	-	-	-	-	-	-	-	-	-	ORF6N
Alabama	GCA_010777455	Alabama_GCA_010777455	B	PHAGE_Salmon_SEN34_NC_028699	2_36	1080067.BAZH01000011_gene681	7.54e-69	209	2DMU4@1|root,32TQ0@2|Bacteria,1N0F4@1224|Proteobacteria,1S9DK@1236|Gammaproteobacteria,3WZGU@544|Citrobacter	1236|Gammaproteobacteria	S	Phage holin family (Lysis protein S)	-	-	-	-	-	-	-	-	-	-	-	-	Phage_holin_3_1
Alabama	GCA_010777455	Alabama_GCA_010777455	B	PHAGE_Salmon_SEN34_NC_028699	2_37	1197719.A464_1777	1.34e-141	400	COG3179@1|root,COG3179@2|Bacteria,1RC1P@1224|Proteobacteria,1RN66@1236|Gammaproteobacteria,3ZNGF@590|Salmonella	1236|Gammaproteobacteria	S	Chitinase class I	-	-	-	ko:K03791	-	-	-	-	ko00000	-	GH19	-	Glyco_hydro_19,LysM
Alabama	GCA_010777455	Alabama_GCA_010777455	B	PHAGE_Salmon_SEN34_NC_028699	2_38	90371.CY43_13930	1.9e-91	269	2BQY7@1|root,32JVG@2|Bacteria,1RG8E@1224|Proteobacteria,1S5KS@1236|Gammaproteobacteria,3ZNG2@590|Salmonella	1236|Gammaproteobacteria	S	Bacteriophage Rz lysis protein	-	-	-	ko:K14744	-	-	-	-	ko00000,ko01000	-	-	-	Phage_lysis
Alabama	GCA_010777455	Alabama_GCA_010777455	B	PHAGE_Salmon_SEN34_NC_028699	2_39	634500.EbC_31840	1.46e-93	278	2BVCU@1|root,32QSW@2|Bacteria,1R4TV@1224|Proteobacteria,1S10Q@1236|Gammaproteobacteria	1236|Gammaproteobacteria	-	-	-	-	-	-	-	-	-	-	-	-	-	-	-
Alabama	GCA_010777455	Alabama_GCA_010777455	B	PHAGE_Salmon_SEN34_NC_028699	2_40	82996.sch_09225	0	1054	COG1783@1|root,COG4373@1|root,COG1783@2|Bacteria,COG4373@2|Bacteria,1R6J1@1224|Proteobacteria,1RS5V@1236|Gammaproteobacteria,40262@613|Serratia	1236|Gammaproteobacteria	S	Mu-like prophage FluMu protein gp28	-	-	-	ko:K06909	-	-	-	-	ko00000	-	-	-	-
Alabama	GCA_010777455	Alabama_GCA_010777455	B	PHAGE_Salmon_SEN34_NC_028699	2_41	220341	0	947	COG3567@1|root,COG3567@2|Bacteria,1QNPU@1224|Proteobacteria,1RNYY@1236|Gammaproteobacteria,3ZNEM@590|Salmonella	1236|Gammaproteobacteria	S	Protein of unknown function (DUF1073)	VY92_02905	-	-	ko:K09961	-	-	-	-	ko00000	-	-	-	DUF1073
Alabama	GCA_010777455	Alabama_GCA_010777455	B	PHAGE_Salmon_SEN34_NC_028699	2_42	220341	6.47e-133	379	COG2369@1|root,COG2369@2|Bacteria,1RC2N@1224|Proteobacteria,1S2BQ@1236|Gammaproteobacteria,3ZNFK@590|Salmonella	1236|Gammaproteobacteria	S	Phage Mu protein F like protein	-	-	-	-	-	-	-	-	-	-	-	-	Phage_Mu_F
Alabama	GCA_010777455	Alabama_GCA_010777455	B	PHAGE_Salmon_SEN34_NC_028699	2_43	220341	6.1e-294	802	COG3566@1|root,COG3566@2|Bacteria,1R7ZW@1224|Proteobacteria,1RU9Z@1236|Gammaproteobacteria	1236|Gammaproteobacteria	S	protein conserved in bacteria	-	-	-	ko:K09960	-	-	-	-	ko00000	-	-	-	DUF2213
Alabama	GCA_010777455	Alabama_GCA_010777455	B	PHAGE_Salmon_SEN34_NC_028699	2_44	220341	2.76e-113	325	2B8HA@1|root,321SD@2|Bacteria,1RGZ1@1224|Proteobacteria,1S6N9@1236|Gammaproteobacteria	1236|Gammaproteobacteria	-	-	-	-	-	-	-	-	-	-	-	-	-	-	-
Alabama	GCA_010777455	Alabama_GCA_010777455	B	PHAGE_Salmon_SEN34_NC_028699	2_45	220341	2.05e-227	626	COG4834@1|root,COG4834@2|Bacteria,1R3U5@1224|Proteobacteria,1RYFW@1236|Gammaproteobacteria	1236|Gammaproteobacteria	S	Uncharacterized protein conserved in bacteria (DUF2184)	-	-	-	-	-	-	-	-	-	-	-	-	DUF2184
Alabama	GCA_010777455	Alabama_GCA_010777455	B	PHAGE_Salmon_SEN34_NC_028699	2_46	220341	6.52e-80	237	2ETT9@1|root,33MAN@2|Bacteria,1NI8I@1224|Proteobacteria,1SI0J@1236|Gammaproteobacteria	1236|Gammaproteobacteria	-	-	-	-	-	-	-	-	-	-	-	-	-	-	-
Alabama	GCA_010777455	Alabama_GCA_010777455	B	PHAGE_Salmon_SEN34_NC_028699	2_47	220341	2.67e-93	272	2DV44@1|root,32UYJ@2|Bacteria,1N44V@1224|Proteobacteria,1S8CH@1236|Gammaproteobacteria	1236|Gammaproteobacteria	S	Protein of unknown function (DUF4054)	-	-	-	-	-	-	-	-	-	-	-	-	DUF4054
Alabama	GCA_010777455	Alabama_GCA_010777455	B	PHAGE_Salmon_SEN34_NC_028699	2_48	220341	1.87e-118	340	2DCUZ@1|root,32U0D@2|Bacteria,1N2Q6@1224|Proteobacteria,1S9GZ@1236|Gammaproteobacteria	1236|Gammaproteobacteria	-	-	-	-	-	-	-	-	-	-	-	-	-	-	-
Alabama	GCA_010777455	Alabama_GCA_010777455	B	PHAGE_Salmon_SEN34_NC_028699	2_49	220341	6.61e-90	263	2DMXP@1|root,32U9X@2|Bacteria,1REI0@1224|Proteobacteria,1S3UY@1236|Gammaproteobacteria	1236|Gammaproteobacteria	-	-	-	-	-	-	-	-	-	-	-	-	-	-	-
Alabama	GCA_010777455	Alabama_GCA_010777455	B	PHAGE_Salmon_SEN34_NC_028699	2_50	220341	5.07e-103	301	29I28@1|root,304ZA@2|Bacteria,1RETH@1224|Proteobacteria,1S5F8@1236|Gammaproteobacteria	1236|Gammaproteobacteria	-	-	-	-	-	-	-	-	-	-	-	-	-	-	-
Alabama	GCA_010777455	Alabama_GCA_010777455	B	PHAGE_Salmon_SEN34_NC_028699	2_51	104623.Ser39006_04154	7.87e-217	605	2DBB8@1|root,2Z867@2|Bacteria,1NDFK@1224|Proteobacteria,1S055@1236|Gammaproteobacteria,401P1@613|Serratia	1236|Gammaproteobacteria	S	Protein of unknown function (DUF3383)	-	-	-	-	-	-	-	-	-	-	-	-	DUF3383
Alabama	GCA_010777455	Alabama_GCA_010777455	B	PHAGE_Salmon_SEN34_NC_028699	2_52	741091.Rahaq_5003	6.38e-78	234	29FIV@1|root,302GH@2|Bacteria,1RE02@1224|Proteobacteria,1S47N@1236|Gammaproteobacteria	1236|Gammaproteobacteria	S	Protein of unknown function (DUF3277)	-	-	-	-	-	-	-	-	-	-	-	-	DUF3277
Alabama	GCA_010777455	Alabama_GCA_010777455	B	PHAGE_Salmon_SEN34_NC_028699	2_53	399742.Ent638_0808	2.99e-78	235	2E4WX@1|root,32ZQZ@2|Bacteria,1N59D@1224|Proteobacteria,1SA3R@1236|Gammaproteobacteria	1236|Gammaproteobacteria	-	-	-	-	-	-	-	-	-	-	-	-	-	-	-
Alabama	GCA_010777455	Alabama_GCA_010777455	B	PHAGE_Salmon_SEN34_NC_028699	2_54	220341	0	1150	COG5283@1|root,COG5283@2|Bacteria,1NFC9@1224|Proteobacteria,1RSKP@1236|Gammaproteobacteria	1236|Gammaproteobacteria	D	Belongs to the WXG100 family	-	-	-	-	-	-	-	-	-	-	-	-	-
Alabama	GCA_010777455	Alabama_GCA_010777455	B	PHAGE_Salmon_SEN34_NC_028699	2_55	220341	6.52e-137	389	28MWT@1|root,2ZB42@2|Bacteria,1N0UP@1224|Proteobacteria,1S0Y7@1236|Gammaproteobacteria	1236|Gammaproteobacteria	-	-	-	-	-	-	-	-	-	-	-	-	-	-	-
Alabama	GCA_010777455	Alabama_GCA_010777455	B	PHAGE_Salmon_SEN34_NC_028699	2_56	220341	8.42e-68	205	2EAD1@1|root,334GX@2|Bacteria,1NCIG@1224|Proteobacteria,1SBNF@1236|Gammaproteobacteria	1236|Gammaproteobacteria	-	-	-	-	-	-	-	-	-	-	-	-	-	-	-
Alabama	GCA_010777455	Alabama_GCA_010777455	B	PHAGE_Salmon_SEN34_NC_028699	2_57	220341	1.6e-244	672	2DC0H@1|root,2ZC7P@2|Bacteria,1RB77@1224|Proteobacteria,1S06D@1236|Gammaproteobacteria	1236|Gammaproteobacteria	-	-	-	-	-	-	-	-	-	-	-	-	-	-	-
Alabama	GCA_010777455	Alabama_GCA_010777455	B	PHAGE_Salmon_SEN34_NC_028699	2_58	741091.Rahaq_5009	3.87e-56	176	2BZIH@1|root,32YQD@2|Bacteria,1NFAP@1224|Proteobacteria,1SEPA@1236|Gammaproteobacteria	1236|Gammaproteobacteria	-	-	-	-	-	-	-	-	-	-	-	-	-	-	-
Alabama	GCA_010777455	Alabama_GCA_010777455	B	PHAGE_Salmon_SEN34_NC_028699	2_61	585.DR95_402	6.23e-48	161	COG3617@1|root,COG3617@2|Bacteria,1N0VX@1224|Proteobacteria,1SACX@1236|Gammaproteobacteria,3Z3JR@583|Proteus	1236|Gammaproteobacteria	K	BRO family, N-terminal domain	-	-	-	-	-	-	-	-	-	-	-	-	Bro-N,P22_AR_C
Alabama	GCA_010777455	Alabama_GCA_010777455	B	PHAGE_Salmon_SEN34_NC_028699	2_62	243265.plu2883	1.11e-111	331	COG3617@1|root,COG3617@2|Bacteria,1NJ44@1224|Proteobacteria,1T0BA@1236|Gammaproteobacteria	1236|Gammaproteobacteria	K	BRO family, N-terminal domain	-	-	-	-	-	-	-	-	-	-	-	-	Bro-N
Alabama	GCA_010777455	Alabama_GCA_010777455	B	PHAGE_Salmon_SEN34_NC_028699	2_63	220341	6.8e-170	475	COG4540@1|root,COG4540@2|Bacteria,1R8K2@1224|Proteobacteria,1S06E@1236|Gammaproteobacteria	1236|Gammaproteobacteria	S	Baseplate assembly protein	-	-	-	-	-	-	-	-	-	-	-	-	-
Alabama	GCA_010777455	Alabama_GCA_010777455	B	PHAGE_Salmon_SEN34_NC_028699	2_64	220341	3.7e-79	235	2DMKS@1|root,32S9G@2|Bacteria,1MZXW@1224|Proteobacteria,1S7QJ@1236|Gammaproteobacteria	1236|Gammaproteobacteria	-	-	-	-	-	-	-	-	-	-	-	-	-	-	-
Alabama	GCA_010777455	Alabama_GCA_010777455	B	PHAGE_Salmon_SEN34_NC_028699	2_65	220341	1.54e-270	742	COG3299@1|root,COG3299@2|Bacteria,1MW2X@1224|Proteobacteria,1RP82@1236|Gammaproteobacteria,3ZNEG@590|Salmonella	1236|Gammaproteobacteria	S	Baseplate J-like protein	-	-	-	-	-	-	-	-	-	-	-	-	Baseplate_J
Alabama	GCA_010777455	Alabama_GCA_010777455	B	PHAGE_Salmon_SEN34_NC_028699	2_66	220341	2.06e-163	457	28P50@1|root,2ZC04@2|Bacteria,1RC00@1224|Proteobacteria,1S7NX@1236|Gammaproteobacteria	1236|Gammaproteobacteria	S	Protein of unknown function (DUF2612)	-	-	-	-	-	-	-	-	-	-	-	-	DUF2612
Alabama	GCA_010777455	Alabama_GCA_010777455	B	PHAGE_Salmon_SEN34_NC_028699	2_68	220341	9.92e-92	268	2DP4I@1|root,330HI@2|Bacteria	2|Bacteria	S	Caudovirales tail fibre assembly protein, lambda gpK	-	-	-	-	-	-	-	-	-	-	-	-	Caudo_TAP
Alabama	GCA_010777455	Alabama_GCA_010777455	B	PHAGE_Phage_Gifsy_1_NC_010392	5_1	1166016.W5S_2889	1.15e-34	121	2E4ZK@1|root,32ZT8@2|Bacteria,1NE2D@1224|Proteobacteria,1S4JN@1236|Gammaproteobacteria,1MSPB@122277|Pectobacterium	1236|Gammaproteobacteria	S	Putative 2/3 transmembrane domain holin	-	-	-	-	-	-	-	-	-	-	-	-	Holin_2-3
Alabama	GCA_010777455	Alabama_GCA_010777455	B	PHAGE_Phage_Gifsy_1_NC_010392	5_3	220341	2.61e-205	569	COG0697@1|root,COG0697@2|Bacteria,1PJT0@1224|Proteobacteria,1RZG8@1236|Gammaproteobacteria,3ZMTR@590|Salmonella	1236|Gammaproteobacteria	EG	EamA-like transporter family	pagO	-	-	ko:K07790	ko02020,map02020	-	-	-	ko00000,ko00001	2.A.7	-	-	EamA
Alabama	GCA_010777455	Alabama_GCA_010777455	B	PHAGE_Phage_Gifsy_1_NC_010392	5_4	220341	1.56e-26	97.4	2EFWF@1|root,339NQ@2|Bacteria,1NK11@1224|Proteobacteria,1SI7Q@1236|Gammaproteobacteria,3ZNDV@590|Salmonella	1236|Gammaproteobacteria	-	-	-	-	-	-	-	-	-	-	-	-	-	-	-
Alabama	GCA_010777455	Alabama_GCA_010777455	B	PHAGE_Phage_Gifsy_1_NC_010392	5_5	220341	4.71e-140	396	COG1495@1|root,COG1495@2|Bacteria,1REFE@1224|Proteobacteria,1SZW4@1236|Gammaproteobacteria,3ZMVR@590|Salmonella	1236|Gammaproteobacteria	C	Disulfide bond formation protein DsbB	-	-	-	-	-	-	-	-	-	-	-	-	DsbB
Alabama	GCA_010777455	Alabama_GCA_010777455	B	PHAGE_Phage_Gifsy_1_NC_010392	5_7	220341	0	1305	COG2015@1|root,COG2015@2|Bacteria,1MU82@1224|Proteobacteria,1RMHR@1236|Gammaproteobacteria,3ZMVG@590|Salmonella	1236|Gammaproteobacteria	M	Alkyl sulfatase dimerisation	yjcS	-	-	-	-	-	-	-	-	-	-	-	Alkyl_sulf_C,Alkyl_sulf_dimr,Lactamase_B
Alabama	GCA_010777455	Alabama_GCA_010777455	B	PHAGE_Phage_Gifsy_1_NC_010392	5_8	220341	1.6e-249	687	COG2199@1|root,COG3706@2|Bacteria,1R7HC@1224|Proteobacteria,1RYTK@1236|Gammaproteobacteria,3ZMQY@590|Salmonella	1236|Gammaproteobacteria	T	Membrane-associated sensor	-	-	-	-	-	-	-	-	-	-	-	-	GGDEF,MASE5
Alabama	GCA_010777455	Alabama_GCA_010777455	B	PHAGE_Phage_Gifsy_1_NC_010392	5_9	90371.CY43_09795	7.1e-86	253	29XZ3@1|root,31T79@2|Bacteria,1QQX2@1224|Proteobacteria,1RTMN@1236|Gammaproteobacteria,3ZNC1@590|Salmonella	1236|Gammaproteobacteria	S	Bacterial protein of unknown function (DUF977)	-	-	-	-	-	-	-	-	-	-	-	-	DUF977
Alabama	GCA_010777455	Alabama_GCA_010777455	B	PHAGE_Phage_Gifsy_1_NC_010392	5_14	90371.CY43_10530	9.09e-48	152	2E5B9@1|root,3303D@2|Bacteria,1N9CF@1224|Proteobacteria,1SFBX@1236|Gammaproteobacteria	1236|Gammaproteobacteria	K	response to cold	ydfK	GO:0003674,GO:0005215,GO:0005216,GO:0005261,GO:0005267,GO:0005575,GO:0005623,GO:0005886,GO:0006810,GO:0006811,GO:0006812,GO:0006813,GO:0006950,GO:0008150,GO:0008324,GO:0009266,GO:0009409,GO:0009628,GO:0009987,GO:0015075,GO:0015077,GO:0015079,GO:0015267,GO:0015318,GO:0015672,GO:0016020,GO:0022803,GO:0022838,GO:0022857,GO:0022890,GO:0030001,GO:0034220,GO:0044464,GO:0046873,GO:0050896,GO:0051179,GO:…	-	-	-	-	-	-	-	-	-	-	-
Alabama	GCA_010777455	Alabama_GCA_010777455	B	PHAGE_Phage_Gifsy_1_NC_010392	5_15	1472716.KBK24_0112205	4.25e-95	283	COG0625@1|root,COG0625@2|Bacteria,1MY47@1224|Proteobacteria,2VQ03@28216|Betaproteobacteria,1K2RR@119060|Burkholderiaceae	28216|Betaproteobacteria	O	Glutathione S-transferase	-	-	2.5.1.18	ko:K00799	ko00480,ko00980,ko00982,ko00983,ko01524,ko05200,ko05204,ko05225,ko05418,map00480,map00980,map00982,map00983,map01524,map05200,map05204,map05225,map05418	-	R03522,R07002,R07003,R07004,R07023,R07024,R07025,R07026,R07069,R07070,R07083,R07084,R07091,R07092,R07093,R07094,R07100,R07113,R07116,R08280,R09409,R11905	RC00004,RC00069,RC00840,RC00948,RC01704,RC01705,RC01706,RC01758,RC01759,RC01765,RC01767,RC01769,RC02243,RC02527,RC02939,RC02940,RC02942,RC02943,RC02944	ko00000,ko00001,ko01000,ko02000	1.A.12.2.2,1.A.12.3.2	-	-	GST_C,GST_C_2,GST_C_3,GST_N,GST_N_3
Alabama	GCA_010777455	Alabama_GCA_010777455	B	PHAGE_Phage_Gifsy_1_NC_010392	5_16	220341	3.86e-112	323	2DMVE@1|root,32TY7@2|Bacteria,1N0MV@1224|Proteobacteria,1SC5E@1236|Gammaproteobacteria,3ZNA4@590|Salmonella	1236|Gammaproteobacteria	S	Caudovirales tail fibre assembly protein, lambda gpK	-	-	-	-	-	-	-	-	-	-	-	-	Caudo_TAP
Alabama	GCA_010777455	Alabama_GCA_010777455	B	PHAGE_Phage_Gifsy_1_NC_010392	5_19	90371.CY43_13815	0	2183	COG4733@1|root,COG4733@2|Bacteria,1MXXZ@1224|Proteobacteria,1RNFD@1236|Gammaproteobacteria,3ZJ9T@590|Salmonella	1236|Gammaproteobacteria	D	Fibronectin type III protein	-	-	-	-	-	-	-	-	-	-	-	-	DUF1983,DUF3672,Phage-tail_3
Alabama	GCA_010777455	Alabama_GCA_010777455	B	PHAGE_Phage_Gifsy_1_NC_010392	5_20	90371.CY43_13820	2.54e-115	330	COG4723@1|root,COG4723@2|Bacteria,1RFBS@1224|Proteobacteria,1S4AY@1236|Gammaproteobacteria,3ZMQF@590|Salmonella	1236|Gammaproteobacteria	S	Bacteriophage lambda tail assembly protein I	-	-	-	-	-	-	-	-	-	-	-	-	Lambda_tail_I
Alabama	GCA_010777455	Alabama_GCA_010777455	B	PHAGE_Phage_Gifsy_1_NC_010392	5_21	1440052.EAKF1_ch4484	2.45e-165	463	COG0791@1|root,COG1310@1|root,COG0791@2|Bacteria,COG1310@2|Bacteria,1N05J@1224|Proteobacteria,1RPP6@1236|Gammaproteobacteria,3XPYI@561|Escherichia	1236|Gammaproteobacteria	M	JAB/MPN domain	JD73_18915	-	-	-	-	-	-	-	-	-	-	-	NLPC_P60,Prok-JAB
Alabama	GCA_010777455	Alabama_GCA_010777455	B	PHAGE_Phage_Gifsy_1_NC_010392	5_22	90371.CY43_13830	2.14e-168	470	COG4672@1|root,COG4672@2|Bacteria,1N0JB@1224|Proteobacteria,1S2IE@1236|Gammaproteobacteria,3ZMMP@590|Salmonella	1236|Gammaproteobacteria	S	Phage minor tail protein L	JD73_18910	-	-	-	-	-	-	-	-	-	-	-	Phage_tail_L
Alabama	GCA_010777455	Alabama_GCA_010777455	B	PHAGE_Phage_Gifsy_1_NC_010392	5_23	90371.CY43_13835	1.39e-77	230	COG4718@1|root,COG4718@2|Bacteria,1N8H3@1224|Proteobacteria,1SCEF@1236|Gammaproteobacteria,3ZMQC@590|Salmonella	1236|Gammaproteobacteria	S	Phage minor tail protein	-	-	-	-	-	-	-	-	-	-	-	-	Phage_min_tail
Alabama	GCA_010777455	Alabama_GCA_010777455	B	PHAGE_Phage_Gifsy_1_NC_010392	5_24	90371.CY43_13840	0	1811	COG1196@1|root,COG5281@1|root,COG1196@2|Bacteria,COG5281@2|Bacteria,1MU81@1224|Proteobacteria,1RS6P@1236|Gammaproteobacteria,3ZND5@590|Salmonella	1236|Gammaproteobacteria	D	tail length tape measure	-	-	-	-	-	-	-	-	-	-	-	-	Phage_HK97_TLTM,TMP_2,Tape_meas_lam_C
Alabama	GCA_010777455	Alabama_GCA_010777455	B	PHAGE_Phage_Gifsy_1_NC_010392	5_25	90371.CY43_13845	2.46e-71	214	2E7G2@1|root,331YY@2|Bacteria,1NCN9@1224|Proteobacteria,1SCN0@1236|Gammaproteobacteria	1236|Gammaproteobacteria	S	phage tail assembly protein T	-	-	-	-	-	-	-	-	-	-	-	-	Phage_tail_T
Alabama	GCA_010777455	Alabama_GCA_010777455	B	PHAGE_Phage_Gifsy_1_NC_010392	5_26	90371.CY43_13850	7.38e-88	258	2EBXR@1|root,32VXR@2|Bacteria,1N0TF@1224|Proteobacteria,1S9RH@1236|Gammaproteobacteria	1236|Gammaproteobacteria	S	Bacteriophage lambda tail assembly chaperone, TAC, protein G	-	-	-	-	-	-	-	-	-	-	-	-	Phage_TAC_2
Alabama	GCA_010777455	Alabama_GCA_010777455	B	PHAGE_Phage_Gifsy_1_NC_010392	5_27	90371.CY43_13855	7.95e-167	467	COG5492@1|root,COG5492@2|Bacteria,1R7SX@1224|Proteobacteria,1RP1Q@1236|Gammaproteobacteria	1236|Gammaproteobacteria	N	Lambda phage tail tube protein, TTP	-	-	-	-	-	-	-	-	-	-	-	-	Big_2,Phage_TTP_12
Alabama	GCA_010777455	Alabama_GCA_010777455	B	PHAGE_Phage_Gifsy_1_NC_010392	5_28	90371.CY43_13860	2.28e-92	270	2AFU1@1|root,315WD@2|Bacteria,1RK18@1224|Proteobacteria,1S7AX@1236|Gammaproteobacteria	1236|Gammaproteobacteria	S	Phage minor tail protein U	-	-	-	-	-	-	-	-	-	-	-	-	Phage_tail_U
Alabama	GCA_010777455	Alabama_GCA_010777455	B	PHAGE_Phage_Gifsy_1_NC_010392	5_29	1197719.A464_1019	1.66e-270	743	COG0675@1|root,COG0675@2|Bacteria,1MUU0@1224|Proteobacteria,1RS1J@1236|Gammaproteobacteria,3ZMFW@590|Salmonella	1236|Gammaproteobacteria	L	Probable transposase	gipA	-	-	ko:K07496	-	-	-	-	ko00000	-	-	-	HTH_OrfB_IS605,OrfB_IS605,OrfB_Zn_ribbon
Alabama	GCA_010777455	Alabama_GCA_010777455	B	PHAGE_Phage_Gifsy_1_NC_010392	5_30	90371.CY43_13865	7.6e-131	372	295PD@1|root,2ZT0R@2|Bacteria,1R6UI@1224|Proteobacteria,1S10J@1236|Gammaproteobacteria	1236|Gammaproteobacteria	S	tail protein	-	-	-	-	-	-	-	-	-	-	-	-	Minor_tail_Z
Alabama	GCA_010777455	Alabama_GCA_010777455	B	PHAGE_Phage_Gifsy_1_NC_010392	5_31	90371.CY43_13870	7.87e-83	245	2E071@1|root,32VUX@2|Bacteria,1N2KU@1224|Proteobacteria,1SA0Q@1236|Gammaproteobacteria	1236|Gammaproteobacteria	S	Head-Tail	GJ11_17070	-	-	-	-	-	-	-	-	-	-	-	Phage_attach
Alabama	GCA_010777455	Alabama_GCA_010777455	B	PHAGE_Phage_Gifsy_1_NC_010392	5_32	90371.CY43_13875	4.79e-77	230	2C4NZ@1|root,33CM2@2|Bacteria,1NGIV@1224|Proteobacteria,1SHP5@1236|Gammaproteobacteria	1236|Gammaproteobacteria	S	pct identical to residues 1 to 124 of 124 from SwissProt.40 sp P36276 YG78_BPP21	-	-	-	-	-	-	-	-	-	-	-	-	Packaging_FI
Alabama	GCA_010777455	Alabama_GCA_010777455	B	PHAGE_Phage_Gifsy_1_NC_010392	5_33	90371.CY43_13880	2.19e-248	681	2C57E@1|root,2Z8WK@2|Bacteria,1PPA2@1224|Proteobacteria,1RZPQ@1236|Gammaproteobacteria,3ZNF6@590|Salmonella	1236|Gammaproteobacteria	S	Phage major capsid protein E	-	-	-	-	-	-	-	-	-	-	-	-	Phage_cap_E
Alabama	GCA_010777455	Alabama_GCA_010777455	B	PHAGE_Phage_Gifsy_1_NC_010392	5_34	90371.CY43_13885	8.82e-77	229	2CJRM@1|root,31641@2|Bacteria,1RIEC@1224|Proteobacteria,1S7RS@1236|Gammaproteobacteria	1236|Gammaproteobacteria	S	Bacteriophage lambda head decoration protein D	-	-	-	-	-	-	-	-	-	-	-	-	HDPD
Alabama	GCA_010777455	Alabama_GCA_010777455	B	PHAGE_Phage_Gifsy_1_NC_010392	5_35	90371.CY43_13890	1.87e-275	763	COG0616@1|root,COG0616@2|Bacteria,1QGPW@1224|Proteobacteria,1RZZW@1236|Gammaproteobacteria,3ZNBS@590|Salmonella	1236|Gammaproteobacteria	OU	Peptidase family S49	-	-	-	ko:K21511	-	-	-	-	ko00000,ko01000	-	-	-	Peptidase_S49
Alabama	GCA_010777455	Alabama_GCA_010777455	B	PHAGE_Phage_Gifsy_1_NC_010392	5_36	90371.CY43_13895	0	1055	COG5511@1|root,COG5511@2|Bacteria,1MVN4@1224|Proteobacteria,1TB6B@1236|Gammaproteobacteria,3ZNDB@590|Salmonella	1236|Gammaproteobacteria	S	Phage portal protein, lambda family	-	-	-	-	-	-	-	-	-	-	-	-	Phage_portal_2
Alabama	GCA_010777455	Alabama_GCA_010777455	B	PHAGE_Phage_Gifsy_1_NC_010392	5_37	90371.CY43_13900	5.53e-40	132	2EHEK@1|root,33B6I@2|Bacteria,1NJ8E@1224|Proteobacteria,1SHCP@1236|Gammaproteobacteria	1236|Gammaproteobacteria	S	gpW	W	-	-	-	-	-	-	-	-	-	-	-	gpW
Alabama	GCA_010777455	Alabama_GCA_010777455	B	PHAGE_Phage_Gifsy_1_NC_010392	5_38	90371.CY43_13905	0	1333	COG5525@1|root,COG5525@2|Bacteria,1MVS3@1224|Proteobacteria,1RRH5@1236|Gammaproteobacteria,3ZN97@590|Salmonella	1236|Gammaproteobacteria	S	Phage terminase large subunit (GpA)	-	-	3.1.21.4	ko:K21512	-	-	-	-	ko00000,ko01000	-	-	-	Terminase_GpA
Alabama	GCA_010777455	Alabama_GCA_010777455	B	PHAGE_Phage_Gifsy_1_NC_010392	5_39	90371.CY43_13910	2.79e-123	352	COG4220@1|root,COG4220@2|Bacteria,1RCBU@1224|Proteobacteria,1S2J7@1236|Gammaproteobacteria	1236|Gammaproteobacteria	L	Phage DNA packaging protein Nu1	-	-	-	-	-	-	-	-	-	-	-	-	Phage_Nu1
Alabama	GCA_010777455	Alabama_GCA_010777455	B	PHAGE_Phage_Gifsy_1_NC_010392	5_40	90371.CY43_13920	2.56e-89	262	2C1UG@1|root,32ZD3@2|Bacteria,1N73H@1224|Proteobacteria,1SDSZ@1236|Gammaproteobacteria	1236|Gammaproteobacteria	S	lysozyme inhibitor activity	pliG	GO:0003674,GO:0004857,GO:0005575,GO:0005622,GO:0005623,GO:0005737,GO:0005829,GO:0008150,GO:0030234,GO:0042597,GO:0043086,GO:0044092,GO:0044424,GO:0044444,GO:0044464,GO:0050790,GO:0060241,GO:0065007,GO:0065009,GO:0098772	-	-	-	-	-	-	-	-	-	-	PPC
Alabama	GCA_010777455	Alabama_GCA_010777455	B	PHAGE_Phage_Gifsy_1_NC_010392	5_41	90371.CY43_09725	5.81e-87	258	2BQY7@1|root,32JVG@2|Bacteria,1RG8E@1224|Proteobacteria,1S5KS@1236|Gammaproteobacteria,3ZNG2@590|Salmonella	1236|Gammaproteobacteria	S	Bacteriophage Rz lysis protein	-	-	-	ko:K14744	-	-	-	-	ko00000,ko01000	-	-	-	Phage_lysis
Alabama	GCA_010777455	Alabama_GCA_010777455	B	PHAGE_Phage_Gifsy_1_NC_010392	5_42	1115653.S5MQK2_9CAUD	3.18e-98	288	4QAVB@10239|Viruses,4QVA0@35237|dsDNA viruses no RNA stage,4QPIJ@28883|Caudovirales	28883|Caudovirales	S	Phage lysozyme	-	GO:0001906,GO:0001907,GO:0003674,GO:0003796,GO:0003824,GO:0004553,GO:0008150,GO:0008933,GO:0016032,GO:0016740,GO:0016757,GO:0016787,GO:0016798,GO:0019048,GO:0019058,GO:0019076,GO:0031640,GO:0035821,GO:0035890,GO:0035891,GO:0039633,GO:0040011,GO:0044003,GO:0044004,GO:0044364,GO:0044403,GO:0044419,GO:0044659,GO:0044661,GO:0051701,GO:0051704,GO:0051817,GO:0051818,GO:0051883,GO:0052126,GO:0052192,GO:…	-	-	-	-	-	-	-	-	-	-	-
Alabama	GCA_010777455	Alabama_GCA_010777455	B	PHAGE_Phage_Gifsy_1_NC_010392	5_46	90371.CY43_13950	6.74e-41	134	2EC0E@1|root,335ZN@2|Bacteria,1NC5Z@1224|Proteobacteria,1SDW9@1236|Gammaproteobacteria,3ZNDN@590|Salmonella	1236|Gammaproteobacteria	-	-	-	-	-	-	-	-	-	-	-	-	-	-	-
Alabama	GCA_010777455	Alabama_GCA_010777455	B	PHAGE_Phage_Gifsy_1_NC_010392	5_47	220341	7.33e-121	346	2C0CF@1|root,32R6R@2|Bacteria,1QXCD@1224|Proteobacteria,1T37M@1236|Gammaproteobacteria	1236|Gammaproteobacteria	S	ORF6N domain	-	-	-	-	-	-	-	-	-	-	-	-	ORF6N
Alabama	GCA_010777455	Alabama_GCA_010777455	B	PHAGE_Phage_Gifsy_1_NC_010392	5_48	198214.SF1355	2.34e-96	284	28MFS@1|root,2ZAT6@2|Bacteria,1Q0BK@1224|Proteobacteria,1S10W@1236|Gammaproteobacteria	1236|Gammaproteobacteria	S	Protein of unknown function (DUF1133)	-	-	-	-	-	-	-	-	-	-	-	-	DUF1133
Alabama	GCA_010777455	Alabama_GCA_010777455	B	PHAGE_Phage_Gifsy_1_NC_010392	5_49	90371.CY43_09770	5.16e-61	188	2E7QF@1|root,32TYS@2|Bacteria,1N2H1@1224|Proteobacteria,1S9D0@1236|Gammaproteobacteria	1236|Gammaproteobacteria	-	-	-	-	-	-	-	-	-	-	-	-	-	-	-
Alabama	GCA_010777455	Alabama_GCA_010777455	B	PHAGE_Phage_Gifsy_1_NC_010392	5_50	90371.CY43_09775	1.9e-41	135	2AYT8@1|root,31QYI@2|Bacteria,1QNH7@1224|Proteobacteria,1TM2U@1236|Gammaproteobacteria,3ZMQP@590|Salmonella	1236|Gammaproteobacteria	-	-	-	-	-	-	-	-	-	-	-	-	-	-	-
Alabama	GCA_010777455	Alabama_GCA_010777455	B	PHAGE_Phage_Gifsy_1_NC_010392	5_51	90371.CY43_09780	1.26e-137	389	28KZZ@1|root,2ZAF4@2|Bacteria,1R6SC@1224|Proteobacteria,1RR2K@1236|Gammaproteobacteria,3ZKXQ@590|Salmonella	1236|Gammaproteobacteria	S	Protein of unknown function (DUF1367)	-	-	-	-	-	-	-	-	-	-	-	-	DUF1367
Alabama	GCA_010777455	Alabama_GCA_010777455	B	PHAGE_Phage_Gifsy_1_NC_010392	5_52	218493.SBG_0903	3.03e-55	172	2E875@1|root,31T8C@2|Bacteria,1QQY2@1224|Proteobacteria,1RTNR@1236|Gammaproteobacteria,3ZNFE@590|Salmonella	1236|Gammaproteobacteria	-	-	-	-	-	-	-	-	-	-	-	-	-	-	-
Alabama	GCA_010777455	Alabama_GCA_010777455	B	PHAGE_Phage_Gifsy_1_NC_010392	5_53	220341	3.48e-50	159	2DMSQ@1|root,32TF2@2|Bacteria,1N075@1224|Proteobacteria,1S8YE@1236|Gammaproteobacteria,3ZMJM@590|Salmonella	1236|Gammaproteobacteria	S	DinI-like family	dinI	-	-	ko:K12149	-	-	-	-	ko00000,ko03400	-	-	-	DinI
Alabama	GCA_010777455	Alabama_GCA_010777455	B	PHAGE_Phage_Gifsy_1_NC_010392	5_54	527002.yaldo0001_4360	4.85e-170	483	2DUNY@1|root,33RG6@2|Bacteria,1NU9Z@1224|Proteobacteria,1SMJQ@1236|Gammaproteobacteria	1236|Gammaproteobacteria	S	NFkB-p65-degrading zinc protease	-	-	-	-	-	-	-	-	-	-	-	-	Peptidase_M85
Alabama	GCA_010777455	Alabama_GCA_010777455	B	PHAGE_Phage_Gifsy_1_NC_010392	5_56	220341	1.25e-67	206	COG1349@1|root,COG1349@2|Bacteria,1NZFN@1224|Proteobacteria,1SQRH@1236|Gammaproteobacteria,3ZN9Q@590|Salmonella	1236|Gammaproteobacteria	GK	Bacterial protein of unknown function (DUF977)	-	-	-	-	-	-	-	-	-	-	-	-	DUF977
Alabama	GCA_010777455	Alabama_GCA_010777455	B	PHAGE_Phage_Gifsy_1_NC_010392	5_57	220341	3.99e-177	493	COG1484@1|root,COG1484@2|Bacteria,1MZNW@1224|Proteobacteria,1RQFW@1236|Gammaproteobacteria,3ZMYU@590|Salmonella	1236|Gammaproteobacteria	L	IstB-like ATP binding protein	dnaC	-	-	ko:K02315,ko:K10762	-	-	-	-	ko00000,ko03032	-	-	-	IstB_IS21
Alabama	GCA_010777455	Alabama_GCA_010777455	B	PHAGE_Phage_Gifsy_1_NC_010392	5_58	90371.CY43_05190	1.41e-220	610	COG3756@1|root,COG3756@2|Bacteria,1R5PT@1224|Proteobacteria,1S00W@1236|Gammaproteobacteria,3ZMN5@590|Salmonella	1236|Gammaproteobacteria	S	Bacteriophage replication protein O	ydaU	-	-	-	-	-	-	-	-	-	-	-	DUF1376,Phage_rep_O
Alabama	GCA_010777455	Alabama_GCA_010777455	B	PHAGE_Phage_Gifsy_1_NC_010392	5_59	630626.EBL_c22010	3.45e-59	184	2B0F4@1|root,31SSI@2|Bacteria,1RH3F@1224|Proteobacteria,1S6D8@1236|Gammaproteobacteria	1236|Gammaproteobacteria	-	-	-	-	-	-	-	-	-	-	-	-	-	-	Phage_CII
Alabama	GCA_010777455	Alabama_GCA_010777455	B	PHAGE_Phage_Gifsy_1_NC_010392	5_60	104623.Ser39006_02599	4.6e-30	108	COG4197@1|root,COG4197@2|Bacteria,1PMBA@1224|Proteobacteria,1TGNU@1236|Gammaproteobacteria,405G4@613|Serratia	1236|Gammaproteobacteria	S	Putative antitoxin of bacterial toxin-antitoxin system, YdaS/YdaT	-	-	-	-	-	-	-	-	-	-	-	-	YdaS_antitoxin
Alabama	GCA_010777455	Alabama_GCA_010777455	B	PHAGE_Phage_Gifsy_1_NC_010392	5_61	218493.SBG_0891	1.85e-40	137	COG2932@1|root,COG2932@2|Bacteria	2|Bacteria	K	sequence-specific DNA binding	-	-	-	-	-	-	-	-	-	-	-	-	HTH_3,Peptidase_S24
Alabama	GCA_010777455	Alabama_GCA_010777455	B	PHAGE_Phage_Gifsy_1_NC_010392	5_62	1006000.GKAS_01947	4.46e-199	553	28IGG@1|root,2Z8HX@2|Bacteria,1R4BN@1224|Proteobacteria,1S6SY@1236|Gammaproteobacteria	1236|Gammaproteobacteria	-	-	-	-	-	-	-	-	-	-	-	-	-	-	-
Alabama	GCA_010777455	Alabama_GCA_010777455	B	PHAGE_Phage_Gifsy_1_NC_010392	5_64	90371.CY43_14020	2.37e-30	107	2ESJ2@1|root,33K3S@2|Bacteria,1NNK0@1224|Proteobacteria,1SHH3@1236|Gammaproteobacteria,3ZNFX@590|Salmonella	1236|Gammaproteobacteria	-	-	-	-	-	-	-	-	-	-	-	-	-	-	-
Alabama	GCA_010777455	Alabama_GCA_010777455	B	PHAGE_Phage_Gifsy_1_NC_010392	5_65	90371.CY43_09840	0	1590	2DBI5@1|root,2Z9EN@2|Bacteria,1PMHG@1224|Proteobacteria,1RQE1@1236|Gammaproteobacteria	1236|Gammaproteobacteria	L	Exodeoxyribonuclease VIII	-	-	-	ko:K10906	-	-	-	-	ko00000,ko01000,ko03400	-	-	-	DUF3799
Alabama	GCA_010777455	Alabama_GCA_010777455	B	PHAGE_Phage_Gifsy_1_NC_010392	5_66	90371.CY43_09845	1.7e-196	545	COG3723@1|root,COG3723@2|Bacteria,1R6DB@1224|Proteobacteria,1RZZ3@1236|Gammaproteobacteria	1236|Gammaproteobacteria	L	COG3723 Recombinational DNA repair protein (RecE pathway)	recT	GO:0000724,GO:0000725,GO:0000731,GO:0003674,GO:0003676,GO:0003677,GO:0003697,GO:0005488,GO:0005575,GO:0006139,GO:0006259,GO:0006281,GO:0006302,GO:0006310,GO:0006725,GO:0006807,GO:0006950,GO:0006974,GO:0006996,GO:0008150,GO:0008152,GO:0009058,GO:0009059,GO:0009987,GO:0016043,GO:0018130,GO:0019438,GO:0032392,GO:0032508,GO:0032991,GO:0032993,GO:0033554,GO:0034641,GO:0034645,GO:0034654,GO:0043150,GO:…	-	ko:K07455	-	-	-	-	ko00000,ko03400	-	-	-	RecT
Alabama	GCA_010777455	Alabama_GCA_010777455	B	PHAGE_Phage_Gifsy_1_NC_010392	5_67	90371.CY43_09850	3.19e-82	242	2EFVP@1|root,331HM@2|Bacteria,1NCV1@1224|Proteobacteria,1SCYG@1236|Gammaproteobacteria	1236|Gammaproteobacteria	-	-	-	-	-	-	-	-	-	-	-	-	-	-	-
Alabama	GCA_010777455	Alabama_GCA_010777455	B	PHAGE_Phage_Gifsy_1_NC_010392	5_70	362663.ECP_1136	8.73e-42	137	2E6QN@1|root,331AV@2|Bacteria,1NAP7@1224|Proteobacteria,1SDE7@1236|Gammaproteobacteria	1236|Gammaproteobacteria	S	DNA recombination	-	-	-	-	-	-	-	-	-	-	-	-	Exc
Alabama	GCA_010777455	Alabama_GCA_010777455	B	PHAGE_Phage_Gifsy_1_NC_010392	5_71	199310.c1519	8.63e-240	663	COG0582@1|root,COG0582@2|Bacteria,1MX7E@1224|Proteobacteria,1RNX5@1236|Gammaproteobacteria,3XMG9@561|Escherichia	1236|Gammaproteobacteria	L	Belongs to the 'phage' integrase family	intE	GO:0003674,GO:0005488,GO:0005515,GO:0046982,GO:0046983	-	-	-	-	-	-	-	-	-	-	Arm-DNA-bind_1,Phage_integrase
Alabama	GCA_010777455	Alabama_GCA_010777455	B	PHAGE_Phage_Gifsy_1_NC_010392	5_72	90371.CY43_06315	0	842	COG0538@1|root,COG0538@2|Bacteria,1MW3J@1224|Proteobacteria,1RNMD@1236|Gammaproteobacteria,3ZJ69@590|Salmonella	1236|Gammaproteobacteria	C	Isocitrate/isopropylmalate dehydrogenase	icd	GO:0003674,GO:0003824,GO:0004448,GO:0004450,GO:0005575,GO:0005622,GO:0005623,GO:0005737,GO:0005829,GO:0006091,GO:0006950,GO:0006979,GO:0008150,GO:0008152,GO:0009987,GO:0016491,GO:0016614,GO:0016616,GO:0022900,GO:0044237,GO:0044424,GO:0044444,GO:0044464,GO:0050896,GO:0055114	1.1.1.42	ko:K00031	ko00020,ko00480,ko00720,ko01100,ko01110,ko01120,ko01130,ko01200,ko01210,ko01230,ko04146,map00020,map00480,map00720,map01100,map01110,map01120,map01130,map01200,map01210,map01230,map04146	M00009,M00010,M00173,M00740	R00267,R00268,R01899	RC00001,RC00084,RC00114,RC00626,RC02801	br01601,ko00000,ko00001,ko00002,ko01000	-	-	e_coli_core.b1136,iAF1260.b1136,iECDH1ME8569_1439.ECDH1ME8569_1071,iEcDH1_1363.EcDH1_2511,iJN746.PP_4011,iJO1366.b1136,iJR904.b1136,iY75_1357.Y75_RS05930,iYL1228.KPN_01144	Iso_dh
Alabama	GCA_010777455	Alabama_GCA_010777455	B	PHAGE_Phage_Gifsy_1_NC_010392	5_73	90371.CY43_06310	8.06e-158	443	COG1187@1|root,COG1187@2|Bacteria,1R9VV@1224|Proteobacteria,1S1ZX@1236|Gammaproteobacteria,3ZKCF@590|Salmonella	1236|Gammaproteobacteria	J	RNA pseudouridylate synthase	rluE	GO:0000154,GO:0000455,GO:0001522,GO:0003674,GO:0003824,GO:0005575,GO:0005622,GO:0005623,GO:0005737,GO:0005829,GO:0006139,GO:0006364,GO:0006396,GO:0006725,GO:0006807,GO:0008150,GO:0008152,GO:0009451,GO:0009982,GO:0009987,GO:0010467,GO:0016070,GO:0016072,GO:0016853,GO:0016866,GO:0022613,GO:0031118,GO:0034470,GO:0034641,GO:0034660,GO:0042254,GO:0043170,GO:0043412,GO:0044085,GO:0044237,GO:0044238,GO:…	5.4.99.20	ko:K06181	-	-	-	-	ko00000,ko01000,ko03009	-	-	-	PseudoU_synth_2
Alabama	GCA_010777455	Alabama_GCA_010777455	B	PHAGE_Phage_Gifsy_1_NC_010392	5_74	220341	1.5e-72	218	COG4461@1|root,COG4461@2|Bacteria,1N8A8@1224|Proteobacteria,1SBRD@1236|Gammaproteobacteria,3ZN95@590|Salmonella	1236|Gammaproteobacteria	S	Pfam:DUF1311	-	-	-	-	-	-	-	-	-	-	-	-	LprI
Alabama	GCA_010777455	Alabama_GCA_010777455	B	PHAGE_Phage_Gifsy_1_NC_010392	5_75	90371.CY43_06300	3.19e-113	324	COG0494@1|root,COG0494@2|Bacteria,1QUCG@1224|Proteobacteria,1T1T8@1236|Gammaproteobacteria,3ZJTJ@590|Salmonella	1236|Gammaproteobacteria	L	NUDIX domain	nudJ	-	-	ko:K12152	-	-	-	-	ko00000,ko01000	-	-	-	NUDIX
Albany	GCA_008521105	Albany_GCA_008521105	A	PHAGE_Burkho_BcepC6B_NC_005887	3_1	571.MC52_00610	4.19e-35	121	COG2963@1|root,COG2963@2|Bacteria,1RHBZ@1224|Proteobacteria,1S69Y@1236|Gammaproteobacteria	1236|Gammaproteobacteria	L	Transposase	-	GO:0005575,GO:0005623,GO:0006139,GO:0006259,GO:0006310,GO:0006313,GO:0006725,GO:0006807,GO:0008150,GO:0008152,GO:0009279,GO:0009405,GO:0009987,GO:0016020,GO:0019867,GO:0030260,GO:0030312,GO:0030313,GO:0031975,GO:0032196,GO:0034641,GO:0043170,GO:0044237,GO:0044238,GO:0044260,GO:0044403,GO:0044409,GO:0044419,GO:0044462,GO:0044464,GO:0046483,GO:0051701,GO:0051704,GO:0051806,GO:0051828,GO:0071704,GO:…	-	ko:K07483	-	-	-	-	ko00000	-	-	-	HTH_Tnp_1
Albany	GCA_008521105	Albany_GCA_008521105	A	PHAGE_Burkho_BcepC6B_NC_005887	3_3	90371.CY43_14475	4.86e-151	427	COG2801@1|root,COG2801@2|Bacteria,1MVXQ@1224|Proteobacteria,1RR4F@1236|Gammaproteobacteria,3ZNBZ@590|Salmonella	1236|Gammaproteobacteria	L	COG2801 Transposase and inactivated derivatives	insF	-	-	ko:K07497	-	-	-	-	ko00000	-	-	-	HTH_21,rve,rve_2
Albany	GCA_008521105	Albany_GCA_008521105	A	PHAGE_Burkho_BcepC6B_NC_005887	3_4	1111728.ATYS01000026_gene4135	3.48e-28	103	COG0582@1|root,COG0582@2|Bacteria,1MU23@1224|Proteobacteria,1RMJ1@1236|Gammaproteobacteria	1236|Gammaproteobacteria	L	Belongs to the 'phage' integrase family	-	-	-	-	-	-	-	-	-	-	-	-	Arm-DNA-bind_3,Phage_integrase
Albany	GCA_008521105	Albany_GCA_008521105	A	PHAGE_Burkho_BcepC6B_NC_005887	3_5	637910.ROD_10412	1.53e-55	176	2D3ZF@1|root,32TFW@2|Bacteria,1N6IY@1224|Proteobacteria,1SA46@1236|Gammaproteobacteria	1236|Gammaproteobacteria	-	-	-	-	-	-	-	-	-	-	-	-	-	-	-
Albany	GCA_008521105	Albany_GCA_008521105	A	PHAGE_Burkho_BcepC6B_NC_005887	3_6	40631.LYS_BPN15	2.05e-119	342	4QAVB@10239|Viruses,4QVA0@35237|dsDNA viruses no RNA stage,4QPIJ@28883|Caudovirales,4QM0Q@10699|Siphoviridae	10699|Siphoviridae	S	Phage lysozyme	-	GO:0001906,GO:0001907,GO:0003674,GO:0003796,GO:0003824,GO:0004553,GO:0008150,GO:0008933,GO:0016032,GO:0016740,GO:0016757,GO:0016787,GO:0016798,GO:0019048,GO:0019058,GO:0019076,GO:0031640,GO:0035821,GO:0035890,GO:0035891,GO:0039633,GO:0040011,GO:0044003,GO:0044004,GO:0044364,GO:0044403,GO:0044419,GO:0044659,GO:0044661,GO:0051701,GO:0051704,GO:0051817,GO:0051818,GO:0051883,GO:0052126,GO:0052192,GO:…	-	-	-	-	-	-	-	-	-	-	-
Albany	GCA_008521105	Albany_GCA_008521105	A	PHAGE_Burkho_BcepC6B_NC_005887	3_8	1168548.I6S5Y0_9CAUD	1.25e-254	725	4QAK6@10239|Viruses,4QUP9@35237|dsDNA viruses no RNA stage,4QPBY@28883|Caudovirales,4QNBS@10744|Podoviridae	10744|Podoviridae	S	pathogenesis	-	-	-	-	-	-	-	-	-	-	-	-	-
Albany	GCA_008521105	Albany_GCA_008521105	A	PHAGE_Burkho_BcepC6B_NC_005887	3_9	1005994.GTGU_01417	0	969	COG5410@1|root,COG5410@2|Bacteria,1N0W2@1224|Proteobacteria,1S03G@1236|Gammaproteobacteria	1236|Gammaproteobacteria	K	chromosome segregation	-	-	-	-	-	-	-	-	-	-	-	-	-
Albany	GCA_008521105	Albany_GCA_008521105	A	PHAGE_Burkho_BcepC6B_NC_005887	3_10	1005994.GTGU_01418	1.73e-57	180	2DISD@1|root,32UBM@2|Bacteria,1MZ73@1224|Proteobacteria,1SA29@1236|Gammaproteobacteria	1236|Gammaproteobacteria	-	-	-	-	-	-	-	-	-	-	-	-	-	-	-
Albany	GCA_008521105	Albany_GCA_008521105	A	PHAGE_Burkho_BcepC6B_NC_005887	3_11	1005994.GTGU_01420	0	1708	28HCK@1|root,2Z7PE@2|Bacteria,1NK7S@1224|Proteobacteria,1S03Y@1236|Gammaproteobacteria	1236|Gammaproteobacteria	-	-	-	-	-	-	-	-	-	-	-	-	-	-	-
Albany	GCA_008521105	Albany_GCA_008521105	A	PHAGE_Burkho_BcepC6B_NC_005887	3_12	1005994.GTGU_01421	0	1454	COG0741@1|root,COG0741@2|Bacteria,1R01A@1224|Proteobacteria,1T4DC@1236|Gammaproteobacteria	1236|Gammaproteobacteria	M	Transglycosylase SLT domain	-	-	-	-	-	-	-	-	-	-	-	-	SLT
Albany	GCA_008521105	Albany_GCA_008521105	A	PHAGE_Burkho_BcepC6B_NC_005887	3_13	1005994.GTGU_01422	3.01e-66	206	29ZA0@1|root,30M89@2|Bacteria,1RFU8@1224|Proteobacteria,1S5I7@1236|Gammaproteobacteria	1236|Gammaproteobacteria	-	-	-	-	-	-	-	-	-	-	-	-	-	-	-
Albany	GCA_008521105	Albany_GCA_008521105	A	PHAGE_Burkho_BcepC6B_NC_005887	3_14	343509.SG1191	1.95e-78	236	COG1247@1|root,COG1247@2|Bacteria,1RM31@1224|Proteobacteria,1S7YI@1236|Gammaproteobacteria	1236|Gammaproteobacteria	M	Acetyltransferase (GNAT) family	-	-	-	-	-	-	-	-	-	-	-	-	Acetyltransf_1
Albany	GCA_008521105	Albany_GCA_008521105	A	PHAGE_Burkho_BcepC6B_NC_005887	3_15	1005994.GTGU_01424	0	1219	28I8X@1|root,2Z8BQ@2|Bacteria,1MW9X@1224|Proteobacteria,1RR0M@1236|Gammaproteobacteria	1236|Gammaproteobacteria	-	-	-	-	-	-	-	-	-	-	-	-	-	-	-
Albany	GCA_008521105	Albany_GCA_008521105	A	PHAGE_Burkho_BcepC6B_NC_005887	3_16	1005994.GTGU_01425	1.98e-110	320	28RDB@1|root,2ZDSP@2|Bacteria,1RBF9@1224|Proteobacteria,1RQ0W@1236|Gammaproteobacteria	1236|Gammaproteobacteria	-	-	-	-	-	-	-	-	-	-	-	-	-	-	Tube
Albany	GCA_008521105	Albany_GCA_008521105	A	PHAGE_Burkho_BcepC6B_NC_005887	3_17	343509.SG1188	9.22e-197	548	28JRN@1|root,2Z9H7@2|Bacteria,1R9A9@1224|Proteobacteria,1RNRW@1236|Gammaproteobacteria	1236|Gammaproteobacteria	-	-	-	-	-	-	-	-	-	-	-	-	-	-	-
Albany	GCA_008521105	Albany_GCA_008521105	A	PHAGE_Burkho_BcepC6B_NC_005887	3_19	1005994.GTGU_01427	1.7e-145	416	28MND@1|root,2ZAXY@2|Bacteria,1R92K@1224|Proteobacteria,1S1CS@1236|Gammaproteobacteria	1236|Gammaproteobacteria	-	-	-	-	-	-	-	-	-	-	-	-	-	-	-
Albany	GCA_008521105	Albany_GCA_008521105	A	PHAGE_Burkho_BcepC6B_NC_005887	3_20	1005994.GTGU_01428	9.89e-43	140	2C590@1|root,32Y3K@2|Bacteria,1N8WA@1224|Proteobacteria,1SD5M@1236|Gammaproteobacteria	1236|Gammaproteobacteria	-	-	-	-	-	-	-	-	-	-	-	-	-	-	-
Albany	GCA_008521105	Albany_GCA_008521105	A	PHAGE_Burkho_BcepC6B_NC_005887	3_21	1005994.GTGU_01429	0	982	28HPK@1|root,2Z7XJ@2|Bacteria,1NBHR@1224|Proteobacteria,1RZ7H@1236|Gammaproteobacteria	1236|Gammaproteobacteria	S	Bacteriophage head to tail connecting protein	-	-	-	-	-	-	-	-	-	-	-	-	Head-tail_con
Albany	GCA_008521105	Albany_GCA_008521105	A	PHAGE_Burkho_BcepC6B_NC_005887	3_22	1005994.GTGU_01430	3.68e-22	88.2	2C545@1|root,32YZG@2|Bacteria,1ND2E@1224|Proteobacteria,1SFN2@1236|Gammaproteobacteria	1236|Gammaproteobacteria	-	-	-	-	-	-	-	-	-	-	-	-	-	-	-
Albany	GCA_008521105	Albany_GCA_008521105	A	PHAGE_Burkho_BcepC6B_NC_005887	3_24	2342.SOPEG_1041	5.1e-53	167	2C546@1|root,2ZE7D@2|Bacteria,1P5TR@1224|Proteobacteria,1SUV1@1236|Gammaproteobacteria	1236|Gammaproteobacteria	-	-	-	-	-	-	-	-	-	-	-	-	-	-	-
Albany	GCA_008521105	Albany_GCA_008521105	A	PHAGE_Burkho_BcepC6B_NC_005887	3_25	1005994.GTGU_01433	0	1394	COG3378@1|root,COG5545@1|root,COG3378@2|Bacteria,COG5545@2|Bacteria,1MVGK@1224|Proteobacteria,1S6W2@1236|Gammaproteobacteria	1236|Gammaproteobacteria	L	Virulence-associated protein	-	-	-	ko:K06919	-	-	-	-	ko00000	-	-	-	Prim-Pol,Toprim_3,Toprim_4,VirE
Albany	GCA_008521105	Albany_GCA_008521105	A	PHAGE_Burkho_BcepC6B_NC_005887	3_27	471874.PROSTU_03072	9.89e-100	294	COG1974@1|root,COG1974@2|Bacteria,1QC0U@1224|Proteobacteria,1RYY2@1236|Gammaproteobacteria,3ZADA@586|Providencia	1236|Gammaproteobacteria	K	Peptidase S24-like	-	-	-	-	-	-	-	-	-	-	-	-	HTH_3,Peptidase_S24
Albany	GCA_008521105	Albany_GCA_008521105	A	PHAGE_Burkho_BcepC6B_NC_005887	3_30	1005994.GTGU_01439	4.13e-131	380	2DQ50@1|root,334SN@2|Bacteria,1N7C9@1224|Proteobacteria,1SCH7@1236|Gammaproteobacteria	1236|Gammaproteobacteria	-	-	-	-	-	-	-	-	-	-	-	-	-	-	-
Albany	GCA_008521105	Albany_GCA_008521105	A	PHAGE_Burkho_BcepC6B_NC_005887	3_31	78398.KS43_20450	4.6e-276	759	COG2887@1|root,COG2887@2|Bacteria,1QEBA@1224|Proteobacteria,1RSK2@1236|Gammaproteobacteria	1236|Gammaproteobacteria	L	Protein of unknown function (DUF2800)	-	-	-	-	-	-	-	-	-	-	-	-	DUF2800
Albany	GCA_008521105	Albany_GCA_008521105	A	PHAGE_Burkho_BcepC6B_NC_005887	3_32	1397284.AYMN01000028_gene3418	3.82e-80	243	28J2E@1|root,2Z8YX@2|Bacteria,1REPW@1224|Proteobacteria,1S4IX@1236|Gammaproteobacteria	1236|Gammaproteobacteria	S	Protein of unknown function (DUF2815)	-	-	-	-	-	-	-	-	-	-	-	-	DUF2815
Albany	GCA_008521105	Albany_GCA_008521105	A	PHAGE_Burkho_BcepC6B_NC_005887	3_34	1484158.PSNIH1_18910	4.05e-135	389	COG0330@1|root,COG0330@2|Bacteria,1PSMH@1224|Proteobacteria,1RZJ7@1236|Gammaproteobacteria	1236|Gammaproteobacteria	O	SPFH domain / Band 7 family	-	-	-	-	-	-	-	-	-	-	-	-	Band_7
Albany	GCA_008521105	Albany_GCA_008521105	A	PHAGE_Burkho_BcepC6B_NC_005887	3_35	1005994.GTGU_01442	0	1325	COG0749@1|root,COG0749@2|Bacteria,1MWX7@1224|Proteobacteria,1S0Q1@1236|Gammaproteobacteria	1236|Gammaproteobacteria	L	ORF located using Glimmer RBSfinder	-	-	2.7.7.7	ko:K02334	-	-	-	-	ko00000,ko01000	-	-	-	DNA_pol_A,DNA_pol_A_exo1
Albany	GCA_008521105	Albany_GCA_008521105	A	PHAGE_Burkho_BcepC6B_NC_005887	3_37	78398.KS43_20475	1.56e-39	131	2ERSQ@1|root,33JBX@2|Bacteria,1NNAV@1224|Proteobacteria,1SHWS@1236|Gammaproteobacteria	1236|Gammaproteobacteria	-	-	-	-	-	-	-	-	-	-	-	-	-	-	-
Albany	GCA_008521105	Albany_GCA_008521105	A	PHAGE_Burkho_BcepC6B_NC_005887	3_39	1005994.GTGU_01444	1.23e-55	173	2E38J@1|root,32Y88@2|Bacteria,1NDNB@1224|Proteobacteria,1SDFI@1236|Gammaproteobacteria	1236|Gammaproteobacteria	S	VRR_NUC	-	-	-	-	-	-	-	-	-	-	-	-	VRR_NUC
Albany	GCA_008521105	Albany_GCA_008521105	A	PHAGE_Burkho_BcepC6B_NC_005887	3_40	273526.SMDB11_2634	2.09e-81	244	COG0500@1|root,COG2226@2|Bacteria,1QUBD@1224|Proteobacteria,1T1S4@1236|Gammaproteobacteria,400AN@613|Serratia	1236|Gammaproteobacteria	Q	methyltransferase	-	-	-	-	-	-	-	-	-	-	-	-	Methyltransf_11
Albany	GCA_008521105	Albany_GCA_008521105	A	PHAGE_Burkho_BcepC6B_NC_005887	3_41	1005994.GTGU_01445	0	928	COG0553@1|root,COG0553@2|Bacteria	2|Bacteria	L	helicase activity	-	-	-	-	-	-	-	-	-	-	-	-	Helicase_C,SNF2_N
Albany	GCA_008521105	Albany_GCA_008521105	A	PHAGE_Burkho_BcepC6B_NC_005887	3_43	1005994.GTGU_01447	6.71e-265	727	COG0582@1|root,COG0582@2|Bacteria,1MU23@1224|Proteobacteria,1RMJ1@1236|Gammaproteobacteria	1236|Gammaproteobacteria	L	Belongs to the 'phage' integrase family	-	-	-	-	-	-	-	-	-	-	-	-	Arm-DNA-bind_3,Phage_integrase
Albany	GCA_008521105	Albany_GCA_008521105	A	PHAGE_Burkho_BcepC6B_NC_005887	3_44	218493.SBG_0284	6.06e-305	856	COG0582@1|root,COG0582@2|Bacteria,1RE9V@1224|Proteobacteria,1S3V1@1236|Gammaproteobacteria	1236|Gammaproteobacteria	L	Belongs to the 'phage' integrase family	-	-	-	-	-	-	-	-	-	-	-	-	Arm-DNA-bind_3,Phage_integrase
Albany	GCA_008521105	Albany_GCA_008521105	A	PHAGE_Burkho_BcepC6B_NC_005887	3_45	218493.SBG_0283	1.84e-260	712	COG2110@1|root,COG2110@2|Bacteria,1MVYN@1224|Proteobacteria,1RNHW@1236|Gammaproteobacteria	1236|Gammaproteobacteria	S	phosphatase homologous to the C-terminal domain of histone macroH2A1	-	-	-	-	-	-	-	-	-	-	-	-	Macro
Albany	GCA_008521105	Albany_GCA_008521105	A	PHAGE_Burkho_BcepC6B_NC_005887	3_46	218493.SBG_0282	1.85e-165	461	2DBEM@1|root,2Z8SV@2|Bacteria,1R5QV@1224|Proteobacteria,1S0BT@1236|Gammaproteobacteria	1236|Gammaproteobacteria	S	Domain of unknown function (DUF4433)	-	-	-	-	-	-	-	-	-	-	-	-	DUF4433
Albany	GCA_008521105	Albany_GCA_008521105	A	PHAGE_Burkho_BcepC6B_NC_005887	3_47	218493.SBG_0281	2.26e-206	570	COG0827@1|root,COG0827@2|Bacteria,1MUZW@1224|Proteobacteria,1RSAY@1236|Gammaproteobacteria	1236|Gammaproteobacteria	L	Domain of unknown function (DUF4942)	-	-	-	-	-	-	-	-	-	-	-	-	DUF4942
Albany	GCA_008521105	Albany_GCA_008521105	A	PHAGE_Burkho_BcepC6B_NC_005887	3_48	218493.SBG_0280	5.35e-77	229	2C4I5@1|root,30CTH@2|Bacteria,1RG1Q@1224|Proteobacteria,1S4SC@1236|Gammaproteobacteria	1236|Gammaproteobacteria	S	Toxic component of a toxin-antitoxin (TA) system. Overexpression results in inhibition of growth in liquid cultures and a decrease in colony formation	ykfI	GO:0001558,GO:0008150,GO:0030308,GO:0040008,GO:0045926,GO:0048519,GO:0048523,GO:0050789,GO:0050794,GO:0051128,GO:0065007	-	ko:K18837	-	-	-	-	ko00000,ko02048	-	-	-	CbtA_toxin
Albany	GCA_008521105	Albany_GCA_008521105	A	PHAGE_Burkho_BcepC6B_NC_005887	3_49	291112.PAU_03956	4.92e-40	135	2BMAS@1|root,32FUR@2|Bacteria,1RI9Y@1224|Proteobacteria,1S6G4@1236|Gammaproteobacteria	1236|Gammaproteobacteria	S	PFAM YagBYeeUYfjZ family protein	-	-	-	ko:K18838	-	-	-	-	ko00000,ko02048	-	-	-	CbeA_antitoxin
Albany	GCA_008521105	Albany_GCA_008521105	A	PHAGE_Burkho_BcepC6B_NC_005887	3_50	218493.SBG_0278	7.02e-112	322	COG2003@1|root,COG2003@2|Bacteria,1MXZ5@1224|Proteobacteria,1RP86@1236|Gammaproteobacteria,3ZM29@590|Salmonella	1236|Gammaproteobacteria	E	RadC-like JAB domain	-	-	-	ko:K03630	-	-	-	-	ko00000	-	-	-	RadC
Albany	GCA_008521105	Albany_GCA_008521105	A	PHAGE_Burkho_BcepC6B_NC_005887	3_51	218493.SBG_0277	3.84e-191	531	28H9R@1|root,2Z7MD@2|Bacteria,1MVTR@1224|Proteobacteria,1RMPH@1236|Gammaproteobacteria	1236|Gammaproteobacteria	S	Psort location Cytoplasmic, score 8.96	-	-	-	-	-	-	-	-	-	-	-	-	DUF932
Albany	GCA_008521105	Albany_GCA_008521105	A	PHAGE_Burkho_BcepC6B_NC_005887	3_52	218493.SBG_0276	6.92e-56	173	2DPNE@1|root,332RS@2|Bacteria,1NAPS@1224|Proteobacteria,1SE5M@1236|Gammaproteobacteria,3ZNF9@590|Salmonella	1236|Gammaproteobacteria	S	Bacterial protein of unknown function (DUF905)	ykfF	-	-	-	-	-	-	-	-	-	-	-	DUF905
Albany	GCA_008521105	Albany_GCA_008521105	A	PHAGE_Salmon_vB_SemP_Emek_NC_018275	4_1	90371.CY43_12800	1.94e-216	598	COG2116@1|root,COG2116@2|Bacteria,1N8YM@1224|Proteobacteria,1RPJ0@1236|Gammaproteobacteria,3ZJ0W@590|Salmonella	1236|Gammaproteobacteria	P	Formate/nitrite transporter	yfdC	GO:0003674,GO:0005215,GO:0005342,GO:0005575,GO:0005623,GO:0005886,GO:0005887,GO:0006810,GO:0006811,GO:0006820,GO:0006855,GO:0008028,GO:0008150,GO:0008509,GO:0008514,GO:0015075,GO:0015238,GO:0015318,GO:0015499,GO:0015711,GO:0015718,GO:0015724,GO:0015849,GO:0015893,GO:0016020,GO:0016021,GO:0022857,GO:0031224,GO:0031226,GO:0034220,GO:0042221,GO:0042493,GO:0042891,GO:0042895,GO:0044425,GO:0044459,GO:…	-	ko:K21990	-	-	-	-	ko00000	1.A.16.4	-	-	Form_Nir_trans
Albany	GCA_008521105	Albany_GCA_008521105	A	PHAGE_Salmon_vB_SemP_Emek_NC_018275	4_2	1168548.I6R0M2_9CAUD	3.77e-291	793	4QAQE@10239|Viruses,4QUYF@35237|dsDNA viruses no RNA stage,4QU2B@28883|Caudovirales	28883|Caudovirales	S	Pfam:Arm-DNA-bind_3	-	-	-	-	-	-	-	-	-	-	-	-	-
Albany	GCA_008521105	Albany_GCA_008521105	A	PHAGE_Salmon_vB_SemP_Emek_NC_018275	4_3	1168548.I6S5Y0_9CAUD	0	1200	4QAK6@10239|Viruses,4QUP9@35237|dsDNA viruses no RNA stage,4QPBY@28883|Caudovirales,4QNBS@10744|Podoviridae	10744|Podoviridae	S	pathogenesis	-	-	-	-	-	-	-	-	-	-	-	-	-
Albany	GCA_008521105	Albany_GCA_008521105	A	PHAGE_Salmon_vB_SemP_Emek_NC_018275	4_4	254397.B6ETG1_9CAUD	4.51e-214	593	4QGS2@10239|Viruses,4R0G7@35237|dsDNA viruses no RNA stage,4QTF3@28883|Caudovirales,4QNWH@10744|Podoviridae	10744|Podoviridae	S	P22_AR N-terminal domain	-	-	-	-	-	-	-	-	-	-	-	-	-
Albany	GCA_008521105	Albany_GCA_008521105	A	PHAGE_Salmon_vB_SemP_Emek_NC_018275	4_7	1168548.I6R0L8_9CAUD	9.18e-106	305	4QAY4@10239|Viruses,4QWWJ@35237|dsDNA viruses no RNA stage,4QPQT@28883|Caudovirales	28883|Caudovirales	-	-	-	-	-	-	-	-	-	-	-	-	-	-	-
Albany	GCA_008521105	Albany_GCA_008521105	A	PHAGE_Salmon_vB_SemP_Emek_NC_018275	4_9	754331.AEME01000001_gene16	6.46e-302	839	2DPZ4@1|root,32UN5@2|Bacteria,1R0ZA@1224|Proteobacteria,1S69M@1236|Gammaproteobacteria	1236|Gammaproteobacteria	-	-	-	-	-	-	-	-	-	-	-	-	-	-	-
Albany	GCA_008521105	Albany_GCA_008521105	A	PHAGE_Salmon_vB_SemP_Emek_NC_018275	4_10	329864.B8K1I6_9CAUD	3.61e-131	393	4QB1J@10239|Viruses,4QWER@35237|dsDNA viruses no RNA stage,4QRYQ@28883|Caudovirales,4QNIY@10744|Podoviridae	10744|Podoviridae	S	Pfam:Inj_translocase	-	GO:0006810,GO:0008150,GO:0016032,GO:0019058,GO:0030260,GO:0039678,GO:0044403,GO:0044409,GO:0044419,GO:0044766,GO:0046718,GO:0046794,GO:0051179,GO:0051234,GO:0051701,GO:0051704,GO:0051806,GO:0051828,GO:0099002,GO:1902579	-	-	-	-	-	-	-	-	-	-	-
Albany	GCA_008521105	Albany_GCA_008521105	A	PHAGE_Salmon_vB_SemP_Emek_NC_018275	4_11	10754.VG07_BPP22	5.01e-136	388	4QDWU@10239|Viruses,4QYT9@35237|dsDNA viruses no RNA stage,4QQEE@28883|Caudovirales,4QNSR@10744|Podoviridae	10744|Podoviridae	S	viral entry into host cell	-	GO:0006810,GO:0008150,GO:0016032,GO:0019058,GO:0030260,GO:0039678,GO:0044403,GO:0044409,GO:0044419,GO:0044766,GO:0046718,GO:0046794,GO:0051179,GO:0051234,GO:0051701,GO:0051704,GO:0051806,GO:0051828,GO:0099002,GO:1902579	-	-	-	-	-	-	-	-	-	-	-
Albany	GCA_008521105	Albany_GCA_008521105	A	PHAGE_Salmon_vB_SemP_Emek_NC_018275	4_12	173443.Q8H9G3_BPST6	3.74e-111	318	4QEAD@10239|Viruses,4QVRZ@35237|dsDNA viruses no RNA stage,4QS9A@28883|Caudovirales,4QNNG@10744|Podoviridae	10744|Podoviridae	S	Protein of unknown function (DUF2824)	-	-	-	-	-	-	-	-	-	-	-	-	-
Albany	GCA_008521105	Albany_GCA_008521105	A	PHAGE_Salmon_vB_SemP_Emek_NC_018275	4_13	90371.CY43_01895	7.65e-98	291	28UAV@1|root,2ZGGB@2|Bacteria,1RA81@1224|Proteobacteria,1S2IB@1236|Gammaproteobacteria	1236|Gammaproteobacteria	-	-	-	-	-	-	-	-	-	-	-	-	-	-	-
Albany	GCA_008521105	Albany_GCA_008521105	A	PHAGE_Salmon_vB_SemP_Emek_NC_018275	4_14	348058.B9UDK6_9CAUD	0	910	4QBFN@10239|Viruses,4QXWN@35237|dsDNA viruses no RNA stage,4QPTW@28883|Caudovirales,4QNPZ@10744|Podoviridae	10744|Podoviridae	S	Phage stabilisation protein	-	-	-	-	-	-	-	-	-	-	-	-	-
Albany	GCA_008521105	Albany_GCA_008521105	A	PHAGE_Salmon_vB_SemP_Emek_NC_018275	4_17	754331.AEME01000001_gene10	5.95e-109	313	29B91@1|root,2ZY7D@2|Bacteria,1RGQ7@1224|Proteobacteria,1S4AT@1236|Gammaproteobacteria	1236|Gammaproteobacteria	S	Packaged DNA stabilization protein gp4	-	-	-	-	-	-	-	-	-	-	-	-	P22_Tail-4
Albany	GCA_008521105	Albany_GCA_008521105	A	PHAGE_Salmon_vB_SemP_Emek_NC_018275	4_19	754331.AEME01000001_gene8	4.01e-298	813	28MV9@1|root,2ZB2V@2|Bacteria,1R8UC@1224|Proteobacteria,1RQVC@1236|Gammaproteobacteria	1236|Gammaproteobacteria	S	P22 coat protein - gene protein 5	-	-	-	-	-	-	-	-	-	-	-	-	P22_CoatProtein
Albany	GCA_008521105	Albany_GCA_008521105	A	PHAGE_Salmon_vB_SemP_Emek_NC_018275	4_20	754331.AEME01000001_gene7	9.21e-191	532	2AKPW@1|root,31BGM@2|Bacteria,1NH9N@1224|Proteobacteria	1224|Proteobacteria	-	-	-	-	-	-	-	-	-	-	-	-	-	-	-
Albany	GCA_008521105	Albany_GCA_008521105	A	PHAGE_Salmon_vB_SemP_Emek_NC_018275	4_21	1524881.A0A088CQ69_9CAUD	0	1432	4QCM6@10239|Viruses,4QPVV@28883|Caudovirales,4QNID@10744|Podoviridae	10744|Podoviridae	S	actin binding	-	-	-	-	-	-	-	-	-	-	-	-	-
Albany	GCA_008521105	Albany_GCA_008521105	A	PHAGE_Salmon_vB_SemP_Emek_NC_018275	4_22	754331.AEME01000001_gene5	0	959	COG1783@1|root,COG1783@2|Bacteria,1R66A@1224|Proteobacteria,1RQFD@1236|Gammaproteobacteria	1236|Gammaproteobacteria	S	Phage terminase, large subunit	Z012_12305	-	-	ko:K06909	-	-	-	-	ko00000	-	-	-	Terminase_3,Terminase_3C
Albany	GCA_008521105	Albany_GCA_008521105	A	PHAGE_Salmon_vB_SemP_Emek_NC_018275	4_23	1236501.BAJU01000020_gene1988	1.31e-59	188	COG2963@1|root,COG2963@2|Bacteria,1N24I@1224|Proteobacteria,2UGNR@28211|Alphaproteobacteria	28211|Alphaproteobacteria	L	transposase activity	-	-	-	-	-	-	-	-	-	-	-	-	HTH_23
Albany	GCA_008521105	Albany_GCA_008521105	A	PHAGE_Salmon_vB_SemP_Emek_NC_018275	4_24	173443.DECO_BPST6	2.86e-82	244	4QART@10239|Viruses,4QYDX@35237|dsDNA viruses no RNA stage,4QQY3@28883|Caudovirales,4QNIX@10744|Podoviridae	10744|Podoviridae	S	viral capsid, decoration	-	-	-	-	-	-	-	-	-	-	-	-	-
Albany	GCA_008521105	Albany_GCA_008521105	A	PHAGE_Salmon_vB_SemP_Emek_NC_018275	4_25	90371.CY43_01845	2.13e-95	277	2C91S@1|root,338RV@2|Bacteria,1NDWR@1224|Proteobacteria,1SG54@1236|Gammaproteobacteria	1236|Gammaproteobacteria	-	-	-	-	-	-	-	-	-	-	-	-	-	-	-
Albany	GCA_008521105	Albany_GCA_008521105	A	PHAGE_Salmon_vB_SemP_Emek_NC_018275	4_26	10761.Q716B0_BPSFV	1.94e-48	154	4QF6B@10239|Viruses,4QW51@35237|dsDNA viruses no RNA stage,4QPPU@28883|Caudovirales,4QNC5@10744|Podoviridae	10744|Podoviridae	S	Protein of unknown function (DUF2560)	-	-	-	-	-	-	-	-	-	-	-	-	-
Albany	GCA_008521105	Albany_GCA_008521105	A	PHAGE_Salmon_vB_SemP_Emek_NC_018275	4_27	218493.SBG_0917	1.69e-117	337	2DBPD@1|root,2ZA8M@2|Bacteria,1R6Q9@1224|Proteobacteria,1RSD1@1236|Gammaproteobacteria,3ZMHU@590|Salmonella	1236|Gammaproteobacteria	S	KilA-N	-	-	-	-	-	-	-	-	-	-	-	-	KilA-N
Albany	GCA_008521105	Albany_GCA_008521105	A	PHAGE_Salmon_vB_SemP_Emek_NC_018275	4_28	1127357.I1TEI0_9CAUD	2.81e-99	289	4QB5H@10239|Viruses,4QV85@35237|dsDNA viruses no RNA stage,4QPQR@28883|Caudovirales	28883|Caudovirales	S	Bacteriophage Rz lysis protein	-	-	-	-	-	-	-	-	-	-	-	-	-
Albany	GCA_008521105	Albany_GCA_008521105	A	PHAGE_Salmon_vB_SemP_Emek_NC_018275	4_29	1127357.I1TEH9_9CAUD	1.72e-117	336	4QAVB@10239|Viruses,4QVA0@35237|dsDNA viruses no RNA stage,4QPIJ@28883|Caudovirales,4QNHZ@10744|Podoviridae	10744|Podoviridae	S	Phage lysozyme	-	-	-	-	-	-	-	-	-	-	-	-	-
Albany	GCA_008521105	Albany_GCA_008521105	A	PHAGE_Salmon_vB_SemP_Emek_NC_018275	4_30	90371.CY43_01820	8.74e-46	147	2E83Y@1|root,332HR@2|Bacteria,1NFBD@1224|Proteobacteria,1SFGW@1236|Gammaproteobacteria	1236|Gammaproteobacteria	S	Bacteriophage holin family HP1	-	-	-	-	-	-	-	-	-	-	-	-	Phage_holin_2_3
Albany	GCA_008521105	Albany_GCA_008521105	A	PHAGE_Salmon_vB_SemP_Emek_NC_018275	4_31	1090133.G8EYI3_9CAUD	4.35e-145	411	4QND5@10744|Podoviridae	10744|Podoviridae	S	heat shock protein binding	-	-	-	-	-	-	-	-	-	-	-	-	-
Albany	GCA_008521105	Albany_GCA_008521105	A	PHAGE_Salmon_vB_SemP_Emek_NC_018275	4_32	1147147.K7P7F6_9CAUD	6.29e-37	124	4QCF8@10239|Viruses,4QV2R@35237|dsDNA viruses no RNA stage,4QPJG@28883|Caudovirales,4QKVX@10699|Siphoviridae	10699|Siphoviridae	S	Phage NinH protein	-	-	-	-	-	-	-	-	-	-	-	-	-
Albany	GCA_008521105	Albany_GCA_008521105	A	PHAGE_Salmon_vB_SemP_Emek_NC_018275	4_33	432200.K7P6I9_9CAUD	9.71e-81	239	4QB0C@10239|Viruses,4QW7S@35237|dsDNA viruses no RNA stage,4QPK3@28883|Caudovirales	28883|Caudovirales	S	Endodeoxyribonuclease RusA	-	-	-	-	-	-	-	-	-	-	-	-	-
Albany	GCA_008521105	Albany_GCA_008521105	A	PHAGE_Salmon_vB_SemP_Emek_NC_018275	4_34	1147149.K7PHA7_9CAUD	2.56e-67	203	4QD1J@10239|Viruses,4QW7G@35237|dsDNA viruses no RNA stage,4QQDR@28883|Caudovirales,4QKRW@10699|Siphoviridae	10699|Siphoviridae	S	Protein of unknown function (DUF1364)	-	-	-	-	-	-	-	-	-	-	-	-	-
Albany	GCA_008521105	Albany_GCA_008521105	A	PHAGE_Salmon_vB_SemP_Emek_NC_018275	4_36	10754.NINF_BPP22	2.68e-34	117	4QB74@10239|Viruses,4QVS6@35237|dsDNA viruses no RNA stage,4QPTP@28883|Caudovirales,4QNMZ@10744|Podoviridae	10744|Podoviridae	S	NinF protein	-	-	-	-	-	-	-	-	-	-	-	-	-
Albany	GCA_008521105	Albany_GCA_008521105	A	PHAGE_Salmon_vB_SemP_Emek_NC_018275	4_37	754331.AEME01000001_gene3590	8.01e-84	247	2DSIH@1|root,33G9Z@2|Bacteria,1NJJX@1224|Proteobacteria,1SGWY@1236|Gammaproteobacteria,3XQ57@561|Escherichia	1236|Gammaproteobacteria	S	Protein of unknown function (DUF2591)	-	-	-	-	-	-	-	-	-	-	-	-	DUF2591
Albany	GCA_008521105	Albany_GCA_008521105	A	PHAGE_Salmon_vB_SemP_Emek_NC_018275	4_38	1147157.K7PJX9_9CAUD	4.08e-38	127	4QCAM@10239|Viruses,4QV2S@35237|dsDNA viruses no RNA stage,4QR76@28883|Caudovirales,4QM8H@10699|Siphoviridae	10699|Siphoviridae	S	NINE Protein	-	-	-	-	-	-	-	-	-	-	-	-	-
Albany	GCA_008521105	Albany_GCA_008521105	A	PHAGE_Salmon_vB_SemP_Emek_NC_018275	4_39	1147146.K7P746_9CAUD	9.93e-93	271	4QAQA@10239|Viruses,4QXB8@35237|dsDNA viruses no RNA stage,4QQ03@28883|Caudovirales,4QKVE@10699|Siphoviridae	10699|Siphoviridae	S	NinB protein	-	-	-	-	-	-	-	-	-	-	-	-	-
Albany	GCA_008521105	Albany_GCA_008521105	A	PHAGE_Salmon_vB_SemP_Emek_NC_018275	4_40	1147150.K7PKU8_9CAUD	1.74e-49	158	4QEUX@10239|Viruses,4QWWB@35237|dsDNA viruses no RNA stage,4QS77@28883|Caudovirales	28883|Caudovirales	-	-	-	-	-	-	-	-	-	-	-	-	-	-	-
Albany	GCA_008521105	Albany_GCA_008521105	A	PHAGE_Salmon_vB_SemP_Emek_NC_018275	4_42	10761.Q716D0_BPSFV	1.29e-77	230	4QG5N@10239|Viruses,4QXPG@35237|dsDNA viruses no RNA stage,4QTX0@28883|Caudovirales	28883|Caudovirales	-	-	-	-	-	-	-	-	-	-	-	-	-	-	-
Albany	GCA_008521105	Albany_GCA_008521105	A	PHAGE_Salmon_vB_SemP_Emek_NC_018275	4_43	348058.B9UDH9_9CAUD	8.8e-64	194	4QDFV@10239|Viruses,4QX34@35237|dsDNA viruses no RNA stage,4QU7B@28883|Caudovirales	28883|Caudovirales	-	-	-	-	-	-	-	-	-	-	-	-	-	-	-
Albany	GCA_008521105	Albany_GCA_008521105	A	PHAGE_Salmon_vB_SemP_Emek_NC_018275	4_44	101570.Q5G8S8_9CAUD	0	1272	4QAY9@10239|Viruses,4QWGZ@35237|dsDNA viruses no RNA stage,4QRJC@28883|Caudovirales,4QKUK@10699|Siphoviridae	10699|Siphoviridae	S	DNA primase activity	-	-	-	-	-	-	-	-	-	-	-	-	-
Albany	GCA_008521105	Albany_GCA_008521105	A	PHAGE_Salmon_vB_SemP_Emek_NC_018275	4_45	348058.B9UDH6_9CAUD	9.85e-199	551	4QBIG@10239|Viruses,4QV5Z@35237|dsDNA viruses no RNA stage,4QPG8@28883|Caudovirales,4QNB9@10744|Podoviridae	10744|Podoviridae	S	DNA replication	-	-	-	-	-	-	-	-	-	-	-	-	-
Albany	GCA_008521105	Albany_GCA_008521105	A	PHAGE_Salmon_vB_SemP_Emek_NC_018275	4_46	10761.Q716D4_BPSFV	5.99e-29	103	4QCW6@10239|Viruses,4QWI0@35237|dsDNA viruses no RNA stage,4QQVR@28883|Caudovirales,4QNW3@10744|Podoviridae	10744|Podoviridae	-	-	-	-	-	-	-	-	-	-	-	-	-	-	-
Albany	GCA_008521105	Albany_GCA_008521105	A	PHAGE_Salmon_vB_SemP_Emek_NC_018275	4_47	101570.Q5G8T2_9CAUD	9.56e-59	181	4QD0P@10239|Viruses,4QVYA@35237|dsDNA viruses no RNA stage,4QPC0@28883|Caudovirales	28883|Caudovirales	S	Bacteriophage CII protein	-	-	-	-	-	-	-	-	-	-	-	-	-
Albany	GCA_008521105	Albany_GCA_008521105	A	PHAGE_Salmon_vB_SemP_Emek_NC_018275	4_48	101570.Q5G8T3_9CAUD	1.68e-36	123	4QBI3@10239|Viruses,4R0KR@35237|dsDNA viruses no RNA stage,4QSCK@28883|Caudovirales	28883|Caudovirales	K	DNA-binding transcriptional regulator Cro	-	-	-	-	-	-	-	-	-	-	-	-	-
Albany	GCA_008521105	Albany_GCA_008521105	A	PHAGE_Salmon_vB_SemP_Emek_NC_018275	4_49	754331.AEME01000001_gene3597	1.72e-53	169	COG1974@1|root,COG1974@2|Bacteria,1QC0U@1224|Proteobacteria,1RYY2@1236|Gammaproteobacteria,3XQ3M@561|Escherichia	1236|Gammaproteobacteria	KT	Peptidase S24-like	-	-	-	-	-	-	-	-	-	-	-	-	HTH_3,Peptidase_S24
Albany	GCA_008521105	Albany_GCA_008521105	A	PHAGE_Salmon_vB_SemP_Emek_NC_018275	4_50	329864.B8K1E6_9CAUD	1.91e-64	196	4QGNW@10239|Viruses,4QYEU@35237|dsDNA viruses no RNA stage,4QTR1@28883|Caudovirales,4QNRT@10744|Podoviridae	10744|Podoviridae	-	-	-	-	-	-	-	-	-	-	-	-	-	-	-
Albany	GCA_008521105	Albany_GCA_008521105	A	PHAGE_Salmon_vB_SemP_Emek_NC_018275	4_51	10754.SIEB_BPP22	1.21e-133	380	4QP2J@10744|Podoviridae	10744|Podoviridae	S	Superinfection exclusion protein B	-	-	-	-	-	-	-	-	-	-	-	-	-
Albany	GCA_008521105	Albany_GCA_008521105	A	PHAGE_Salmon_vB_SemP_Emek_NC_018275	4_52	173443.Q8HAG9_BPST6	1.83e-39	130	4QHC3@10239|Viruses,4QWGA@35237|dsDNA viruses no RNA stage,4QSRD@28883|Caudovirales,4QNDJ@10744|Podoviridae	10744|Podoviridae	S	Antirestriction protein Ral	-	-	-	-	-	-	-	-	-	-	-	-	-
Albany	GCA_008521105	Albany_GCA_008521105	A	PHAGE_Salmon_vB_SemP_Emek_NC_018275	4_56	10761.Q716E4_BPSFV	6.88e-18	75.5	4QBV0@10239|Viruses,4QV3X@35237|dsDNA viruses no RNA stage,4QQUT@28883|Caudovirales,4QNE3@10744|Podoviridae	10744|Podoviridae	S	Bacteriophage lambda Kil protein	-	-	-	-	-	-	-	-	-	-	-	-	-
Albany	GCA_008521105	Albany_GCA_008521105	A	PHAGE_Salmon_vB_SemP_Emek_NC_018275	4_59	1147153.K7PKG9_9CAUD	1.38e-185	519	4QBHS@10239|Viruses,4QUVV@35237|dsDNA viruses no RNA stage,4QPT9@28883|Caudovirales	28883|Caudovirales	S	DNA metabolic process	-	-	-	-	-	-	-	-	-	-	-	-	-
Albany	GCA_008521105	Albany_GCA_008521105	A	PHAGE_Salmon_vB_SemP_Emek_NC_018275	4_60	1147143.K7P6T5_9CAUD	3e-101	294	4QBBN@10239|Viruses,4QUTX@35237|dsDNA viruses no RNA stage,4QPQU@28883|Caudovirales,4QMQE@10699|Siphoviridae	10699|Siphoviridae	S	Siphovirus Gp157	-	-	-	-	-	-	-	-	-	-	-	-	-
Albany	GCA_008521105	Albany_GCA_008521105	A	PHAGE_Salmon_vB_SemP_Emek_NC_018275	4_62	1524881.A0A088CPT5_9CAUD	7.77e-30	105	4QCQZ@10239|Viruses,4QPSR@28883|Caudovirales,4QNC0@10744|Podoviridae	10744|Podoviridae	S	Protein of unknown function (DUF2737)	-	-	-	-	-	-	-	-	-	-	-	-	-
Albany	GCA_008521105	Albany_GCA_008521105	A	PHAGE_Salmon_vB_SemP_Emek_NC_018275	4_63	1147154.K7PGR4_9CAUD	8.71e-58	183	4QDZJ@10239|Viruses,4QV32@35237|dsDNA viruses no RNA stage,4QRNH@28883|Caudovirales,4QN28@10699|Siphoviridae	10699|Siphoviridae	-	-	-	-	-	-	-	-	-	-	-	-	-	-	-
Albany	GCA_008521105	Albany_GCA_008521105	A	PHAGE_Salmon_vB_SemP_Emek_NC_018275	4_66	1168548.I6S5Y4_9CAUD	2.13e-65	198	4QAYG@10239|Viruses,4QV1Z@35237|dsDNA viruses no RNA stage,4QPDC@28883|Caudovirales,4QNHC@10744|Podoviridae	10744|Podoviridae	-	-	-	-	-	-	-	-	-	-	-	-	-	-	-
Albany	GCA_008521105	Albany_GCA_008521105	A	PHAGE_Salmon_vB_SemP_Emek_NC_018275	4_67	1168548.I6R980_9CAUD	4.89e-79	234	4QBPJ@10239|Viruses,4QV5K@35237|dsDNA viruses no RNA stage,4QU99@28883|Caudovirales	28883|Caudovirales	-	-	-	-	-	-	-	-	-	-	-	-	-	-	-
Albert	GCA_008528755	Albert_GCA_008528755	A	PHAGE_Salmon_Fels_1_NC_010391	1_3	1197719.A464_1958	4.65e-92	274	COG0438@1|root,COG0438@2|Bacteria,1PCJT@1224|Proteobacteria,1RYHI@1236|Gammaproteobacteria,3ZKBW@590|Salmonella	1236|Gammaproteobacteria	M	Glycosyl transferases group 1	waaD	-	2.4.1.56	ko:K00713,ko:K00754,ko:K03280	ko00540,ko01100,map00540,map01100	M00080	R01996	RC00005	ko00000,ko00001,ko00002,ko01000,ko01003,ko01005	-	GT4,GT9	-	Glyco_transf_4,Glycos_transf_1
Albert	GCA_008528755	Albert_GCA_008528755	A	PHAGE_Salmon_Fels_1_NC_010391	1_4	220341	5.48e-96	279	COG0454@1|root,COG0454@2|Bacteria,1QVWD@1224|Proteobacteria,1T2KM@1236|Gammaproteobacteria,3ZMT8@590|Salmonella	1236|Gammaproteobacteria	K	Acetyltransferase (GNAT) domain	-	-	-	-	-	-	-	-	-	-	-	-	Acetyltransf_1
Albert	GCA_008528755	Albert_GCA_008528755	A	PHAGE_Salmon_Fels_1_NC_010391	1_5	1166016.W5S_3429	8.72e-80	243	COG3328@1|root,COG3328@2|Bacteria,1MU4P@1224|Proteobacteria,1S1ZA@1236|Gammaproteobacteria	1236|Gammaproteobacteria	L	Transposase, Mutator family	-	-	-	-	-	-	-	-	-	-	-	-	Transposase_mut
Albert	GCA_008528755	Albert_GCA_008528755	A	PHAGE_Salmon_Fels_1_NC_010391	1_6	90371.CY43_09500	1.08e-78	234	COG0582@1|root,COG0582@2|Bacteria,1MX7E@1224|Proteobacteria,1RNX5@1236|Gammaproteobacteria,3ZMNP@590|Salmonella	1236|Gammaproteobacteria	L	Phage integrase family	-	-	-	ko:K21039	-	-	-	-	ko00000,ko01000	-	-	-	Arm-DNA-bind_1,Phage_int_SAM_1,Phage_integrase
Albert	GCA_008528755	Albert_GCA_008528755	A	PHAGE_Salmon_Fels_1_NC_010391	1_10	90371.CY43_09510	1.57e-206	572	COG0697@1|root,COG0697@2|Bacteria,1PJT0@1224|Proteobacteria,1RZG8@1236|Gammaproteobacteria,3ZMTR@590|Salmonella	1236|Gammaproteobacteria	EG	EamA-like transporter family	pagO	-	-	ko:K07790	ko02020,map02020	-	-	-	ko00000,ko00001	2.A.7	-	-	EamA
Albert	GCA_008528755	Albert_GCA_008528755	A	PHAGE_Salmon_Fels_1_NC_010391	1_11	220341	1.56e-26	97.4	2EFWF@1|root,339NQ@2|Bacteria,1NK11@1224|Proteobacteria,1SI7Q@1236|Gammaproteobacteria,3ZNDV@590|Salmonella	1236|Gammaproteobacteria	-	-	-	-	-	-	-	-	-	-	-	-	-	-	-
Albert	GCA_008528755	Albert_GCA_008528755	A	PHAGE_Salmon_Fels_1_NC_010391	1_12	90371.CY43_09520	2.33e-140	397	COG1495@1|root,COG1495@2|Bacteria,1REFE@1224|Proteobacteria,1SZW4@1236|Gammaproteobacteria,3ZMVR@590|Salmonella	1236|Gammaproteobacteria	C	Disulfide bond formation protein DsbB	-	-	-	-	-	-	-	-	-	-	-	-	DsbB
Albert	GCA_008528755	Albert_GCA_008528755	A	PHAGE_Salmon_Fels_1_NC_010391	1_21	90371.CY43_09545	3.39e-113	326	2EDZZ@1|root,31C0Y@2|Bacteria,1RIWH@1224|Proteobacteria,1S7QI@1236|Gammaproteobacteria,3ZMP0@590|Salmonella	1236|Gammaproteobacteria	S	Protein of unknown function (DUF2514)	-	-	-	-	-	-	-	-	-	-	-	-	DUF2514
Albert	GCA_008528755	Albert_GCA_008528755	A	PHAGE_Salmon_Fels_1_NC_010391	1_22	90371.CY43_09550	5.55e-49	156	COG3179@1|root,COG3179@2|Bacteria,1RC1P@1224|Proteobacteria,1S335@1236|Gammaproteobacteria,3ZJRG@590|Salmonella	1236|Gammaproteobacteria	S	Chitinase class I	-	-	-	ko:K03791	-	-	-	-	ko00000	-	GH19	-	Glyco_hydro_19,PG_binding_1
Albert	GCA_008528755	Albert_GCA_008528755	A	PHAGE_Salmon_Fels_1_NC_010391	1_25	90371.CY43_09560	6.42e-51	162	COG0582@1|root,COG0582@2|Bacteria,1MX7E@1224|Proteobacteria,1RNX5@1236|Gammaproteobacteria,3ZMNP@590|Salmonella	1236|Gammaproteobacteria	L	Phage integrase family	-	-	-	ko:K21039	-	-	-	-	ko00000,ko01000	-	-	-	Arm-DNA-bind_1,Phage_int_SAM_1,Phage_integrase
Albert	GCA_008528755	Albert_GCA_008528755	A	PHAGE_Salmon_Fels_1_NC_010391	1_26	90371.CY43_09885	2.93e-76	228	2DMVD@1|root,32TXR@2|Bacteria,1N3F9@1224|Proteobacteria,1SAPJ@1236|Gammaproteobacteria,3ZMC4@590|Salmonella	1236|Gammaproteobacteria	S	Protein of unknown function (DUF2511)	yebY	GO:0005575,GO:0005622,GO:0005623,GO:0005737,GO:0005829,GO:0044424,GO:0044444,GO:0044464	-	-	-	-	-	-	-	-	-	-	DUF2511
Albert	GCA_008528755	Albert_GCA_008528755	A	PHAGE_Salmon_Fels_1_NC_010391	1_27	90371.CY43_09890	1.19e-192	535	COG1276@1|root,COG1276@2|Bacteria,1P1D5@1224|Proteobacteria,1RYS7@1236|Gammaproteobacteria,3ZJR7@590|Salmonella	1236|Gammaproteobacteria	P	Copper resistance protein D	yebZ	GO:0005575,GO:0005623,GO:0005886,GO:0016020,GO:0044464,GO:0071944	-	ko:K07245	-	-	-	-	ko00000,ko02000	9.B.62.1	-	-	CopD
Albert	GCA_008528755	Albert_GCA_008528755	A	PHAGE_Salmon_Fels_1_NC_010391	1_28	90371.CY43_09895	3.75e-80	238	COG2372@1|root,COG2372@2|Bacteria,1N8SS@1224|Proteobacteria,1S9EF@1236|Gammaproteobacteria,3ZMB4@590|Salmonella	1236|Gammaproteobacteria	S	CopC domain	yobA	GO:0005575,GO:0005623,GO:0030288,GO:0030313,GO:0031975,GO:0042597,GO:0044464	-	ko:K07156	-	-	-	-	ko00000,ko02000	9.B.62.2	-	-	CopC
Albert	GCA_008528755	Albert_GCA_008528755	A	PHAGE_Salmon_Fels_1_NC_010391	1_29	220341	3.45e-47	151	2CFYS@1|root,32S2T@2|Bacteria,1MZTI@1224|Proteobacteria,1S8YF@1236|Gammaproteobacteria,3ZMJD@590|Salmonella	1236|Gammaproteobacteria	L	DNA polymerase III, theta subunit	holE	GO:0005575,GO:0005622,GO:0005623,GO:0005737,GO:0005829,GO:0009360,GO:0032991,GO:0042575,GO:0044424,GO:0044444,GO:0044464,GO:0044776,GO:0061695,GO:1902494,GO:1990234	2.7.7.7	ko:K02345	ko00230,ko00240,ko01100,ko03030,ko03430,ko03440,map00230,map00240,map01100,map03030,map03430,map03440	M00260	R00375,R00376,R00377,R00378	RC02795	ko00000,ko00001,ko00002,ko01000,ko03032,ko03400	-	-	-	DNA_pol3_theta
Albert	GCA_008528755	Albert_GCA_008528755	A	PHAGE_Salmon_Fels_1_NC_010391	1_30	90371.CY43_09905	8.79e-161	449	COG0388@1|root,COG0388@2|Bacteria,1RESJ@1224|Proteobacteria,1S5NI@1236|Gammaproteobacteria,3ZIUC@590|Salmonella	1236|Gammaproteobacteria	S	Carbon-nitrogen hydrolase	yobB	-	-	-	-	-	-	-	-	-	-	-	CN_hydrolase
Albert	GCA_008528755	Albert_GCA_008528755	A	PHAGE_Salmon_Fels_1_NC_010391	1_31	220341	1.7e-174	485	COG0847@1|root,COG0847@2|Bacteria,1PDD1@1224|Proteobacteria,1RNSI@1236|Gammaproteobacteria,3ZK8G@590|Salmonella	1236|Gammaproteobacteria	L	Exonuclease	exoX	GO:0003674,GO:0003824,GO:0004518,GO:0004527,GO:0005575,GO:0005622,GO:0005623,GO:0005737,GO:0005829,GO:0006139,GO:0006259,GO:0006281,GO:0006298,GO:0006725,GO:0006807,GO:0006950,GO:0006974,GO:0008150,GO:0008152,GO:0008408,GO:0009987,GO:0016787,GO:0016788,GO:0033554,GO:0034641,GO:0043170,GO:0044237,GO:0044238,GO:0044260,GO:0044424,GO:0044444,GO:0044464,GO:0046483,GO:0050896,GO:0051716,GO:0071704,GO:…	-	ko:K10857	ko03430,map03430	-	-	-	ko00000,ko00001,ko01000,ko03400	-	-	-	QSregVF_b,RNase_T
Albert	GCA_008528755	Albert_GCA_008528755	A	PHAGE_Salmon_Fels_1_NC_010391	1_32	220341	0	1410	COG1770@1|root,COG1770@2|Bacteria,1MUED@1224|Proteobacteria,1RMSV@1236|Gammaproteobacteria,3ZJIJ@590|Salmonella	1236|Gammaproteobacteria	E	Prolyl oligopeptidase, N-terminal beta-propeller domain	ptrB	GO:0003674,GO:0003824,GO:0004175,GO:0004252,GO:0005575,GO:0005622,GO:0005623,GO:0005737,GO:0006508,GO:0006807,GO:0008150,GO:0008152,GO:0008233,GO:0008236,GO:0016787,GO:0017171,GO:0019538,GO:0043170,GO:0044238,GO:0044424,GO:0044464,GO:0070011,GO:0070012,GO:0071704,GO:0140096,GO:1901564	3.4.21.83	ko:K01354	ko05142,ko05143,map05142,map05143	-	-	-	ko00000,ko00001,ko01000,ko01002	-	-	-	Peptidase_S9,Peptidase_S9_N
Albert	GCA_008528755	Albert_GCA_008528755	A	PHAGE_Salmon_Fels_1_NC_010391	1_33	90371.CY43_09920	2.22e-150	423	COG2979@1|root,COG2979@2|Bacteria,1R95E@1224|Proteobacteria,1S2WZ@1236|Gammaproteobacteria,3ZK1W@590|Salmonella	1236|Gammaproteobacteria	S	Protein of unknown function (DUF533)	yebE	-	-	-	-	-	-	-	-	-	-	-	DUF533
Albert	GCA_008528755	Albert_GCA_008528755	A	PHAGE_Salmon_Fels_1_NC_010391	1_34	220341	1.77e-77	231	2DM3Z@1|root,31MN2@2|Bacteria,1RIMG@1224|Proteobacteria,1S6EJ@1236|Gammaproteobacteria,3ZME6@590|Salmonella	1236|Gammaproteobacteria	S	YebF-like protein	yebF	-	-	-	-	-	-	-	-	-	-	-	YebF
Albert	GCA_008528755	Albert_GCA_008528755	A	PHAGE_Entero_UAB_Phi20_NC_031019	2_1	90371.CY43_01935	7.39e-224	617	COG0463@1|root,COG0463@2|Bacteria,1MWE5@1224|Proteobacteria,1RPCE@1236|Gammaproteobacteria	1236|Gammaproteobacteria	M	Catalyzes the transfer of 4-deoxy-4-formamido-L- arabinose from UDP to undecaprenyl phosphate. The modified arabinose is attached to lipid A and is required for resistance to polymyxin and cationic antimicrobial peptides	gtrB	GO:0005575,GO:0005623,GO:0005886,GO:0016020,GO:0044464,GO:0071944	-	ko:K20534	-	-	-	-	ko00000,ko01000,ko01005,ko02000	4.D.2.1.9	GT2	-	Glycos_transf_2
Albert	GCA_008528755	Albert_GCA_008528755	A	PHAGE_Entero_UAB_Phi20_NC_031019	2_2	90371.CY43_01930	1.16e-252	701	2BTEW@1|root,32NM5@2|Bacteria,1N0GK@1224|Proteobacteria,1SBDU@1236|Gammaproteobacteria	1236|Gammaproteobacteria	S	membrane	-	-	-	-	-	-	-	-	-	-	-	-	Glucos_trans_II
Albert	GCA_008528755	Albert_GCA_008528755	A	PHAGE_Entero_UAB_Phi20_NC_031019	2_3	90371.CY43_01925	0	1291	29F24@1|root,301ZW@2|Bacteria,1RDF7@1224|Proteobacteria,1S5EJ@1236|Gammaproteobacteria	1236|Gammaproteobacteria	S	Head binding	-	-	-	-	-	-	-	-	-	-	-	-	Head_binding
Albert	GCA_008528755	Albert_GCA_008528755	A	PHAGE_Entero_UAB_Phi20_NC_031019	2_4	10754.RANT_BPP22	1.33e-221	610	4QNWH@10744|Podoviridae	10744|Podoviridae	S	P22_AR N-terminal domain	-	-	-	-	-	-	-	-	-	-	-	-	-
Albert	GCA_008528755	Albert_GCA_008528755	A	PHAGE_Entero_UAB_Phi20_NC_031019	2_6	329864.B8K1J0_9CAUD	6.92e-39	130	4QDBW@10239|Viruses	10239|Viruses	S	Arc-like DNA binding domain	-	-	-	-	-	-	-	-	-	-	-	-	-
Albert	GCA_008528755	Albert_GCA_008528755	A	PHAGE_Entero_UAB_Phi20_NC_031019	2_7	1124991.MU9_2891	2.28e-31	110	2EMEJ@1|root,33F3D@2|Bacteria,1NKUN@1224|Proteobacteria,1STAF@1236|Gammaproteobacteria	1236|Gammaproteobacteria	-	-	-	-	-	-	-	-	-	-	-	-	-	-	-
Albert	GCA_008528755	Albert_GCA_008528755	A	PHAGE_Entero_UAB_Phi20_NC_031019	2_8	1124991.MU9_2892	3.97e-47	154	2C91S@1|root,338RV@2|Bacteria,1NDWR@1224|Proteobacteria,1SG54@1236|Gammaproteobacteria	1236|Gammaproteobacteria	-	-	-	-	-	-	-	-	-	-	-	-	-	-	-
Albert	GCA_008528755	Albert_GCA_008528755	A	PHAGE_Entero_UAB_Phi20_NC_031019	2_10	10754.VG16_BPP22	0	1153	4QEN7@10239|Viruses,4QW0U@35237|dsDNA viruses no RNA stage,4QSNP@28883|Caudovirales,4QNFM@10744|Podoviridae	10744|Podoviridae	S	viral entry into host cell	-	GO:0006810,GO:0008150,GO:0016032,GO:0019058,GO:0030260,GO:0039678,GO:0044403,GO:0044409,GO:0044419,GO:0044766,GO:0046718,GO:0046794,GO:0051179,GO:0051234,GO:0051701,GO:0051704,GO:0051806,GO:0051828,GO:0099002,GO:1902579	-	-	-	-	-	-	-	-	-	-	-
Albert	GCA_008528755	Albert_GCA_008528755	A	PHAGE_Entero_UAB_Phi20_NC_031019	2_11	10754.VG20_BPP22	0	905	4QB1J@10239|Viruses,4QWER@35237|dsDNA viruses no RNA stage,4QRYQ@28883|Caudovirales,4QNIY@10744|Podoviridae	10744|Podoviridae	S	Pfam:Inj_translocase	-	GO:0006810,GO:0008150,GO:0016032,GO:0019058,GO:0030260,GO:0039678,GO:0044403,GO:0044409,GO:0044419,GO:0044766,GO:0046718,GO:0046794,GO:0051179,GO:0051234,GO:0051701,GO:0051704,GO:0051806,GO:0051828,GO:0099002,GO:1902579	-	-	-	-	-	-	-	-	-	-	-
Albert	GCA_008528755	Albert_GCA_008528755	A	PHAGE_Entero_UAB_Phi20_NC_031019	2_12	10754.VG07_BPP22	4.77e-150	423	4QDWU@10239|Viruses,4QYT9@35237|dsDNA viruses no RNA stage,4QQEE@28883|Caudovirales,4QNSR@10744|Podoviridae	10744|Podoviridae	S	viral entry into host cell	-	GO:0006810,GO:0008150,GO:0016032,GO:0019058,GO:0030260,GO:0039678,GO:0044403,GO:0044409,GO:0044419,GO:0044766,GO:0046718,GO:0046794,GO:0051179,GO:0051234,GO:0051701,GO:0051704,GO:0051806,GO:0051828,GO:0099002,GO:1902579	-	-	-	-	-	-	-	-	-	-	-
Albert	GCA_008528755	Albert_GCA_008528755	A	PHAGE_Entero_UAB_Phi20_NC_031019	2_13	1090133.G8EYJ5_9CAUD	1.77e-107	309	4QEAD@10239|Viruses,4QVRZ@35237|dsDNA viruses no RNA stage,4QS9A@28883|Caudovirales,4QNNG@10744|Podoviridae	10744|Podoviridae	S	Protein of unknown function (DUF2824)	-	-	-	-	-	-	-	-	-	-	-	-	-
Albert	GCA_008528755	Albert_GCA_008528755	A	PHAGE_Entero_UAB_Phi20_NC_031019	2_14	10754.NEEDL_BPP22	2.85e-114	333	4QBXR@10239|Viruses,4R0DA@35237|dsDNA viruses no RNA stage,4QTBR@28883|Caudovirales,4QNIT@10744|Podoviridae	10744|Podoviridae	-	-	-	-	-	-	-	-	-	-	-	-	-	-	-
Albert	GCA_008528755	Albert_GCA_008528755	A	PHAGE_Entero_UAB_Phi20_NC_031019	2_15	1127357.I1TEJ1_9CAUD	0	929	4QBFN@10239|Viruses,4QXWN@35237|dsDNA viruses no RNA stage,4QPTW@28883|Caudovirales,4QNPZ@10744|Podoviridae	10744|Podoviridae	S	Phage stabilisation protein	-	-	-	-	-	-	-	-	-	-	-	-	-
Albert	GCA_008528755	Albert_GCA_008528755	A	PHAGE_Entero_UAB_Phi20_NC_031019	2_16	1127357.I1TEJ0_9CAUD	1.31e-116	333	4QFP1@10239|Viruses,4QXXR@35237|dsDNA viruses no RNA stage,4QQMN@28883|Caudovirales,4QNFD@10744|Podoviridae	10744|Podoviridae	S	P22 tail accessory factor	-	-	-	-	-	-	-	-	-	-	-	-	-
Albert	GCA_008528755	Albert_GCA_008528755	A	PHAGE_Entero_UAB_Phi20_NC_031019	2_18	10754.CAPSD_BPP22	1.49e-305	848	4QBD3@10239|Viruses,4QXFU@35237|dsDNA viruses no RNA stage,4QQ7Z@28883|Caudovirales,4QNJ0@10744|Podoviridae	10744|Podoviridae	S	P22 coat protein - gene protein 5	-	GO:0003674,GO:0005488,GO:0005515,GO:0005575,GO:0008150,GO:0009987,GO:0016032,GO:0016043,GO:0019012,GO:0019028,GO:0019030,GO:0019058,GO:0019068,GO:0019069,GO:0019075,GO:0022607,GO:0039620,GO:0042802,GO:0042803,GO:0044085,GO:0044403,GO:0044419,GO:0044423,GO:0046729,GO:0046797,GO:0046983,GO:0051704,GO:0071840	-	-	-	-	-	-	-	-	-	-	-
Albert	GCA_008528755	Albert_GCA_008528755	A	PHAGE_Entero_UAB_Phi20_NC_031019	2_19	173443.Q8HAE2_BPST6	1.98e-204	567	4QF87@10239|Viruses,4QYZ4@35237|dsDNA viruses no RNA stage,4QPVW@28883|Caudovirales,4QNV3@10744|Podoviridae	10744|Podoviridae	-	-	-	-	-	-	-	-	-	-	-	-	-	-	-
Albert	GCA_008528755	Albert_GCA_008528755	A	PHAGE_Entero_UAB_Phi20_NC_031019	2_20	173443.Q8HAE3_BPST6	0	1365	4QCM6@10239|Viruses,4QVAQ@35237|dsDNA viruses no RNA stage,4QPVV@28883|Caudovirales,4QNID@10744|Podoviridae	10744|Podoviridae	S	actin binding	-	-	-	-	-	-	-	-	-	-	-	-	-
Albert	GCA_008528755	Albert_GCA_008528755	A	PHAGE_Entero_UAB_Phi20_NC_031019	2_21	90371.CY43_01860	0	1044	COG5565@1|root,COG5565@2|Bacteria,1R6R3@1224|Proteobacteria,1RY0J@1236|Gammaproteobacteria	1236|Gammaproteobacteria	S	Terminase-like family	-	-	-	-	-	-	-	-	-	-	-	-	Terminase_6,Terminase_6C
Albert	GCA_008528755	Albert_GCA_008528755	A	PHAGE_Entero_UAB_Phi20_NC_031019	2_22	90371.CY43_01855	4.44e-113	324	2BVDA@1|root,32QTA@2|Bacteria,1MYBS@1224|Proteobacteria,1S7PK@1236|Gammaproteobacteria	1236|Gammaproteobacteria	S	DNA-packaging protein gp3	-	-	-	-	-	-	-	-	-	-	-	-	GP3_package
Albert	GCA_008528755	Albert_GCA_008528755	A	PHAGE_Entero_UAB_Phi20_NC_031019	2_23	155148.Q9AZ02_BPHK6	9.31e-31	108	4QEYR@10239|Viruses,4QWBY@35237|dsDNA viruses no RNA stage,4QTQ1@28883|Caudovirales,4QP03@10744|Podoviridae	10744|Podoviridae	-	-	-	-	-	-	-	-	-	-	-	-	-	-	-
Albert	GCA_008528755	Albert_GCA_008528755	A	PHAGE_Entero_UAB_Phi20_NC_031019	2_24	10761.Q716B0_BPSFV	4.59e-47	151	4QF6B@10239|Viruses,4QW51@35237|dsDNA viruses no RNA stage,4QPPU@28883|Caudovirales,4QNC5@10744|Podoviridae	10744|Podoviridae	S	Protein of unknown function (DUF2560)	-	-	-	-	-	-	-	-	-	-	-	-	-
Albert	GCA_008528755	Albert_GCA_008528755	A	PHAGE_Entero_UAB_Phi20_NC_031019	2_25	1127357.I1TEI1_9CAUD	9.04e-159	445	4QAPV@10239|Viruses,4QV7H@35237|dsDNA viruses no RNA stage,4QPC3@28883|Caudovirales	28883|Caudovirales	S	DNA binding	-	-	-	-	-	-	-	-	-	-	-	-	-
Albert	GCA_008528755	Albert_GCA_008528755	A	PHAGE_Entero_UAB_Phi20_NC_031019	2_26	432201.K7P710_9CAUD	4.62e-92	271	4QB5H@10239|Viruses,4QV85@35237|dsDNA viruses no RNA stage,4QPQR@28883|Caudovirales,4QMVY@10699|Siphoviridae	10699|Siphoviridae	S	Bacteriophage Rz lysis protein	-	-	-	-	-	-	-	-	-	-	-	-	-
Albert	GCA_008528755	Albert_GCA_008528755	A	PHAGE_Entero_UAB_Phi20_NC_031019	2_27	1168549.I6S1V9_9CAUD	1.17e-115	331	4QM0Q@10699|Siphoviridae	10699|Siphoviridae	S	Phage lysozyme	-	GO:0001906,GO:0001907,GO:0003674,GO:0003796,GO:0003824,GO:0004553,GO:0008150,GO:0008933,GO:0016032,GO:0016740,GO:0016757,GO:0016787,GO:0016798,GO:0019048,GO:0019058,GO:0019076,GO:0031640,GO:0035821,GO:0035890,GO:0035891,GO:0039633,GO:0040011,GO:0044003,GO:0044004,GO:0044364,GO:0044403,GO:0044419,GO:0044659,GO:0044661,GO:0051701,GO:0051704,GO:0051817,GO:0051818,GO:0051883,GO:0052126,GO:0052192,GO:…	-	-	-	-	-	-	-	-	-	-	-
Albert	GCA_008528755	Albert_GCA_008528755	A	PHAGE_Entero_UAB_Phi20_NC_031019	2_28	90371.CY43_01820	8.74e-46	147	2E83Y@1|root,332HR@2|Bacteria,1NFBD@1224|Proteobacteria,1SFGW@1236|Gammaproteobacteria	1236|Gammaproteobacteria	S	Bacteriophage holin family HP1	-	-	-	-	-	-	-	-	-	-	-	-	Phage_holin_2_3
Albert	GCA_008528755	Albert_GCA_008528755	A	PHAGE_Entero_UAB_Phi20_NC_031019	2_29	348058.B9UDI8_9CAUD	1.07e-142	403	4QCGE@10239|Viruses,4QUYM@35237|dsDNA viruses no RNA stage,4QQVN@28883|Caudovirales,4QND5@10744|Podoviridae	10744|Podoviridae	S	heat shock protein binding	-	-	-	-	-	-	-	-	-	-	-	-	-
Albert	GCA_008528755	Albert_GCA_008528755	A	PHAGE_Entero_UAB_Phi20_NC_031019	2_30	1168549.I6R9D4_9CAUD	7.67e-30	106	4QMP2@10699|Siphoviridae	10699|Siphoviridae	-	-	-	-	-	-	-	-	-	-	-	-	-	-	-
Albert	GCA_008528755	Albert_GCA_008528755	A	PHAGE_Entero_UAB_Phi20_NC_031019	2_31	10754.NINH_BPP22	8.44e-44	142	4QCF8@10239|Viruses,4QV2R@35237|dsDNA viruses no RNA stage,4QPJG@28883|Caudovirales,4QNB0@10744|Podoviridae	10744|Podoviridae	S	Phage NinH protein	-	-	-	-	-	-	-	-	-	-	-	-	-
Albert	GCA_008528755	Albert_GCA_008528755	A	PHAGE_Entero_UAB_Phi20_NC_031019	2_32	101570.Q5G8R9_9CAUD	9.24e-51	160	4QE5M@10239|Viruses,4QW4Y@35237|dsDNA viruses no RNA stage,4QUDE@28883|Caudovirales,4QMFV@10699|Siphoviridae	10699|Siphoviridae	-	-	-	-	-	-	-	-	-	-	-	-	-	-	-
Albert	GCA_008528755	Albert_GCA_008528755	A	PHAGE_Entero_UAB_Phi20_NC_031019	2_33	10754.NING_BPP22	1.7e-137	389	4QEMB@10239|Viruses,4QP45@10744|Podoviridae	10744|Podoviridae	S	Bacteriophage Lambda NinG protein	-	-	-	-	-	-	-	-	-	-	-	-	-
Albert	GCA_008528755	Albert_GCA_008528755	A	PHAGE_Entero_UAB_Phi20_NC_031019	2_34	10754.NINF_BPP22	5.6e-36	121	4QB74@10239|Viruses,4QVS6@35237|dsDNA viruses no RNA stage,4QPTP@28883|Caudovirales,4QNMZ@10744|Podoviridae	10744|Podoviridae	S	NinF protein	-	-	-	-	-	-	-	-	-	-	-	-	-
Albert	GCA_008528755	Albert_GCA_008528755	A	PHAGE_Entero_UAB_Phi20_NC_031019	2_35	10754.NINX_BPP22	1.41e-80	238	4QDSR@10239|Viruses,4QUYB@35237|dsDNA viruses no RNA stage,4QPGQ@28883|Caudovirales	28883|Caudovirales	S	Protein of unknown function (DUF2591)	-	-	-	-	-	-	-	-	-	-	-	-	-
Albert	GCA_008528755	Albert_GCA_008528755	A	PHAGE_Entero_UAB_Phi20_NC_031019	2_36	10754.NINE_BPP22	5.79e-38	126	4QCAM@10239|Viruses,4QV2S@35237|dsDNA viruses no RNA stage,4QR76@28883|Caudovirales	28883|Caudovirales	S	NINE Protein	-	-	-	-	-	-	-	-	-	-	-	-	-
Albert	GCA_008528755	Albert_GCA_008528755	A	PHAGE_Entero_UAB_Phi20_NC_031019	2_37	10754.NIND_BPP22	8.51e-44	141	4QFRN@10239|Viruses,4QYM5@35237|dsDNA viruses no RNA stage,4QR4I@28883|Caudovirales,4QND1@10744|Podoviridae	10744|Podoviridae	S	Pfam:NinD	-	-	-	-	-	-	-	-	-	-	-	-	-
Albert	GCA_008528755	Albert_GCA_008528755	A	PHAGE_Entero_UAB_Phi20_NC_031019	2_38	348058.B9UDI1_9CAUD	7.97e-101	292	4QAQA@10239|Viruses,4QXB8@35237|dsDNA viruses no RNA stage,4QQ03@28883|Caudovirales,4QNPC@10744|Podoviridae	10744|Podoviridae	S	NinB protein	-	-	-	-	-	-	-	-	-	-	-	-	-
Albert	GCA_008528755	Albert_GCA_008528755	A	PHAGE_Entero_UAB_Phi20_NC_031019	2_39	10754.VG12_BPP22	0	884	4QAWG@10239|Viruses,4QV6X@35237|dsDNA viruses no RNA stage,4QPII@28883|Caudovirales	28883|Caudovirales	S	DnaB-like helicase C terminal domain	-	-	-	-	-	-	-	-	-	-	-	-	-
Albert	GCA_008528755	Albert_GCA_008528755	A	PHAGE_Entero_UAB_Phi20_NC_031019	2_40	10754.VG18_BPP22	2.72e-195	541	4QBIG@10239|Viruses,4QV5Z@35237|dsDNA viruses no RNA stage,4QPG8@28883|Caudovirales	28883|Caudovirales	S	DNA replication	-	GO:0003674,GO:0003676,GO:0003677,GO:0005488,GO:0008150,GO:0016032,GO:0019058,GO:0019079,GO:0039686,GO:0039693,GO:0044403,GO:0044419,GO:0051704,GO:0097159,GO:1901363	-	-	-	-	-	-	-	-	-	-	-
Albert	GCA_008528755	Albert_GCA_008528755	A	PHAGE_Entero_UAB_Phi20_NC_031019	2_41	1147146.K7P745_9CAUD	5.33e-21	83.2	4QH5S@10239|Viruses,4QX77@35237|dsDNA viruses no RNA stage,4QSZ4@28883|Caudovirales	28883|Caudovirales	S	Protein of unknown function (DUF2740)	-	-	-	-	-	-	-	-	-	-	-	-	-
Albert	GCA_008528755	Albert_GCA_008528755	A	PHAGE_Entero_UAB_Phi20_NC_031019	2_42	101570.Q5G8T2_9CAUD	9.56e-59	181	4QD0P@10239|Viruses,4QVYA@35237|dsDNA viruses no RNA stage,4QPC0@28883|Caudovirales	28883|Caudovirales	S	Bacteriophage CII protein	-	-	-	-	-	-	-	-	-	-	-	-	-
Albert	GCA_008528755	Albert_GCA_008528755	A	PHAGE_Entero_UAB_Phi20_NC_031019	2_43	101570.Q5G8T3_9CAUD	1.68e-36	123	4QBI3@10239|Viruses,4R0KR@35237|dsDNA viruses no RNA stage,4QSCK@28883|Caudovirales	28883|Caudovirales	K	DNA-binding transcriptional regulator Cro	-	-	-	-	-	-	-	-	-	-	-	-	-
Albert	GCA_008528755	Albert_GCA_008528755	A	PHAGE_Entero_UAB_Phi20_NC_031019	2_44	101570.Q5G8T4_9CAUD	6.95e-157	439	4QAQV@10239|Viruses,4QUPK@35237|dsDNA viruses no RNA stage,4QPCB@28883|Caudovirales	28883|Caudovirales	S	protein disulfide oxidoreductase activity	-	GO:0001047,GO:0001067,GO:0003674,GO:0003676,GO:0003677,GO:0005488,GO:0005515,GO:0005575,GO:0006355,GO:0008150,GO:0009889,GO:0009890,GO:0009892,GO:0010468,GO:0010556,GO:0010558,GO:0010605,GO:0010629,GO:0010944,GO:0016032,GO:0019012,GO:0019042,GO:0019044,GO:0019219,GO:0019222,GO:0031323,GO:0031324,GO:0031326,GO:0031327,GO:0042802,GO:0043900,GO:0043902,GO:0043903,GO:0044212,GO:0044403,GO:0044419,GO:…	-	-	-	-	-	-	-	-	-	-	-
Albert	GCA_008528755	Albert_GCA_008528755	A	PHAGE_Entero_UAB_Phi20_NC_031019	2_45	329864.B8K1E6_9CAUD	1.91e-64	196	4QGNW@10239|Viruses,4QYEU@35237|dsDNA viruses no RNA stage,4QTR1@28883|Caudovirales,4QNRT@10744|Podoviridae	10744|Podoviridae	-	-	-	-	-	-	-	-	-	-	-	-	-	-	-
Albert	GCA_008528755	Albert_GCA_008528755	A	PHAGE_Entero_UAB_Phi20_NC_031019	2_46	10754.SIEB_BPP22	5.08e-133	380	4QP2J@10744|Podoviridae	10744|Podoviridae	S	-	-	-	-	-	-	-	-	-	-	-	-	-	-
Albert	GCA_008528755	Albert_GCA_008528755	A	PHAGE_Entero_UAB_Phi20_NC_031019	2_47	173443.Q8HAG9_BPST6	1.83e-39	130	4QHC3@10239|Viruses,4QWGA@35237|dsDNA viruses no RNA stage,4QSRD@28883|Caudovirales,4QNDJ@10744|Podoviridae	10744|Podoviridae	S	Antirestriction protein Ral	-	-	-	-	-	-	-	-	-	-	-	-	-
Albert	GCA_008528755	Albert_GCA_008528755	A	PHAGE_Entero_UAB_Phi20_NC_031019	2_50	173443.Q8HAH1_BPST6	9.26e-69	207	4QC75@10239|Viruses,4QXNN@35237|dsDNA viruses no RNA stage,4QTHQ@28883|Caudovirales,4QNVW@10744|Podoviridae	10744|Podoviridae	S	Pfam:Gp17	-	-	-	-	-	-	-	-	-	-	-	-	-
Albert	GCA_008528755	Albert_GCA_008528755	A	PHAGE_Entero_UAB_Phi20_NC_031019	2_51	221029.Q76H38_9CAUD	1.7e-21	84.7	4QDJS@10239|Viruses,4QV4J@35237|dsDNA viruses no RNA stage,4QS08@28883|Caudovirales,4QNK7@10744|Podoviridae	10744|Podoviridae	S	Lambda Phage CIII	-	-	-	-	-	-	-	-	-	-	-	-	-
Albert	GCA_008528755	Albert_GCA_008528755	A	PHAGE_Entero_UAB_Phi20_NC_031019	2_52	1115512.EH105704_01_02750	2.31e-30	107	28XJD@1|root,2ZJGK@2|Bacteria,1P4G9@1224|Proteobacteria,1SUQ4@1236|Gammaproteobacteria	1236|Gammaproteobacteria	S	Family of unknown function (DUF5444)	-	-	-	-	-	-	-	-	-	-	-	-	DUF5444
Albert	GCA_008528755	Albert_GCA_008528755	A	PHAGE_Entero_UAB_Phi20_NC_031019	2_53	90371.CY43_01685	2.47e-21	84	2CBAM@1|root,2ZPNA@2|Bacteria,1P751@1224|Proteobacteria,1ST71@1236|Gammaproteobacteria	1236|Gammaproteobacteria	S	Accessory recombination function protein	-	-	-	-	-	-	-	-	-	-	-	-	Phage_Arf
Albert	GCA_008528755	Albert_GCA_008528755	A	PHAGE_Entero_UAB_Phi20_NC_031019	2_54	10754.ERF_BPP22	1.11e-143	405	4QBFR@10239|Viruses,4QV1E@35237|dsDNA viruses no RNA stage,4QPRX@28883|Caudovirales,4QNJQ@10744|Podoviridae	10744|Podoviridae	S	ERF superfamily	-	-	-	-	-	-	-	-	-	-	-	-	-
Albert	GCA_008528755	Albert_GCA_008528755	A	PHAGE_Entero_UAB_Phi20_NC_031019	2_55	221029.Q76H41_9CAUD	3.17e-58	180	4QG52@10239|Viruses,4QXYN@35237|dsDNA viruses no RNA stage,4QPRN@28883|Caudovirales,4QNSU@10744|Podoviridae	10744|Podoviridae	-	-	-	-	-	-	-	-	-	-	-	-	-	-	-
Albert	GCA_008528755	Albert_GCA_008528755	A	PHAGE_Entero_UAB_Phi20_NC_031019	2_56	173443.Q8HAH7_BPST6	1.48e-62	191	4QD2U@10239|Viruses,4R03T@35237|dsDNA viruses no RNA stage,4QPUY@28883|Caudovirales	28883|Caudovirales	S	Protein of unknown function (DUF2856)	-	-	-	-	-	-	-	-	-	-	-	-	-
Albert	GCA_008528755	Albert_GCA_008528755	A	PHAGE_Entero_UAB_Phi20_NC_031019	2_57	10754.Y6K6_BPP22	8.13e-35	118	4QCQZ@10239|Viruses,4QWZZ@35237|dsDNA viruses no RNA stage,4QPSR@28883|Caudovirales	28883|Caudovirales	S	Protein of unknown function (DUF2737)	-	-	-	-	-	-	-	-	-	-	-	-	-
Albert	GCA_008528755	Albert_GCA_008528755	A	PHAGE_Entero_UAB_Phi20_NC_031019	2_58	10754.VEAE_BPP22	4.08e-115	330	4QFD9@10239|Viruses,4QUY2@35237|dsDNA viruses no RNA stage,4QTS6@28883|Caudovirales	28883|Caudovirales	-	-	-	-	-	-	-	-	-	-	-	-	-	-	-
Albert	GCA_008528755	Albert_GCA_008528755	A	PHAGE_Entero_UAB_Phi20_NC_031019	2_60	10754.VEAF_BPP22	1.68e-85	251	4QANT@10239|Viruses,4QVQ8@35237|dsDNA viruses no RNA stage,4QSWX@28883|Caudovirales	28883|Caudovirales	S	Pfam:DUF5448	-	-	-	-	-	-	-	-	-	-	-	-	-
Albert	GCA_008528755	Albert_GCA_008528755	A	PHAGE_Entero_UAB_Phi20_NC_031019	2_61	10754.VEAD_BPP22	1.41e-133	379	4QB2V@10239|Viruses,4QV56@35237|dsDNA viruses no RNA stage,4QPAK@28883|Caudovirales	28883|Caudovirales	S	Ead/Ea22-like protein	-	-	-	-	-	-	-	-	-	-	-	-	-
Albert	GCA_008528755	Albert_GCA_008528755	A	PHAGE_Entero_UAB_Phi20_NC_031019	2_64	10754.VEAG_BPP22	1.3e-39	130	4QEM9@10239|Viruses,4QUJ1@28883|Caudovirales,4QNDX@10744|Podoviridae	10744|Podoviridae	-	-	-	-	-	-	-	-	-	-	-	-	-	-	-
Albert	GCA_008528755	Albert_GCA_008528755	A	PHAGE_Entero_UAB_Phi20_NC_031019	2_65	716541.ECL_03605	5.7e-104	305	2CEHT@1|root,33VDE@2|Bacteria,1NUGC@1224|Proteobacteria,1SNE3@1236|Gammaproteobacteria	1236|Gammaproteobacteria	-	-	-	-	-	-	-	-	-	-	-	-	-	-	-
Albert	GCA_008528755	Albert_GCA_008528755	A	PHAGE_Entero_UAB_Phi20_NC_031019	2_66	10754.VINT_BPP22	5.57e-292	795	4QAQE@10239|Viruses,4QUYF@35237|dsDNA viruses no RNA stage,4QPDM@28883|Caudovirales,4QNMP@10744|Podoviridae	10744|Podoviridae	S	Phage integrase family	-	-	-	-	-	-	-	-	-	-	-	-	-
Albert	GCA_008528755	Albert_GCA_008528755	A	PHAGE_Entero_186_NC_001317	3_2	218493.SBG_2845	2.62e-221	613	COG0582@1|root,COG0582@2|Bacteria,1N45B@1224|Proteobacteria,1RNDM@1236|Gammaproteobacteria,3ZMQB@590|Salmonella	1236|Gammaproteobacteria	L	Phage integrase family	int	-	-	-	-	-	-	-	-	-	-	-	Phage_integrase
Albert	GCA_008528755	Albert_GCA_008528755	A	PHAGE_Entero_186_NC_001317	3_3	1114922.CIFAM_19_02130	1.73e-131	373	COG2932@1|root,COG2932@2|Bacteria,1RE0U@1224|Proteobacteria,1S7C6@1236|Gammaproteobacteria,3WZMM@544|Citrobacter	1236|Gammaproteobacteria	K	Bacteriophage CI repressor helix-turn-helix domain	-	-	-	-	-	-	-	-	-	-	-	-	Phage_CI_C,Phage_CI_repr
Albert	GCA_008528755	Albert_GCA_008528755	A	PHAGE_Entero_186_NC_001317	3_4	399742.Ent638_3512	1.34e-58	181	2F6NG@1|root,33Z50@2|Bacteria,1NXBR@1224|Proteobacteria,1SQ56@1236|Gammaproteobacteria	1236|Gammaproteobacteria	-	-	apl	-	-	-	-	-	-	-	-	-	-	-	-
Albert	GCA_008528755	Albert_GCA_008528755	A	PHAGE_Entero_186_NC_001317	3_5	218493.SBG_2842	4.05e-117	335	2BX0J@1|root,30H36@2|Bacteria,1R6TW@1224|Proteobacteria,1RZIA@1236|Gammaproteobacteria,3ZM6I@590|Salmonella	1236|Gammaproteobacteria	S	Phage regulatory protein CII (CP76)	cII	-	-	-	-	-	-	-	-	-	-	-	Phage_CP76
Albert	GCA_008528755	Albert_GCA_008528755	A	PHAGE_Entero_186_NC_001317	3_6	29252.VFIL_BP186	6.98e-51	160	4QEI8@10239|Viruses,4R0K8@35237|dsDNA viruses no RNA stage,4QR61@28883|Caudovirales,4QKFQ@10662|Myoviridae	10662|Myoviridae	S	Protein of unknown function (DUF2724)	-	-	-	-	-	-	-	-	-	-	-	-	-
Albert	GCA_008528755	Albert_GCA_008528755	A	PHAGE_Entero_186_NC_001317	3_8	29252.CP79_BP186	4.03e-42	138	4QFUB@10239|Viruses,4QZ9U@35237|dsDNA viruses no RNA stage,4QPBF@28883|Caudovirales,4QJZA@10662|Myoviridae	10662|Myoviridae	S	Protein of unknown function (DUF2732)	-	-	-	-	-	-	-	-	-	-	-	-	-
Albert	GCA_008528755	Albert_GCA_008528755	A	PHAGE_Entero_186_NC_001317	3_9	220341	5.2e-35	120	COG1734@1|root,COG1734@2|Bacteria,1N7Q0@1224|Proteobacteria,1SDQT@1236|Gammaproteobacteria,3ZMPK@590|Salmonella	1236|Gammaproteobacteria	T	Prokaryotic dksA/traR C4-type zinc finger	-	-	-	-	-	-	-	-	-	-	-	-	zf-dskA_traR
Albert	GCA_008528755	Albert_GCA_008528755	A	PHAGE_Entero_186_NC_001317	3_11	218493.SBG_2836	0	1361	28HIF@1|root,2Z7TX@2|Bacteria,1MY24@1224|Proteobacteria,1RN69@1236|Gammaproteobacteria,3ZMY5@590|Salmonella	1236|Gammaproteobacteria	L	endonuclease activity	-	-	-	-	-	-	-	-	-	-	-	-	Phage_GPA
Albert	GCA_008528755	Albert_GCA_008528755	A	PHAGE_Entero_186_NC_001317	3_12	29252.TUM_BP186	5.15e-93	272	4QBAR@10239|Viruses,4QV00@35237|dsDNA viruses no RNA stage,4QPDI@28883|Caudovirales,4QJZ7@10662|Myoviridae	10662|Myoviridae	S	DinI-like family	-	-	-	-	-	-	-	-	-	-	-	-	-
Albert	GCA_008528755	Albert_GCA_008528755	A	PHAGE_Entero_186_NC_001317	3_16	701347.Entcl_1613	1.17e-77	234	2DY13@1|root,347J0@2|Bacteria,1P0D7@1224|Proteobacteria,1SSPM@1236|Gammaproteobacteria	1236|Gammaproteobacteria	-	-	-	-	-	-	-	-	-	-	-	-	-	-	-
Albert	GCA_008528755	Albert_GCA_008528755	A	PHAGE_Entero_186_NC_001317	3_18	1166130.H650_11900	6.3e-229	632	COG4695@1|root,COG4695@2|Bacteria,1MWA5@1224|Proteobacteria,1RPXY@1236|Gammaproteobacteria,3X1X6@547|Enterobacter	1236|Gammaproteobacteria	S	Phage portal protein	-	-	-	-	-	-	-	-	-	-	-	-	Phage_portal
Albert	GCA_008528755	Albert_GCA_008528755	A	PHAGE_Entero_186_NC_001317	3_19	1166130.H650_11895	0	1049	COG4373@1|root,COG4373@2|Bacteria,1MXYV@1224|Proteobacteria,1RMCC@1236|Gammaproteobacteria,3X0I8@547|Enterobacter	1236|Gammaproteobacteria	S	Terminase RNaseH-like domain	-	-	-	-	-	-	-	-	-	-	-	-	Terminase_5,Terminase_6,Terminase_6C
Albert	GCA_008528755	Albert_GCA_008528755	A	PHAGE_Entero_186_NC_001317	3_20	1166130.H650_11890	3.39e-153	436	2CAV1@1|root,2ZBY8@2|Bacteria,1RAGI@1224|Proteobacteria,1RYPG@1236|Gammaproteobacteria,3X2GH@547|Enterobacter	1236|Gammaproteobacteria	S	Phage capsid scaffolding protein (GPO) serine peptidase	O	-	-	-	-	-	-	-	-	-	-	-	Phage_GPO
Albert	GCA_008528755	Albert_GCA_008528755	A	PHAGE_Entero_186_NC_001317	3_21	1166130.H650_11885	4.2e-228	634	2CCQ9@1|root,2Z7HY@2|Bacteria,1MUWR@1224|Proteobacteria,1RPKI@1236|Gammaproteobacteria,3WZYX@547|Enterobacter	1236|Gammaproteobacteria	S	Phage major capsid protein, P2 family	-	-	-	-	-	-	-	-	-	-	-	-	Phage_cap_P2
Albert	GCA_008528755	Albert_GCA_008528755	A	PHAGE_Entero_186_NC_001317	3_22	1166130.H650_11880	3.48e-129	372	2DKUP@1|root,30DH1@2|Bacteria,1RDUB@1224|Proteobacteria,1RRN1@1236|Gammaproteobacteria,3X2G3@547|Enterobacter	1236|Gammaproteobacteria	S	Phage small terminase subunit	-	-	-	-	-	-	-	-	-	-	-	-	Phage_term_smal
Albert	GCA_008528755	Albert_GCA_008528755	A	PHAGE_Entero_186_NC_001317	3_23	399742.Ent638_3497	1.31e-89	265	2CM6Y@1|root,32SDV@2|Bacteria,1N0DS@1224|Proteobacteria,1S9D3@1236|Gammaproteobacteria,3X2C6@547|Enterobacter	1236|Gammaproteobacteria	S	Phage head completion protein (GPL)	L	-	-	-	-	-	-	-	-	-	-	-	Phage_GPL
Albert	GCA_008528755	Albert_GCA_008528755	A	PHAGE_Entero_186_NC_001317	3_24	1166130.H650_11870	2.03e-33	115	COG5004@1|root,COG5004@2|Bacteria,1N81H@1224|Proteobacteria,1SCK4@1236|Gammaproteobacteria,3X2V1@547|Enterobacter	1236|Gammaproteobacteria	S	tail X family protein	-	-	-	-	-	-	-	-	-	-	-	-	Phage_tail_X
Albert	GCA_008528755	Albert_GCA_008528755	A	PHAGE_Entero_186_NC_001317	3_25	1006004.GBAG_2669	2.72e-36	123	2EQAF@1|root,33HWK@2|Bacteria,1NJ6N@1224|Proteobacteria,1SG14@1236|Gammaproteobacteria	1236|Gammaproteobacteria	S	Bacteriophage holin family HP1	-	-	-	-	-	-	-	-	-	-	-	-	Phage_holin_2_3
Albert	GCA_008528755	Albert_GCA_008528755	A	PHAGE_Entero_186_NC_001317	3_26	1114922.CIFAM_20_00110	1.38e-99	291	COG3772@1|root,COG3772@2|Bacteria,1MZJD@1224|Proteobacteria,1S2FS@1236|Gammaproteobacteria	1236|Gammaproteobacteria	G	lysozyme	nucD	-	3.2.1.17	ko:K01185	-	-	-	-	ko00000,ko01000	-	-	-	Phage_lysozyme
Albert	GCA_008528755	Albert_GCA_008528755	A	PHAGE_Entero_186_NC_001317	3_27	1166130.H650_11855	6.7e-55	175	2CIHG@1|root,32S81@2|Bacteria,1N3Q3@1224|Proteobacteria,1S8US@1236|Gammaproteobacteria,3X40J@547|Enterobacter	1236|Gammaproteobacteria	S	phage lysis regulatory protein, LysB family	-	-	-	-	-	-	-	-	-	-	-	-	DUF2570
Albert	GCA_008528755	Albert_GCA_008528755	A	PHAGE_Entero_186_NC_001317	3_28	1073999.BN137_1338	3.23e-73	223	2CBI4@1|root,32RTF@2|Bacteria,1MZ82@1224|Proteobacteria,1S5DY@1236|Gammaproteobacteria	1236|Gammaproteobacteria	S	P2 phage tail completion R family protein	-	-	-	-	-	-	-	-	-	-	-	-	P2_Phage_GpR
Albert	GCA_008528755	Albert_GCA_008528755	A	PHAGE_Entero_186_NC_001317	3_29	1073999.BN137_1337	3.36e-68	210	COG5005@1|root,COG5005@2|Bacteria,1MZCV@1224|Proteobacteria,1S4IA@1236|Gammaproteobacteria	1236|Gammaproteobacteria	S	virion morphogenesis protein	S	-	-	-	-	-	-	-	-	-	-	-	Phage_tail_S
Albert	GCA_008528755	Albert_GCA_008528755	A	PHAGE_Entero_186_NC_001317	3_30	218493.SBG_2818	7.73e-123	353	COG4540@1|root,COG4540@2|Bacteria,1N2WK@1224|Proteobacteria,1RRER@1236|Gammaproteobacteria,3ZMIC@590|Salmonella	1236|Gammaproteobacteria	S	Type VI secretion system, phage-baseplate injector	-	-	-	-	-	-	-	-	-	-	-	-	Phage_base_V
Albert	GCA_008528755	Albert_GCA_008528755	A	PHAGE_Entero_186_NC_001317	3_31	1166130.H650_08845	1.55e-52	167	COG3628@1|root,COG3628@2|Bacteria,1N7WS@1224|Proteobacteria,1SCD1@1236|Gammaproteobacteria,3X3WY@547|Enterobacter	1236|Gammaproteobacteria	S	Gene 25-like lysozyme	-	-	-	ko:K06903	-	-	-	-	ko00000	-	-	-	GPW_gp25
Albert	GCA_008528755	Albert_GCA_008528755	A	PHAGE_Entero_186_NC_001317	3_32	29252.Q37840_BP186	4.89e-177	498	4QAMU@10239|Viruses,4QV4U@35237|dsDNA viruses no RNA stage,4QPEV@28883|Caudovirales,4QI0J@10662|Myoviridae	10662|Myoviridae	S	Baseplate J-like protein	-	GO:0005575,GO:0019012,GO:0044423,GO:0098015,GO:0098025	-	-	-	-	-	-	-	-	-	-	-
Albert	GCA_008528755	Albert_GCA_008528755	A	PHAGE_Entero_186_NC_001317	3_33	1045856.EcWSU1_02258	2.72e-121	346	COG4385@1|root,COG4385@2|Bacteria,1NZST@1224|Proteobacteria,1RQRK@1236|Gammaproteobacteria,3X1DN@547|Enterobacter	1236|Gammaproteobacteria	S	Tail protein	-	-	-	-	-	-	-	-	-	-	-	-	Tail_P2_I
Albert	GCA_008528755	Albert_GCA_008528755	A	PHAGE_Entero_186_NC_001317	3_36	1166130.H650_11800	1.88e-244	676	COG3497@1|root,COG3497@2|Bacteria,1MW1V@1224|Proteobacteria,1RNUT@1236|Gammaproteobacteria,3X36F@547|Enterobacter	1236|Gammaproteobacteria	S	Phage tail sheath C-terminal domain	FI	-	-	ko:K06907	-	-	-	-	ko00000	-	-	-	Phage_sheath_1,Phage_sheath_1C
Albert	GCA_008528755	Albert_GCA_008528755	A	PHAGE_Entero_186_NC_001317	3_37	1440052.EAKF1_ch2011c	1.45e-91	271	COG3498@1|root,COG3498@2|Bacteria,1Q8HB@1224|Proteobacteria,1RPNF@1236|Gammaproteobacteria,3XQME@561|Escherichia	1236|Gammaproteobacteria	S	Phage tail tube protein FII	FII	-	-	ko:K06908	-	-	-	-	ko00000	-	-	-	Phage_tube
Albert	GCA_008528755	Albert_GCA_008528755	A	PHAGE_Entero_186_NC_001317	3_38	1166130.H650_11790	3.51e-43	142	2E3XV@1|root,32YUV@2|Bacteria,1N720@1224|Proteobacteria,1SCI4@1236|Gammaproteobacteria,3X40I@547|Enterobacter	1236|Gammaproteobacteria	S	Phage tail assembly chaperone proteins, E, or 41 or 14	-	-	-	-	-	-	-	-	-	-	-	-	Phage_TAC_7
Albert	GCA_008528755	Albert_GCA_008528755	A	PHAGE_Entero_186_NC_001317	3_39	502347.ESCAB7627_2095	0	1101	COG5283@1|root,COG5283@2|Bacteria,1NFKU@1224|Proteobacteria,1RP2D@1236|Gammaproteobacteria,3XQPK@561|Escherichia	1236|Gammaproteobacteria	S	Phage tail tape measure protein, TP901 family	-	-	-	-	-	-	-	-	-	-	-	-	PhageMin_Tail
Albert	GCA_008528755	Albert_GCA_008528755	A	PHAGE_Entero_186_NC_001317	3_40	502347.ESCAB7627_2094	8.2e-79	237	COG3499@1|root,COG3499@2|Bacteria,1MZJ7@1224|Proteobacteria,1S3NI@1236|Gammaproteobacteria,3XQH1@561|Escherichia	1236|Gammaproteobacteria	S	Phage P2 GpU	gpU	-	-	ko:K06906	-	-	-	-	ko00000	-	-	-	Phage_P2_GpU
Albert	GCA_008528755	Albert_GCA_008528755	A	PHAGE_Entero_186_NC_001317	3_41	349966.DJ58_3769	2.09e-209	587	COG3500@1|root,COG3500@2|Bacteria,1MXT8@1224|Proteobacteria,1RMKC@1236|Gammaproteobacteria,41EB6@629|Yersinia	1236|Gammaproteobacteria	S	to Late control gene D protein of root UniRef RepID VPD_BP186	-	-	-	ko:K06905	-	-	-	-	ko00000	-	-	-	Phage_GPD
Albert	GCA_008528755	Albert_GCA_008528755	A	PHAGE_Entero_186_NC_001317	3_42	220341	1.36e-119	341	COG3663@1|root,COG3663@2|Bacteria,1R47B@1224|Proteobacteria,1T0RJ@1236|Gammaproteobacteria,3ZJPQ@590|Salmonella	1236|Gammaproteobacteria	L	Excises ethenocytosine and uracil, which can arise by alkylation or deamination of cytosine, respectively, from the corresponding mispairs with guanine in ds-DNA. It is capable of hydrolyzing the carbon-nitrogen bond between the sugar-phosphate backbone of the DNA and the mispaired base. The complementary strand guanine functions in substrate recognition. Required for DNA damage lesion repair in …	mug	GO:0000700,GO:0003674,GO:0003824,GO:0004844,GO:0006139,GO:0006259,GO:0006281,GO:0006284,GO:0006285,GO:0006725,GO:0006807,GO:0006950,GO:0006974,GO:0008150,GO:0008152,GO:0008263,GO:0009987,GO:0016787,GO:0016798,GO:0016799,GO:0019104,GO:0033554,GO:0034641,GO:0043170,GO:0044237,GO:0044238,GO:0044260,GO:0046483,GO:0050896,GO:0051716,GO:0071704,GO:0090304,GO:0097506,GO:0140097,GO:1901360	3.2.2.28	ko:K03649	ko03410,map03410	-	-	-	ko00000,ko00001,ko01000,ko03400	-	-	-	UDG
Albert	GCA_008528755	Albert_GCA_008528755	A	PHAGE_Entero_186_NC_001317	3_43	218493.SBG_2805	0	1225	COG0568@1|root,COG0568@2|Bacteria,1MVNJ@1224|Proteobacteria,1RMQI@1236|Gammaproteobacteria,3ZKPP@590|Salmonella	1236|Gammaproteobacteria	K	Sigma factors are initiation factors that promote the attachment of RNA polymerase to specific initiation sites and are then released. This sigma factor is the primary sigma factor during exponential growth	rpoD	GO:0000988,GO:0000990,GO:0003674,GO:0005575,GO:0005622,GO:0005623,GO:0005737,GO:0005829,GO:0006139,GO:0006351,GO:0006352,GO:0006355,GO:0006725,GO:0006807,GO:0006950,GO:0008150,GO:0008152,GO:0009058,GO:0009059,GO:0009266,GO:0009408,GO:0009628,GO:0009889,GO:0009987,GO:0010467,GO:0010468,GO:0010556,GO:0016070,GO:0016987,GO:0018130,GO:0019219,GO:0019222,GO:0019438,GO:0031323,GO:0031326,GO:0032774,GO:…	-	ko:K03086	-	-	-	-	ko00000,ko03021	-	-	-	Sigma70_ner,Sigma70_r1_1,Sigma70_r1_2,Sigma70_r2,Sigma70_r3,Sigma70_r4
Albert	GCA_008528755	Albert_GCA_008528755	A	PHAGE_Entero_186_NC_001317	3_44	90371.CY43_16735	0	1169	COG0358@1|root,COG0358@2|Bacteria,1MUHC@1224|Proteobacteria,1RMGA@1236|Gammaproteobacteria,3ZJ0M@590|Salmonella	1236|Gammaproteobacteria	L	RNA polymerase that catalyzes the synthesis of short RNA molecules used as primers for DNA polymerase during DNA replication	dnaG	GO:0003674,GO:0003824,GO:0003896,GO:0003899,GO:0005488,GO:0005575,GO:0005622,GO:0005623,GO:0005737,GO:0006139,GO:0006259,GO:0006260,GO:0006261,GO:0006269,GO:0006725,GO:0006807,GO:0008150,GO:0008152,GO:0008270,GO:0009058,GO:0009059,GO:0009987,GO:0016070,GO:0016740,GO:0016772,GO:0016779,GO:0018130,GO:0019438,GO:0032774,GO:0034062,GO:0034641,GO:0034645,GO:0034654,GO:0043167,GO:0043169,GO:0043170,GO:…	-	ko:K02316	ko03030,map03030	-	-	-	ko00000,ko00001,ko01000,ko03032	-	-	-	DnaB_bind,DnaG_DnaB_bind,Toprim_2,Toprim_4,Toprim_N,zf-CHC2
Albert	GCA_008528755	Albert_GCA_008528755	A	PHAGE_Entero_186_NC_001317	3_46	1005994.GTGU_04164	8.88e-41	134	COG0828@1|root,COG0828@2|Bacteria,1MZCC@1224|Proteobacteria,1S8QZ@1236|Gammaproteobacteria	1236|Gammaproteobacteria	J	Belongs to the bacterial ribosomal protein bS21 family	rpsU	GO:0000028,GO:0003674,GO:0003735,GO:0005198,GO:0005575,GO:0005622,GO:0005623,GO:0005737,GO:0005829,GO:0005840,GO:0006412,GO:0006518,GO:0006807,GO:0006996,GO:0008150,GO:0008152,GO:0009058,GO:0009059,GO:0009987,GO:0010467,GO:0015935,GO:0016043,GO:0019538,GO:0022607,GO:0022613,GO:0022618,GO:0022626,GO:0022627,GO:0032991,GO:0034622,GO:0034641,GO:0034645,GO:0042254,GO:0042255,GO:0042274,GO:0043043,GO:…	-	ko:K02970	ko03010,map03010	M00178	-	-	br01610,ko00000,ko00001,ko00002,ko03011	-	-	-	Ribosomal_S21
Albert	GCA_008528755	Albert_GCA_008528755	A	PHAGE_Entero_186_NC_001317	3_47	90371.CY43_16725	3.75e-242	665	COG0533@1|root,COG0533@2|Bacteria,1MU6S@1224|Proteobacteria,1RN8M@1236|Gammaproteobacteria,3ZIQH@590|Salmonella	1236|Gammaproteobacteria	J	Required for the formation of a threonylcarbamoyl group on adenosine at position 37 (t(6)A37) in tRNAs that read codons beginning with adenine. Is involved in the transfer of the threonylcarbamoyl moiety of threonylcarbamoyl-AMP (TC-AMP) to the N6 group of A37, together with TsaE and TsaB. TsaD likely plays a direct catalytic role in this reaction	tsaD	GO:0000287,GO:0000408,GO:0002949,GO:0003674,GO:0003824,GO:0004175,GO:0004222,GO:0005488,GO:0005506,GO:0005515,GO:0005575,GO:0005622,GO:0005623,GO:0005737,GO:0005829,GO:0006139,GO:0006396,GO:0006399,GO:0006400,GO:0006508,GO:0006725,GO:0006807,GO:0008033,GO:0008150,GO:0008152,GO:0008233,GO:0008237,GO:0009451,GO:0009987,GO:0010467,GO:0016070,GO:0016787,GO:0019538,GO:0032991,GO:0034470,GO:0034641,GO:…	2.3.1.234	ko:K01409	-	-	R10648	RC00070,RC00416	ko00000,ko01000,ko03016	-	-	-	Peptidase_M22
Albert	GCA_008528755	Albert_GCA_008528755	A	PHAGE_Entero_fiAA91_ss_NC_022750	8_1	90371.CY43_21215	1.7e-146	413	COG2258@1|root,COG2258@2|Bacteria,1RAPM@1224|Proteobacteria,1RRB8@1236|Gammaproteobacteria,3ZKVN@590|Salmonella	1236|Gammaproteobacteria	S	3-alpha domain	yiiM	GO:0005575,GO:0005622,GO:0005623,GO:0005737,GO:0005829,GO:0008150,GO:0008152,GO:0009056,GO:0009404,GO:0009407,GO:0009636,GO:0009987,GO:0019748,GO:0042221,GO:0044237,GO:0044248,GO:0044424,GO:0044444,GO:0044464,GO:0050896,GO:0098754	-	-	-	-	-	-	-	-	-	-	3-alpha,MOSC
Albert	GCA_008528755	Albert_GCA_008528755	A	PHAGE_Entero_fiAA91_ss_NC_022750	8_2	90371.CY43_21220	1.67e-93	272	COG3631@1|root,COG3631@2|Bacteria,1RAKK@1224|Proteobacteria,1S508@1236|Gammaproteobacteria,3ZN9D@590|Salmonella	1236|Gammaproteobacteria	S	SnoaL-like domain	-	-	-	-	-	-	-	-	-	-	-	-	SnoaL_2
Albert	GCA_008528755	Albert_GCA_008528755	A	PHAGE_Entero_fiAA91_ss_NC_022750	8_3	220341	0	893	COG0642@1|root,COG2205@2|Bacteria,1MUAK@1224|Proteobacteria,1RPDY@1236|Gammaproteobacteria,3ZM37@590|Salmonella	1236|Gammaproteobacteria	T	Two-component sensor protein CpxA, periplasmic domain	cpxA	GO:0000155,GO:0000160,GO:0003674,GO:0003824,GO:0004672,GO:0004673,GO:0005488,GO:0005515,GO:0005575,GO:0005623,GO:0005886,GO:0006464,GO:0006468,GO:0006793,GO:0006796,GO:0006807,GO:0007154,GO:0007155,GO:0007165,GO:0008150,GO:0008152,GO:0009314,GO:0009628,GO:0009987,GO:0016020,GO:0016021,GO:0016301,GO:0016310,GO:0016740,GO:0016772,GO:0016773,GO:0016775,GO:0018106,GO:0018193,GO:0018202,GO:0019538,GO:…	2.7.13.3	ko:K07640	ko01503,ko02020,map01503,map02020	M00447,M00727,M00728	-	-	ko00000,ko00001,ko00002,ko01000,ko01001,ko02022	-	-	-	CpxA_peri,HAMP,HATPase_c,HisKA
Albert	GCA_008528755	Albert_GCA_008528755	A	PHAGE_Entero_fiAA91_ss_NC_022750	8_4	1114922.CIFAM_21_00740	1.14e-163	458	COG0745@1|root,COG0745@2|Bacteria,1MVCB@1224|Proteobacteria,1RMW7@1236|Gammaproteobacteria,3WWYS@544|Citrobacter	1236|Gammaproteobacteria	KT	Transcriptional regulatory protein, C terminal	cpxR	GO:0003674,GO:0003700,GO:0005575,GO:0005622,GO:0005623,GO:0005737,GO:0005829,GO:0006355,GO:0008150,GO:0009889,GO:0009890,GO:0009891,GO:0009892,GO:0009893,GO:0010468,GO:0010556,GO:0010557,GO:0010558,GO:0010604,GO:0010605,GO:0010628,GO:0010629,GO:0010810,GO:0019219,GO:0019222,GO:0030155,GO:0031323,GO:0031324,GO:0031325,GO:0031326,GO:0031327,GO:0031328,GO:0044424,GO:0044444,GO:0044464,GO:0045892,GO:…	-	ko:K07662,ko:K19610	ko01503,ko02020,map01503,map02020	M00447,M00727,M00728,M00770	-	-	ko00000,ko00001,ko00002,ko02022	-	-	-	Response_reg,Trans_reg_C
Albert	GCA_008528755	Albert_GCA_008528755	A	PHAGE_Entero_fiAA91_ss_NC_022750	8_5	90371.CY43_21235	1.03e-104	303	COG3678@1|root,COG3678@2|Bacteria,1RIYB@1224|Proteobacteria,1S628@1236|Gammaproteobacteria,3ZK1U@590|Salmonella	1236|Gammaproteobacteria	NPTU	LTXXQ motif family protein	cpxP	GO:0003674,GO:0005488,GO:0005515,GO:0005575,GO:0005623,GO:0006355,GO:0008150,GO:0009889,GO:0009890,GO:0009892,GO:0010468,GO:0010556,GO:0010558,GO:0010605,GO:0010629,GO:0019219,GO:0019222,GO:0030288,GO:0030313,GO:0031323,GO:0031324,GO:0031326,GO:0031327,GO:0031975,GO:0042597,GO:0042802,GO:0044464,GO:0045892,GO:0045934,GO:0048519,GO:0048523,GO:0050789,GO:0050794,GO:0051082,GO:0051171,GO:0051172,GO:…	-	ko:K06006	-	-	-	-	ko00000,ko03110	-	-	-	LTXXQ
Albert	GCA_008528755	Albert_GCA_008528755	A	PHAGE_Entero_fiAA91_ss_NC_022750	8_6	1173769.S4TP66_9CAUD	4.12e-236	649	4QAQE@10239|Viruses,4QUYF@35237|dsDNA viruses no RNA stage,4QPDM@28883|Caudovirales,4QI35@10662|Myoviridae	10662|Myoviridae	S	DNA integration	-	-	-	-	-	-	-	-	-	-	-	-	-
Albert	GCA_008528755	Albert_GCA_008528755	A	PHAGE_Entero_fiAA91_ss_NC_022750	8_7	1173769.S4TUC7_9CAUD	5.36e-65	197	4QAQV@10239|Viruses,4QUPK@35237|dsDNA viruses no RNA stage,4QPCB@28883|Caudovirales,4QIFH@10662|Myoviridae	10662|Myoviridae	S	sequence-specific DNA binding	-	-	-	-	-	-	-	-	-	-	-	-	-
Albert	GCA_008528755	Albert_GCA_008528755	A	PHAGE_Entero_fiAA91_ss_NC_022750	8_8	1440052.EAKF1_ch2042c	4.41e-63	192	2E3FQ@1|root,32YEI@2|Bacteria,1N9IX@1224|Proteobacteria,1SARC@1236|Gammaproteobacteria,3XR6F@561|Escherichia	1236|Gammaproteobacteria	S	Regulatory phage protein cox	cox	-	-	-	-	-	-	-	-	-	-	-	Phage_Cox
Albert	GCA_008528755	Albert_GCA_008528755	A	PHAGE_Entero_fiAA91_ss_NC_022750	8_9	1440052.EAKF1_ch2041c	9.92e-33	113	2AV5M@1|root,31KVY@2|Bacteria,1QIRA@1224|Proteobacteria,1TGKN@1236|Gammaproteobacteria,3XR9U@561|Escherichia	1236|Gammaproteobacteria	-	-	-	-	-	-	-	-	-	-	-	-	-	-	-
Albert	GCA_008528755	Albert_GCA_008528755	A	PHAGE_Entero_fiAA91_ss_NC_022750	8_10	1440052.EAKF1_ch0565c	1.6e-117	336	28P6S@1|root,2ZC1C@2|Bacteria,1RCA4@1224|Proteobacteria,1S3EG@1236|Gammaproteobacteria	1236|Gammaproteobacteria	S	Replication protein B	-	-	-	-	-	-	-	-	-	-	-	-	-
Albert	GCA_008528755	Albert_GCA_008528755	A	PHAGE_Entero_fiAA91_ss_NC_022750	8_11	1440052.EAKF1_ch0564c	4.81e-44	143	2EN7Q@1|root,33FVI@2|Bacteria,1NJ0T@1224|Proteobacteria,1SGWI@1236|Gammaproteobacteria,3XR6C@561|Escherichia	1236|Gammaproteobacteria	S	Protein of unknown function (DUF2732)	-	-	-	-	-	-	-	-	-	-	-	-	DUF2732
Albert	GCA_008528755	Albert_GCA_008528755	A	PHAGE_Entero_fiAA91_ss_NC_022750	8_12	1440052.EAKF1_ch0563c	5.95e-59	182	2DSPK@1|root,33GY5@2|Bacteria,1NM9G@1224|Proteobacteria,1SHBN@1236|Gammaproteobacteria	1236|Gammaproteobacteria	S	Domain of unknown function (DUF5405)	-	-	-	-	-	-	-	-	-	-	-	-	DUF5405
Albert	GCA_008528755	Albert_GCA_008528755	A	PHAGE_Entero_fiAA91_ss_NC_022750	8_13	1440052.EAKF1_ch2037c	1.43e-45	147	COG1734@1|root,COG1734@2|Bacteria,1NEJN@1224|Proteobacteria,1SDFA@1236|Gammaproteobacteria,3XQ69@561|Escherichia	1236|Gammaproteobacteria	T	C4-type zinc finger protein	-	-	-	-	-	-	-	-	-	-	-	-	zf-dskA_traR
Albert	GCA_008528755	Albert_GCA_008528755	A	PHAGE_Entero_fiAA91_ss_NC_022750	8_14	754331.AEME01000001_gene767	1.48e-57	178	2C58Y@1|root,334FK@2|Bacteria,1NCMP@1224|Proteobacteria,1SCRZ@1236|Gammaproteobacteria,3XR2B@561|Escherichia	1236|Gammaproteobacteria	S	Domain of unknown function (DUF5405)	-	-	-	-	-	-	-	-	-	-	-	-	DUF5405
Albert	GCA_008528755	Albert_GCA_008528755	A	PHAGE_Entero_fiAA91_ss_NC_022750	8_15	227940.Q858T4_9CAUD	0	1494	4QHQH@10239|Viruses,4QY3V@35237|dsDNA viruses no RNA stage,4QSJF@28883|Caudovirales,4QK1N@10662|Myoviridae	10662|Myoviridae	S	Bacteriophage replication gene A protein (GPA)	-	-	-	-	-	-	-	-	-	-	-	-	-
Albert	GCA_008528755	Albert_GCA_008528755	A	PHAGE_Entero_fiAA91_ss_NC_022750	8_17	1440052.EAKF1_ch2028	2.05e-254	697	COG4695@1|root,COG4695@2|Bacteria,1MWA5@1224|Proteobacteria,1RPXY@1236|Gammaproteobacteria,3XQQS@561|Escherichia	1236|Gammaproteobacteria	S	Phage portal protein, pbsx family	-	-	-	-	-	-	-	-	-	-	-	-	Phage_portal
Albert	GCA_008528755	Albert_GCA_008528755	A	PHAGE_Entero_fiAA91_ss_NC_022750	8_18	227940.Q858W7_9CAUD	0	1183	4QEN2@10239|Viruses,4QW4F@35237|dsDNA viruses no RNA stage,4QT39@28883|Caudovirales,4QI6I@10662|Myoviridae	10662|Myoviridae	S	Putative ATPase subunit of terminase (gpP-like)	-	-	-	-	-	-	-	-	-	-	-	-	-
Albert	GCA_008528755	Albert_GCA_008528755	A	PHAGE_Entero_fiAA91_ss_NC_022750	8_19	502347.ESCAB7627_2119	1.2e-200	556	2CAV1@1|root,2ZBY8@2|Bacteria,1RAGI@1224|Proteobacteria,1RYPG@1236|Gammaproteobacteria,3XQ7A@561|Escherichia	1236|Gammaproteobacteria	S	Phage capsid scaffolding protein (GPO) serine peptidase	O	-	-	-	-	-	-	-	-	-	-	-	Phage_GPO
Albert	GCA_008528755	Albert_GCA_008528755	A	PHAGE_Entero_fiAA91_ss_NC_022750	8_20	10679.CAPSD_BPP2	1.76e-257	706	4QEFW@10239|Viruses,4QYS6@35237|dsDNA viruses no RNA stage,4QRRU@28883|Caudovirales,4QI34@10662|Myoviridae	10662|Myoviridae	S	Phage major capsid protein, P2 family	-	-	-	-	-	-	-	-	-	-	-	-	-
Albert	GCA_008528755	Albert_GCA_008528755	A	PHAGE_Entero_fiAA91_ss_NC_022750	8_21	754331.AEME01000001_gene776	4.22e-162	455	2DKUP@1|root,30DH1@2|Bacteria,1RDUB@1224|Proteobacteria,1RRN1@1236|Gammaproteobacteria,3XQVY@561|Escherichia	1236|Gammaproteobacteria	S	Phage small terminase subunit	-	-	-	-	-	-	-	-	-	-	-	-	Phage_term_smal
Albert	GCA_008528755	Albert_GCA_008528755	A	PHAGE_Entero_fiAA91_ss_NC_022750	8_22	754331.AEME01000001_gene777	6.45e-116	333	2CM6Y@1|root,32SDV@2|Bacteria,1N0DS@1224|Proteobacteria,1S47C@1236|Gammaproteobacteria,3XQBZ@561|Escherichia	1236|Gammaproteobacteria	S	Phage head completion protein (GPL)	-	-	-	-	-	-	-	-	-	-	-	-	Phage_GPL
Albert	GCA_008528755	Albert_GCA_008528755	A	PHAGE_Entero_fiAA91_ss_NC_022750	8_23	754331.AEME01000001_gene778	1.41e-42	139	COG5004@1|root,COG5004@2|Bacteria,1N81H@1224|Proteobacteria,1SCK4@1236|Gammaproteobacteria,3XR9H@561|Escherichia	1236|Gammaproteobacteria	S	Phage Tail Protein X	-	-	-	-	-	-	-	-	-	-	-	-	Phage_tail_X
Albert	GCA_008528755	Albert_GCA_008528755	A	PHAGE_Entero_fiAA91_ss_NC_022750	8_24	10679.HOLIN_BPP2	1.41e-56	176	4QF68@10239|Viruses,4QV1J@35237|dsDNA viruses no RNA stage,4QRT0@28883|Caudovirales,4QKJ1@10662|Myoviridae	10662|Myoviridae	S	Pfam:Phage_holin_3_2	-	GO:0001906,GO:0001907,GO:0003674,GO:0005215,GO:0006810,GO:0008150,GO:0015267,GO:0016032,GO:0019048,GO:0019058,GO:0019076,GO:0022803,GO:0022857,GO:0031640,GO:0034290,GO:0034291,GO:0035821,GO:0035890,GO:0035891,GO:0039633,GO:0040011,GO:0044003,GO:0044004,GO:0044364,GO:0044403,GO:0044419,GO:0044659,GO:0044660,GO:0044661,GO:0051179,GO:0051234,GO:0051701,GO:0051704,GO:0051817,GO:0051818,GO:0051883,GO:…	-	-	-	-	-	-	-	-	-	-	-
Albert	GCA_008528755	Albert_GCA_008528755	A	PHAGE_Entero_fiAA91_ss_NC_022750	8_25	502347.ESCAB7627_2113	6.53e-121	344	COG4678@1|root,COG4678@2|Bacteria,1R92U@1224|Proteobacteria,1S23X@1236|Gammaproteobacteria,3XQJ5@561|Escherichia	1236|Gammaproteobacteria	G	Phage lysozyme	-	-	-	-	-	-	-	-	-	-	-	-	Phage_lysozyme
Albert	GCA_008528755	Albert_GCA_008528755	A	PHAGE_Entero_fiAA91_ss_NC_022750	8_26	502347.ESCAB7627_2112	1.95e-81	243	28XCH@1|root,2ZJAB@2|Bacteria,1P71C@1224|Proteobacteria,1SUK9@1236|Gammaproteobacteria,3XQYI@561|Escherichia	1236|Gammaproteobacteria	-	-	-	-	-	-	-	-	-	-	-	-	-	-	-
Albert	GCA_008528755	Albert_GCA_008528755	A	PHAGE_Entero_fiAA91_ss_NC_022750	8_27	754331.AEME01000001_gene782	3.02e-85	252	2CIHG@1|root,32S81@2|Bacteria,1N3Q3@1224|Proteobacteria,1S8US@1236|Gammaproteobacteria,3XQVZ@561|Escherichia	1236|Gammaproteobacteria	S	phage lysis regulatory protein, LysB family	-	-	-	-	-	-	-	-	-	-	-	-	DUF2570
Albert	GCA_008528755	Albert_GCA_008528755	A	PHAGE_Entero_fiAA91_ss_NC_022750	8_28	502347.ESCAB7627_2110	1.67e-30	107	2EPSH@1|root,33HD0@2|Bacteria,1NKAI@1224|Proteobacteria,1SHG6@1236|Gammaproteobacteria,3XR98@561|Escherichia	1236|Gammaproteobacteria	-	-	-	-	-	-	-	-	-	-	-	-	-	-	-
Albert	GCA_008528755	Albert_GCA_008528755	A	PHAGE_Entero_fiAA91_ss_NC_022750	8_29	502347.ESCAB7627_2109	7.77e-106	305	2CBI4@1|root,32RTF@2|Bacteria,1MZ82@1224|Proteobacteria,1S5DY@1236|Gammaproteobacteria,3XQXD@561|Escherichia	1236|Gammaproteobacteria	S	P2 phage tail completion protein R (GpR)	-	-	-	-	-	-	-	-	-	-	-	-	P2_Phage_GpR
Albert	GCA_008528755	Albert_GCA_008528755	A	PHAGE_Entero_fiAA91_ss_NC_022750	8_30	502347.ESCAB7627_2108	5.53e-99	288	COG5005@1|root,COG5005@2|Bacteria,1MZCV@1224|Proteobacteria,1S4IA@1236|Gammaproteobacteria,3XQF5@561|Escherichia	1236|Gammaproteobacteria	S	Phage virion morphogenesis family	S	-	-	-	-	-	-	-	-	-	-	-	Phage_tail_S
Albert	GCA_008528755	Albert_GCA_008528755	A	PHAGE_Entero_fiAA91_ss_NC_022750	8_31	502347.ESCAB7627_2107	1.11e-146	413	COG4540@1|root,COG4540@2|Bacteria,1N2WK@1224|Proteobacteria,1RRER@1236|Gammaproteobacteria,3XQP9@561|Escherichia	1236|Gammaproteobacteria	S	Type VI secretion system, phage-baseplate injector	-	-	-	-	-	-	-	-	-	-	-	-	Phage_base_V
Albert	GCA_008528755	Albert_GCA_008528755	A	PHAGE_Entero_fiAA91_ss_NC_022750	8_32	1440052.EAKF1_ch2019c	1.03e-75	226	COG3628@1|root,COG3628@2|Bacteria,1N7WS@1224|Proteobacteria,1SCD1@1236|Gammaproteobacteria	1236|Gammaproteobacteria	S	Baseplate assembly protein	-	-	-	ko:K06903	-	-	-	-	ko00000	-	-	-	GPW_gp25
Albert	GCA_008528755	Albert_GCA_008528755	A	PHAGE_Entero_fiAA91_ss_NC_022750	8_33	227940.Q858V6_9CAUD	3.6e-211	584	4QAMU@10239|Viruses,4QV4U@35237|dsDNA viruses no RNA stage,4QPEV@28883|Caudovirales,4QI0J@10662|Myoviridae	10662|Myoviridae	S	Baseplate J-like protein	-	GO:0005575,GO:0019012,GO:0044423,GO:0098015,GO:0098025	-	-	-	-	-	-	-	-	-	-	-
Albert	GCA_008528755	Albert_GCA_008528755	A	PHAGE_Entero_fiAA91_ss_NC_022750	8_34	399742.Ent638_3485	4.37e-117	338	COG4385@1|root,COG4385@2|Bacteria,1NZST@1224|Proteobacteria,1RQRK@1236|Gammaproteobacteria,3X1DN@547|Enterobacter	1236|Gammaproteobacteria	S	Tail protein	-	-	-	-	-	-	-	-	-	-	-	-	Tail_P2_I
Albert	GCA_008528755	Albert_GCA_008528755	A	PHAGE_Entero_fiAA91_ss_NC_022750	8_35	754331.AEME01000001_gene3584	1.96e-141	410	COG5301@1|root,COG5301@2|Bacteria,1MWNN@1224|Proteobacteria,1RR74@1236|Gammaproteobacteria,3XQD4@561|Escherichia	1236|Gammaproteobacteria	S	Phage tail-collar fibre protein	-	-	-	-	-	-	-	-	-	-	-	-	Collar,DUF3751,Phage_fiber_2
Albert	GCA_008528755	Albert_GCA_008528755	A	PHAGE_Phage_Gifsy_1_NC_010392	11_1	648885.KB316282_gene1366	1.12e-14	67.8	COG3772@1|root,COG3772@2|Bacteria	2|Bacteria	S	cytolysis by virus of host cell	-	-	3.2.1.17	ko:K01185	-	-	-	-	ko00000,ko01000	-	-	-	Phage_lysozyme
Albert	GCA_008528755	Albert_GCA_008528755	A	PHAGE_Phage_Gifsy_1_NC_010392	11_2	90371.CY43_09725	1.04e-72	221	2BQY7@1|root,32JVG@2|Bacteria,1RG8E@1224|Proteobacteria,1S5KS@1236|Gammaproteobacteria,3ZNG2@590|Salmonella	1236|Gammaproteobacteria	S	Bacteriophage Rz lysis protein	-	-	-	ko:K14744	-	-	-	-	ko00000,ko01000	-	-	-	Phage_lysis
Albert	GCA_008528755	Albert_GCA_008528755	A	PHAGE_Phage_Gifsy_1_NC_010392	11_3	90371.CY43_13920	4.25e-88	259	2C1UG@1|root,32ZD3@2|Bacteria,1N73H@1224|Proteobacteria,1SDSZ@1236|Gammaproteobacteria	1236|Gammaproteobacteria	S	lysozyme inhibitor activity	pliG	GO:0003674,GO:0004857,GO:0005575,GO:0005622,GO:0005623,GO:0005737,GO:0005829,GO:0008150,GO:0030234,GO:0042597,GO:0043086,GO:0044092,GO:0044424,GO:0044444,GO:0044464,GO:0050790,GO:0060241,GO:0065007,GO:0065009,GO:0098772	-	-	-	-	-	-	-	-	-	-	PPC
Albert	GCA_008528755	Albert_GCA_008528755	A	PHAGE_Phage_Gifsy_1_NC_010392	11_4	90371.CY43_13910	2.79e-123	352	COG4220@1|root,COG4220@2|Bacteria,1RCBU@1224|Proteobacteria,1S2J7@1236|Gammaproteobacteria	1236|Gammaproteobacteria	L	Phage DNA packaging protein Nu1	-	-	-	-	-	-	-	-	-	-	-	-	Phage_Nu1
Albert	GCA_008528755	Albert_GCA_008528755	A	PHAGE_Phage_Gifsy_1_NC_010392	11_5	90371.CY43_13905	0	1330	COG5525@1|root,COG5525@2|Bacteria,1MVS3@1224|Proteobacteria,1RRH5@1236|Gammaproteobacteria,3ZN97@590|Salmonella	1236|Gammaproteobacteria	S	Phage terminase large subunit (GpA)	-	-	3.1.21.4	ko:K21512	-	-	-	-	ko00000,ko01000	-	-	-	Terminase_GpA
Albert	GCA_008528755	Albert_GCA_008528755	A	PHAGE_Phage_Gifsy_1_NC_010392	11_6	90371.CY43_13900	5.53e-40	132	2EHEK@1|root,33B6I@2|Bacteria,1NJ8E@1224|Proteobacteria,1SHCP@1236|Gammaproteobacteria	1236|Gammaproteobacteria	S	gpW	W	-	-	-	-	-	-	-	-	-	-	-	gpW
Albert	GCA_008528755	Albert_GCA_008528755	A	PHAGE_Phage_Gifsy_1_NC_010392	11_7	90371.CY43_13895	0	1055	COG5511@1|root,COG5511@2|Bacteria,1MVN4@1224|Proteobacteria,1TB6B@1236|Gammaproteobacteria,3ZNDB@590|Salmonella	1236|Gammaproteobacteria	S	Phage portal protein, lambda family	-	-	-	-	-	-	-	-	-	-	-	-	Phage_portal_2
Albert	GCA_008528755	Albert_GCA_008528755	A	PHAGE_Phage_Gifsy_1_NC_010392	11_8	90371.CY43_13890	1.87e-275	763	COG0616@1|root,COG0616@2|Bacteria,1QGPW@1224|Proteobacteria,1RZZW@1236|Gammaproteobacteria,3ZNBS@590|Salmonella	1236|Gammaproteobacteria	OU	Peptidase family S49	-	-	-	ko:K21511	-	-	-	-	ko00000,ko01000	-	-	-	Peptidase_S49
Albert	GCA_008528755	Albert_GCA_008528755	A	PHAGE_Phage_Gifsy_1_NC_010392	11_9	90371.CY43_13885	8.82e-77	229	2CJRM@1|root,31641@2|Bacteria,1RIEC@1224|Proteobacteria,1S7RS@1236|Gammaproteobacteria	1236|Gammaproteobacteria	S	Bacteriophage lambda head decoration protein D	-	-	-	-	-	-	-	-	-	-	-	-	HDPD
Albert	GCA_008528755	Albert_GCA_008528755	A	PHAGE_Phage_Gifsy_1_NC_010392	11_10	90371.CY43_13880	2.19e-248	681	2C57E@1|root,2Z8WK@2|Bacteria,1PPA2@1224|Proteobacteria,1RZPQ@1236|Gammaproteobacteria,3ZNF6@590|Salmonella	1236|Gammaproteobacteria	S	Phage major capsid protein E	-	-	-	-	-	-	-	-	-	-	-	-	Phage_cap_E
Albert	GCA_008528755	Albert_GCA_008528755	A	PHAGE_Phage_Gifsy_1_NC_010392	11_11	90371.CY43_13875	2.1e-75	226	2C4NZ@1|root,33CM2@2|Bacteria,1NGIV@1224|Proteobacteria,1SHP5@1236|Gammaproteobacteria	1236|Gammaproteobacteria	S	pct identical to residues 1 to 124 of 124 from SwissProt.40 sp P36276 YG78_BPP21	-	-	-	-	-	-	-	-	-	-	-	-	Packaging_FI
Albert	GCA_008528755	Albert_GCA_008528755	A	PHAGE_Phage_Gifsy_1_NC_010392	11_12	90371.CY43_13870	9.2e-82	242	2E071@1|root,32VUX@2|Bacteria,1N2KU@1224|Proteobacteria,1SA0Q@1236|Gammaproteobacteria	1236|Gammaproteobacteria	S	Head-Tail	GJ11_17070	-	-	-	-	-	-	-	-	-	-	-	Phage_attach
Albert	GCA_008528755	Albert_GCA_008528755	A	PHAGE_Phage_Gifsy_1_NC_010392	11_13	90371.CY43_13865	2.65e-131	373	295PD@1|root,2ZT0R@2|Bacteria,1R6UI@1224|Proteobacteria,1S10J@1236|Gammaproteobacteria	1236|Gammaproteobacteria	S	tail protein	-	-	-	-	-	-	-	-	-	-	-	-	Minor_tail_Z
Albert	GCA_008528755	Albert_GCA_008528755	A	PHAGE_Phage_Gifsy_1_NC_010392	11_14	1197719.A464_1019	7.87e-269	738	COG0675@1|root,COG0675@2|Bacteria,1MUU0@1224|Proteobacteria,1RS1J@1236|Gammaproteobacteria,3ZMFW@590|Salmonella	1236|Gammaproteobacteria	L	Probable transposase	gipA	-	-	ko:K07496	-	-	-	-	ko00000	-	-	-	HTH_OrfB_IS605,OrfB_IS605,OrfB_Zn_ribbon
Albert	GCA_008528755	Albert_GCA_008528755	A	PHAGE_Phage_Gifsy_1_NC_010392	11_15	90371.CY43_13860	2.28e-92	270	2AFU1@1|root,315WD@2|Bacteria,1RK18@1224|Proteobacteria,1S7AX@1236|Gammaproteobacteria	1236|Gammaproteobacteria	S	Phage minor tail protein U	-	-	-	-	-	-	-	-	-	-	-	-	Phage_tail_U
Albert	GCA_008528755	Albert_GCA_008528755	A	PHAGE_Phage_Gifsy_1_NC_010392	11_16	90371.CY43_13855	7.95e-167	467	COG5492@1|root,COG5492@2|Bacteria,1R7SX@1224|Proteobacteria,1RP1Q@1236|Gammaproteobacteria	1236|Gammaproteobacteria	N	Lambda phage tail tube protein, TTP	-	-	-	-	-	-	-	-	-	-	-	-	Big_2,Phage_TTP_12
Albert	GCA_008528755	Albert_GCA_008528755	A	PHAGE_Phage_Gifsy_1_NC_010392	11_17	90371.CY43_13850	7.38e-88	258	2EBXR@1|root,32VXR@2|Bacteria,1N0TF@1224|Proteobacteria,1S9RH@1236|Gammaproteobacteria	1236|Gammaproteobacteria	S	Bacteriophage lambda tail assembly chaperone, TAC, protein G	-	-	-	-	-	-	-	-	-	-	-	-	Phage_TAC_2
Albert	GCA_008528755	Albert_GCA_008528755	A	PHAGE_Phage_Gifsy_1_NC_010392	11_18	90371.CY43_13845	2.46e-71	214	2E7G2@1|root,331YY@2|Bacteria,1NCN9@1224|Proteobacteria,1SCN0@1236|Gammaproteobacteria	1236|Gammaproteobacteria	S	phage tail assembly protein T	-	-	-	-	-	-	-	-	-	-	-	-	Phage_tail_T
Albert	GCA_008528755	Albert_GCA_008528755	A	PHAGE_Phage_Gifsy_1_NC_010392	11_19	90371.CY43_13840	0	1798	COG1196@1|root,COG5281@1|root,COG1196@2|Bacteria,COG5281@2|Bacteria,1MU81@1224|Proteobacteria,1RS6P@1236|Gammaproteobacteria,3ZND5@590|Salmonella	1236|Gammaproteobacteria	D	tail length tape measure	-	-	-	-	-	-	-	-	-	-	-	-	Phage_HK97_TLTM,TMP_2,Tape_meas_lam_C
Albert	GCA_008528755	Albert_GCA_008528755	A	PHAGE_Phage_Gifsy_1_NC_010392	11_20	90371.CY43_13835	8.34e-79	233	COG4718@1|root,COG4718@2|Bacteria,1N8H3@1224|Proteobacteria,1SCEF@1236|Gammaproteobacteria,3ZMQC@590|Salmonella	1236|Gammaproteobacteria	S	Phage minor tail protein	-	-	-	-	-	-	-	-	-	-	-	-	Phage_min_tail
Albert	GCA_008528755	Albert_GCA_008528755	A	PHAGE_Phage_Gifsy_1_NC_010392	11_21	90371.CY43_13830	4.02e-173	482	COG4672@1|root,COG4672@2|Bacteria,1N0JB@1224|Proteobacteria,1S2IE@1236|Gammaproteobacteria,3ZMMP@590|Salmonella	1236|Gammaproteobacteria	S	Phage minor tail protein L	JD73_18910	-	-	-	-	-	-	-	-	-	-	-	Phage_tail_L
Albert	GCA_008528755	Albert_GCA_008528755	A	PHAGE_Phage_Gifsy_1_NC_010392	11_22	90371.CY43_13825	1.62e-166	465	COG0791@1|root,COG1310@1|root,COG0791@2|Bacteria,COG1310@2|Bacteria,1N05J@1224|Proteobacteria,1RPP6@1236|Gammaproteobacteria,3ZMPM@590|Salmonella	1236|Gammaproteobacteria	M	Prokaryotic homologs of the JAB domain	JD73_18915	-	-	-	-	-	-	-	-	-	-	-	NLPC_P60,Prok-JAB
Albert	GCA_008528755	Albert_GCA_008528755	A	PHAGE_Phage_Gifsy_1_NC_010392	11_23	90371.CY43_13820	1.53e-116	333	COG4723@1|root,COG4723@2|Bacteria,1RFBS@1224|Proteobacteria,1S4AY@1236|Gammaproteobacteria,3ZMQF@590|Salmonella	1236|Gammaproteobacteria	S	Bacteriophage lambda tail assembly protein I	-	-	-	-	-	-	-	-	-	-	-	-	Lambda_tail_I
Albert	GCA_008528755	Albert_GCA_008528755	A	PHAGE_Phage_Gifsy_1_NC_010392	11_24	90371.CY43_13815	0	2194	COG4733@1|root,COG4733@2|Bacteria,1MXXZ@1224|Proteobacteria,1RNFD@1236|Gammaproteobacteria,3ZJ9T@590|Salmonella	1236|Gammaproteobacteria	D	Fibronectin type III protein	-	-	-	-	-	-	-	-	-	-	-	-	DUF1983,DUF3672,Phage-tail_3
Albert	GCA_008528755	Albert_GCA_008528755	A	PHAGE_Phage_Gifsy_1_NC_010392	11_26	1131730.BAVI_25714	1.25e-57	183	2DPH1@1|root,32UM3@2|Bacteria	2|Bacteria	S	Prophage tail fibre N-terminal	-	-	-	-	-	-	-	-	-	-	-	-	phage_tail_N
Albert	GCA_008528755	Albert_GCA_008528755	A	PHAGE_Phage_Gifsy_2_NC_010393	12_1	1131730.BAVI_25714	1.32e-59	188	2DPH1@1|root,32UM3@2|Bacteria	2|Bacteria	S	Prophage tail fibre N-terminal	-	-	-	-	-	-	-	-	-	-	-	-	phage_tail_N
Albert	GCA_008528755	Albert_GCA_008528755	A	PHAGE_Phage_Gifsy_2_NC_010393	12_4	502347.ESCAB7627_4100	0	1163	COG4733@1|root,COG4733@2|Bacteria,1MXXZ@1224|Proteobacteria,1RNFD@1236|Gammaproteobacteria,3XPGS@561|Escherichia	1236|Gammaproteobacteria	NT	Fibronectin type 3 domain	-	-	-	-	-	-	-	-	-	-	-	-	DUF1983,DUF3672,Phage-tail_3
Albert	GCA_008528755	Albert_GCA_008528755	A	PHAGE_Phage_Gifsy_2_NC_010393	12_5	90371.CY43_05355	6.1e-122	348	COG4723@1|root,COG4723@2|Bacteria,1RD21@1224|Proteobacteria,1SA8A@1236|Gammaproteobacteria	1236|Gammaproteobacteria	S	lambda tail assembly I	JD73_18920	-	-	-	-	-	-	-	-	-	-	-	Lambda_tail_I
Albert	GCA_008528755	Albert_GCA_008528755	A	PHAGE_Phage_Gifsy_2_NC_010393	12_6	155864.EDL933_2270	2.75e-146	415	COG0791@1|root,COG1310@1|root,COG0791@2|Bacteria,COG1310@2|Bacteria,1N05J@1224|Proteobacteria,1RPP6@1236|Gammaproteobacteria,3XPZ3@561|Escherichia	1236|Gammaproteobacteria	M	Corresponds to locus_tag	-	-	-	-	-	-	-	-	-	-	-	-	NLPC_P60,Prok-JAB
Albert	GCA_008528755	Albert_GCA_008528755	A	PHAGE_Phage_Gifsy_2_NC_010393	12_7	90371.CY43_05345	1.77e-171	478	COG4672@1|root,COG4672@2|Bacteria,1N0JB@1224|Proteobacteria,1S2IE@1236|Gammaproteobacteria,3ZMMP@590|Salmonella	1236|Gammaproteobacteria	S	Phage minor tail protein L	-	-	-	-	-	-	-	-	-	-	-	-	Phage_tail_L
Albert	GCA_008528755	Albert_GCA_008528755	A	PHAGE_Phage_Gifsy_2_NC_010393	12_8	90371.CY43_05340	2.06e-123	352	COG2032@1|root,COG2032@2|Bacteria,1RGV4@1224|Proteobacteria,1S6KW@1236|Gammaproteobacteria,3ZIQW@590|Salmonella	1236|Gammaproteobacteria	P	Destroys radicals which are normally produced within the cells and which are toxic to biological systems	sodC	GO:0005575,GO:0005623,GO:0042597,GO:0044464	1.15.1.1	ko:K04565	ko04146,ko04213,ko05014,ko05016,ko05020,map04146,map04213,map05014,map05016,map05020	-	-	-	ko00000,ko00001,ko01000	-	-	-	Sod_Cu
Albert	GCA_008528755	Albert_GCA_008528755	A	PHAGE_Phage_Gifsy_2_NC_010393	12_10	90371.CY43_05330	2.5e-78	232	COG4718@1|root,COG4718@2|Bacteria,1N8H3@1224|Proteobacteria,1SCEF@1236|Gammaproteobacteria,3ZMQC@590|Salmonella	1236|Gammaproteobacteria	S	Phage minor tail protein	JD73_18905	-	-	-	-	-	-	-	-	-	-	-	Phage_min_tail
Albert	GCA_008528755	Albert_GCA_008528755	A	PHAGE_Phage_Gifsy_2_NC_010393	12_11	90371.CY43_05325	0	1805	COG1196@1|root,COG5281@1|root,COG1196@2|Bacteria,COG5281@2|Bacteria,1MU81@1224|Proteobacteria,1RS6P@1236|Gammaproteobacteria,3ZND5@590|Salmonella	1236|Gammaproteobacteria	D	tail length tape measure	-	-	-	-	-	-	-	-	-	-	-	-	TMP_2,Tape_meas_lam_C
Albert	GCA_008528755	Albert_GCA_008528755	A	PHAGE_Phage_Gifsy_2_NC_010393	12_13	90371.CY43_05315	6.54e-87	256	2EBXR@1|root,33AYG@2|Bacteria,1NIRR@1224|Proteobacteria,1SIH6@1236|Gammaproteobacteria	1236|Gammaproteobacteria	S	Bacteriophage lambda tail assembly chaperone, TAC, protein G	-	-	-	-	-	-	-	-	-	-	-	-	Phage_TAC_2
Albert	GCA_008528755	Albert_GCA_008528755	A	PHAGE_Phage_Gifsy_2_NC_010393	12_14	90371.CY43_05310	1.56e-174	487	COG5492@1|root,COG5492@2|Bacteria,1R7SX@1224|Proteobacteria,1RP1Q@1236|Gammaproteobacteria	1236|Gammaproteobacteria	N	Lambda phage tail tube protein, TTP	-	-	-	-	-	-	-	-	-	-	-	-	Big_2,Phage_TTP_12
Albert	GCA_008528755	Albert_GCA_008528755	A	PHAGE_Phage_Gifsy_2_NC_010393	12_15	90371.CY43_05305	1.32e-91	268	2AFU1@1|root,31XYG@2|Bacteria,1RISF@1224|Proteobacteria,1S8CQ@1236|Gammaproteobacteria	1236|Gammaproteobacteria	S	Phage minor tail protein U	-	-	-	-	-	-	-	-	-	-	-	-	Phage_tail_U
Albert	GCA_008528755	Albert_GCA_008528755	A	PHAGE_Phage_Gifsy_2_NC_010393	12_17	90371.CY43_05295	5.3e-66	200	2E4T0@1|root,32ZMD@2|Bacteria,1N8Z6@1224|Proteobacteria,1SDG9@1236|Gammaproteobacteria	1236|Gammaproteobacteria	S	ATP-binding sugar transporter from pro-phage	-	-	-	-	-	-	-	-	-	-	-	-	Gifsy-2
Albert	GCA_008528755	Albert_GCA_008528755	A	PHAGE_Phage_Gifsy_2_NC_010393	12_18	90371.CY43_05290	5.96e-69	208	COG5471@1|root,COG5471@2|Bacteria,1NE9H@1224|Proteobacteria	1224|Proteobacteria	S	Uncharacterized conserved protein (DUF2190)	-	-	-	-	-	-	-	-	-	-	-	-	DUF2190
Albert	GCA_008528755	Albert_GCA_008528755	A	PHAGE_Phage_Gifsy_2_NC_010393	12_19	1147152.K7PGT6_9CAUD	0	919	4QBNM@10239|Viruses,4QPUI@28883|Caudovirales,4QKV6@10699|Siphoviridae	10699|Siphoviridae	S	Clp protease	-	-	-	-	-	-	-	-	-	-	-	-	-
Albert	GCA_008528755	Albert_GCA_008528755	A	PHAGE_Phage_Gifsy_2_NC_010393	12_20	90371.CY43_05280	0	992	COG5511@1|root,COG5511@2|Bacteria,1MVN4@1224|Proteobacteria,1RRK4@1236|Gammaproteobacteria	1236|Gammaproteobacteria	S	portal protein	-	-	-	-	-	-	-	-	-	-	-	-	Phage_portal_2
Albert	GCA_008528755	Albert_GCA_008528755	A	PHAGE_Phage_Gifsy_2_NC_010393	12_22	90371.CY43_05270	0	1379	COG5525@1|root,COG5525@2|Bacteria,1MVS3@1224|Proteobacteria,1RRH5@1236|Gammaproteobacteria	1236|Gammaproteobacteria	S	Terminase	-	-	-	-	-	-	-	-	-	-	-	-	Terminase_GpA
Albert	GCA_008528755	Albert_GCA_008528755	A	PHAGE_Phage_Gifsy_2_NC_010393	12_23	90371.CY43_05265	2.59e-117	336	28MTZ@1|root,2ZB20@2|Bacteria,1R7DT@1224|Proteobacteria,1S1TV@1236|Gammaproteobacteria	1236|Gammaproteobacteria	S	Protein of unknown function (DUF1441)	-	-	-	-	-	-	-	-	-	-	-	-	DUF1441
Albert	GCA_008528755	Albert_GCA_008528755	A	PHAGE_Phage_Gifsy_2_NC_010393	12_24	90371.CY43_05260	2.58e-106	307	2B3RN@1|root,31WF8@2|Bacteria,1RISP@1224|Proteobacteria,1S7R8@1236|Gammaproteobacteria,3ZNB7@590|Salmonella	1236|Gammaproteobacteria	S	Bacteriophage Rz lysis protein	-	-	-	ko:K14744	-	-	-	-	ko00000,ko01000	-	-	-	Phage_lysis
Albert	GCA_008528755	Albert_GCA_008528755	A	PHAGE_Phage_Gifsy_2_NC_010393	12_25	648885.KB316282_gene1366	1.36e-15	70.1	COG3772@1|root,COG3772@2|Bacteria	2|Bacteria	S	cytolysis by virus of host cell	-	-	3.2.1.17	ko:K01185	-	-	-	-	ko00000,ko01000	-	-	-	Phage_lysozyme
Altona	GCA_010634425	Altona_GCA_010634425	A	PHAGE_Salmon_SI7_NC_049460	3_1	1114922.CIFAM_21_00740	1.14e-163	458	COG0745@1|root,COG0745@2|Bacteria,1MVCB@1224|Proteobacteria,1RMW7@1236|Gammaproteobacteria,3WWYS@544|Citrobacter	1236|Gammaproteobacteria	KT	Transcriptional regulatory protein, C terminal	cpxR	GO:0003674,GO:0003700,GO:0005575,GO:0005622,GO:0005623,GO:0005737,GO:0005829,GO:0006355,GO:0008150,GO:0009889,GO:0009890,GO:0009891,GO:0009892,GO:0009893,GO:0010468,GO:0010556,GO:0010557,GO:0010558,GO:0010604,GO:0010605,GO:0010628,GO:0010629,GO:0010810,GO:0019219,GO:0019222,GO:0030155,GO:0031323,GO:0031324,GO:0031325,GO:0031326,GO:0031327,GO:0031328,GO:0044424,GO:0044444,GO:0044464,GO:0045892,GO:…	-	ko:K07662,ko:K19610	ko01503,ko02020,map01503,map02020	M00447,M00727,M00728,M00770	-	-	ko00000,ko00001,ko00002,ko02022	-	-	-	Response_reg,Trans_reg_C
Altona	GCA_010634425	Altona_GCA_010634425	A	PHAGE_Salmon_SI7_NC_049460	3_2	90371.CY43_21235	1.03e-104	303	COG3678@1|root,COG3678@2|Bacteria,1RIYB@1224|Proteobacteria,1S628@1236|Gammaproteobacteria,3ZK1U@590|Salmonella	1236|Gammaproteobacteria	NPTU	LTXXQ motif family protein	cpxP	GO:0003674,GO:0005488,GO:0005515,GO:0005575,GO:0005623,GO:0006355,GO:0008150,GO:0009889,GO:0009890,GO:0009892,GO:0010468,GO:0010556,GO:0010558,GO:0010605,GO:0010629,GO:0019219,GO:0019222,GO:0030288,GO:0030313,GO:0031323,GO:0031324,GO:0031326,GO:0031327,GO:0031975,GO:0042597,GO:0042802,GO:0044464,GO:0045892,GO:0045934,GO:0048519,GO:0048523,GO:0050789,GO:0050794,GO:0051082,GO:0051171,GO:0051172,GO:…	-	ko:K06006	-	-	-	-	ko00000,ko03110	-	-	-	LTXXQ
Altona	GCA_010634425	Altona_GCA_010634425	A	PHAGE_Salmon_SI7_NC_049460	3_3	1173769.S4TP66_9CAUD	2.39e-203	566	4QAQE@10239|Viruses,4QUYF@35237|dsDNA viruses no RNA stage,4QPDM@28883|Caudovirales,4QI35@10662|Myoviridae	10662|Myoviridae	S	DNA integration	-	-	-	-	-	-	-	-	-	-	-	-	-
Altona	GCA_010634425	Altona_GCA_010634425	A	PHAGE_Salmon_SI7_NC_049460	3_4	82995.CR62_06430	2.86e-46	150	COG2944@1|root,COG2944@2|Bacteria,1N1JJ@1224|Proteobacteria,1SC3D@1236|Gammaproteobacteria,4055X@613|Serratia	1236|Gammaproteobacteria	K	Helix-turn-helix XRE-family like proteins	-	-	-	-	-	-	-	-	-	-	-	-	HTH_3,HTH_31
Altona	GCA_010634425	Altona_GCA_010634425	A	PHAGE_Salmon_SI7_NC_049460	3_5	1440052.EAKF1_ch2042c	6.32e-54	169	2E3FQ@1|root,32YEI@2|Bacteria,1N9IX@1224|Proteobacteria,1SARC@1236|Gammaproteobacteria,3XR6F@561|Escherichia	1236|Gammaproteobacteria	S	Regulatory phage protein cox	cox	-	-	-	-	-	-	-	-	-	-	-	Phage_Cox
Altona	GCA_010634425	Altona_GCA_010634425	A	PHAGE_Salmon_SI7_NC_049460	3_6	1205683.CAKR01000045_gene4050	5.38e-35	120	2EHAK@1|root,33B2G@2|Bacteria,1NHM5@1224|Proteobacteria,1SJD7@1236|Gammaproteobacteria,41HKX@629|Yersinia	1236|Gammaproteobacteria	-	-	-	-	-	-	-	-	-	-	-	-	-	-	-
Altona	GCA_010634425	Altona_GCA_010634425	A	PHAGE_Salmon_SI7_NC_049460	3_8	1224136.AMFN01000002_gene94	2.14e-179	506	COG0338@1|root,COG0338@2|Bacteria,1P85S@1224|Proteobacteria,1RMNW@1236|Gammaproteobacteria,282XG@191675|unclassified Enterobacteriaceae	1236|Gammaproteobacteria	L	Site-specific DNA-methyltransferase (adenine-specific)	-	-	2.1.1.72	ko:K06223	ko03430,map03430	-	-	-	ko00000,ko00001,ko01000,ko02048,ko03032,ko03400	-	-	-	MethyltransfD12
Altona	GCA_010634425	Altona_GCA_010634425	A	PHAGE_Salmon_SI7_NC_049460	3_9	1224136.AMFN01000002_gene95	1.18e-20	84.3	2ECV9@1|root,32W0A@2|Bacteria,1N5U0@1224|Proteobacteria,1SC4I@1236|Gammaproteobacteria	1236|Gammaproteobacteria	-	-	-	-	-	-	-	-	-	-	-	-	-	-	-
Altona	GCA_010634425	Altona_GCA_010634425	A	PHAGE_Salmon_SI7_NC_049460	3_11	1453496.AT03_17995	0	1249	28HIF@1|root,2Z7TX@2|Bacteria,1MY24@1224|Proteobacteria,1RN69@1236|Gammaproteobacteria	1236|Gammaproteobacteria	S	replication	-	-	-	-	-	-	-	-	-	-	-	-	Phage_GPA
Altona	GCA_010634425	Altona_GCA_010634425	A	PHAGE_Salmon_SI7_NC_049460	3_15	1205683.CAKR01000045_gene4045	1.75e-44	146	2BGNY@1|root,32FXM@2|Bacteria,1PUMF@1224|Proteobacteria,1TIHF@1236|Gammaproteobacteria,41GQT@629|Yersinia	1236|Gammaproteobacteria	S	Ogr/Delta-like zinc finger	-	-	-	-	-	-	-	-	-	-	-	-	Ogr_Delta
Altona	GCA_010634425	Altona_GCA_010634425	A	PHAGE_Salmon_SI7_NC_049460	3_16	1205683.CAKR01000045_gene4044	7.76e-193	542	COG4695@1|root,COG4695@2|Bacteria,1MWA5@1224|Proteobacteria,1RPXY@1236|Gammaproteobacteria,41FHB@629|Yersinia	1236|Gammaproteobacteria	S	portal protein	Z012_05840	-	-	-	-	-	-	-	-	-	-	-	Phage_portal
Altona	GCA_010634425	Altona_GCA_010634425	A	PHAGE_Salmon_SI7_NC_049460	3_17	1205683.CAKR01000045_gene4043	0	968	COG4373@1|root,COG4373@2|Bacteria,1MXYV@1224|Proteobacteria,1RMCC@1236|Gammaproteobacteria,41FSW@629|Yersinia	1236|Gammaproteobacteria	S	Terminase RNaseH-like domain	P	-	-	-	-	-	-	-	-	-	-	-	Terminase_5,Terminase_6,Terminase_6C
Altona	GCA_010634425	Altona_GCA_010634425	A	PHAGE_Salmon_SI7_NC_049460	3_19	1205683.CAKR01000045_gene4041	6.85e-185	521	2CCQ9@1|root,2Z7HY@2|Bacteria,1MUWR@1224|Proteobacteria,1RPKI@1236|Gammaproteobacteria,41G0C@629|Yersinia	1236|Gammaproteobacteria	S	Phage major capsid protein, P2 family	-	-	-	-	-	-	-	-	-	-	-	-	Phage_cap_P2
Altona	GCA_010634425	Altona_GCA_010634425	A	PHAGE_Salmon_SI7_NC_049460	3_20	1205683.CAKR01000045_gene4040	7.21e-101	299	28IX0@1|root,2Z8V2@2|Bacteria,1R4KA@1224|Proteobacteria,1S4KG@1236|Gammaproteobacteria,41H01@629|Yersinia	1236|Gammaproteobacteria	L	Phage small terminase subunit	Z012_05820	-	-	-	-	-	-	-	-	-	-	-	Phage_term_smal
Altona	GCA_010634425	Altona_GCA_010634425	A	PHAGE_Salmon_SI7_NC_049460	3_21	1205683.CAKR01000045_gene4039	2.78e-68	211	2D3AE@1|root,32TEJ@2|Bacteria,1N3ET@1224|Proteobacteria,1SBMT@1236|Gammaproteobacteria,41HTG@629|Yersinia	1236|Gammaproteobacteria	S	Phage head completion protein (GPL)	Z012_05815	-	-	-	-	-	-	-	-	-	-	-	Phage_GPL
Altona	GCA_010634425	Altona_GCA_010634425	A	PHAGE_Salmon_SI7_NC_049460	3_23	1205683.CAKR01000045_gene4037	1.8e-97	290	2C7MJ@1|root,32RJF@2|Bacteria,1N5AD@1224|Proteobacteria,1SBE7@1236|Gammaproteobacteria,41HDC@629|Yersinia	1236|Gammaproteobacteria	-	-	-	-	-	-	-	-	-	-	-	-	-	-	Phage_tail_S
Altona	GCA_010634425	Altona_GCA_010634425	A	PHAGE_Salmon_SI7_NC_049460	3_24	1443113.LC20_04198	4.85e-169	484	28I3G@1|root,2Z878@2|Bacteria,1MXMV@1224|Proteobacteria,1RND0@1236|Gammaproteobacteria	1236|Gammaproteobacteria	S	Protein of unknown function (DUF2586)	Z012_05800	-	-	-	-	-	-	-	-	-	-	-	DUF2586
Altona	GCA_010634425	Altona_GCA_010634425	A	PHAGE_Salmon_SI7_NC_049460	3_27	716541.ECL_02843	1.47e-67	205	COG3179@1|root,COG3179@2|Bacteria,1RE8K@1224|Proteobacteria,1S4U8@1236|Gammaproteobacteria	1236|Gammaproteobacteria	S	D-alanyl-D-alanine carboxypeptidase	-	-	-	-	-	-	-	-	-	-	-	-	Peptidase_M15_4
Altona	GCA_010634425	Altona_GCA_010634425	A	PHAGE_Salmon_SI7_NC_049460	3_31	1443113.LC20_04190	3.31e-45	149	2E46B@1|root,32Z29@2|Bacteria,1RHDP@1224|Proteobacteria,1S81B@1236|Gammaproteobacteria	1236|Gammaproteobacteria	S	Protein of unknown function (DUF2590)	-	-	-	-	-	-	-	-	-	-	-	-	DUF2590
Altona	GCA_010634425	Altona_GCA_010634425	A	PHAGE_Salmon_SI7_NC_049460	3_32	741091.Rahaq_2524	2.24e-198	559	COG3299@1|root,COG3299@2|Bacteria,1PEAH@1224|Proteobacteria,1RPNV@1236|Gammaproteobacteria	1236|Gammaproteobacteria	S	phage Mu protein	-	-	-	-	-	-	-	-	-	-	-	-	Baseplate_J
Altona	GCA_010634425	Altona_GCA_010634425	A	PHAGE_Salmon_SI7_NC_049460	3_33	741091.Rahaq_2523	4.21e-98	289	2B8M4@1|root,321WF@2|Bacteria,1RHPZ@1224|Proteobacteria,1S6AB@1236|Gammaproteobacteria	1236|Gammaproteobacteria	-	-	VY92_04205	-	-	-	-	-	-	-	-	-	-	-	Tail_P2_I
Altona	GCA_010634425	Altona_GCA_010634425	A	PHAGE_Salmon_SI7_NC_049460	3_35	90371.CY43_05375	5.64e-74	228	COG2110@1|root,COG2110@2|Bacteria,1MYT5@1224|Proteobacteria,1S7KD@1236|Gammaproteobacteria,3ZMQ0@590|Salmonella	1236|Gammaproteobacteria	S	Caudovirales tail fibre assembly protein, lambda gpK	tfaR	-	-	-	-	-	-	-	-	-	-	-	Caudo_TAP
Altona	GCA_010634425	Altona_GCA_010634425	A	PHAGE_Salmon_SI7_NC_049460	3_37	1443113.LC20_04183	2.11e-67	210	2EDZ9@1|root,337U1@2|Bacteria,1N8NP@1224|Proteobacteria,1S2GG@1236|Gammaproteobacteria	1236|Gammaproteobacteria	-	-	Z012_05735	-	-	-	-	-	-	-	-	-	-	-	-
Altona	GCA_010634425	Altona_GCA_010634425	A	PHAGE_Salmon_SI7_NC_049460	3_38	741091.Rahaq_2518	1.21e-266	746	COG3501@1|root,COG3501@2|Bacteria,1P4HU@1224|Proteobacteria,1RV4P@1236|Gammaproteobacteria	1236|Gammaproteobacteria	S	Rhs element vgr protein	Z012_05730	-	-	-	-	-	-	-	-	-	-	-	-
Altona	GCA_010634425	Altona_GCA_010634425	A	PHAGE_Salmon_118970_sal3_NC_031940	4_1	220341	9.82e-305	858	COG0541@1|root,COG0541@2|Bacteria,1MVIA@1224|Proteobacteria,1RMU9@1236|Gammaproteobacteria,3ZKGI@590|Salmonella	1236|Gammaproteobacteria	U	Involved in targeting and insertion of nascent membrane proteins into the cytoplasmic membrane. Binds to the hydrophobic signal sequence of the ribosome-nascent chain (RNC) as it emerges from the ribosomes. The SRP-RNC complex is then targeted to the cytoplasmic membrane where it interacts with the SRP receptor FtsY. Interaction with FtsY leads to the transfer of the RNC complex to the Sec transl…	ffh	GO:0000166,GO:0001882,GO:0001883,GO:0003674,GO:0003824,GO:0003924,GO:0005488,GO:0005525,GO:0005575,GO:0005622,GO:0005623,GO:0005737,GO:0005829,GO:0006605,GO:0006612,GO:0006810,GO:0006886,GO:0008104,GO:0008150,GO:0015031,GO:0015833,GO:0016462,GO:0016787,GO:0016817,GO:0016818,GO:0017076,GO:0017111,GO:0019001,GO:0032549,GO:0032550,GO:0032553,GO:0032555,GO:0032561,GO:0032991,GO:0033036,GO:0034613,GO:…	3.6.5.4	ko:K03106	ko02024,ko03060,ko03070,map02024,map03060,map03070	M00335	-	-	ko00000,ko00001,ko00002,ko01000,ko02044	3.A.5.1,3.A.5.2,3.A.5.7,3.A.5.8,3.A.5.9	-	-	SRP54,SRP54_N,SRP_SPB
Altona	GCA_010634425	Altona_GCA_010634425	A	PHAGE_Salmon_118970_sal3_NC_031940	4_2	220341	6.6e-183	509	COG4137@1|root,COG4137@2|Bacteria,1R3YD@1224|Proteobacteria,1RPUQ@1236|Gammaproteobacteria,3ZKRC@590|Salmonella	1236|Gammaproteobacteria	S	Cytochrome C assembly protein	ypjD	GO:0005575,GO:0005623,GO:0005886,GO:0016020,GO:0044464,GO:0071944	-	-	-	-	-	-	-	-	-	-	Cytochrom_C_asm
Altona	GCA_010634425	Altona_GCA_010634425	A	PHAGE_Salmon_118970_sal3_NC_031940	4_3	220341	1.16e-273	751	COG4536@1|root,COG4536@2|Bacteria,1NZ99@1224|Proteobacteria,1RNCE@1236|Gammaproteobacteria,3ZKAM@590|Salmonella	1236|Gammaproteobacteria	P	Domain of unknown function DUF21	yfjD	GO:0005575,GO:0005623,GO:0005886,GO:0016020,GO:0044464,GO:0071944	-	-	-	-	-	-	-	-	-	-	CBS,CorC_HlyC,DUF21
Altona	GCA_010634425	Altona_GCA_010634425	A	PHAGE_Salmon_118970_sal3_NC_031940	4_4	90371.CY43_14255	5.96e-141	398	2DSYA@1|root,33HX3@2|Bacteria,1NIPH@1224|Proteobacteria,1SGCK@1236|Gammaproteobacteria,3ZN12@590|Salmonella	1236|Gammaproteobacteria	-	-	-	-	-	-	-	-	-	-	-	-	-	-	-
[truncated: 20,524 more rows]

## Sheet: CDS_Sorting
Description	Status	Count			Category	Count	Proportion
A_AAA domain	Ambiguous	2			Accessory	1661	0.298687
C_Disulfide bond formation protein DsbB	Ambiguous	61			Core	2880	0.517892
[truncated: 634 more rows]

## Sheet: common_CDS
General Group	General Function	Predicted CDS	Description	Count	Associated Prophage	Overall	Reference
[truncated: 73 more rows]

[truncated: 3 more sheets: loci, gtrABC, eggnog_search]
